# Supplementary material for: Tradeoffs in Introduction Policies for the Anti-Tuberculosis Drug Bedaquiline: A Model-Based Analysis
Source: PLoS Med. 2016 Oct 11;13(10):e1002142. doi: 10.1371/journal.pmed.1002142 (PMC5058480; doi:10.1371/journal.pmed.1002142)
Supplement: S1 Model — (TREX) [file pmed.1002142.s002.trex]

<?xml version="1.0" encoding="ASCII"?>
<xmi:XMI xmi:version="2.0" xmlns:xmi="http://www.omg.org/XMI" xmlns:xsi="http://www.w3.org/2001/XMLSchema-instance" xmlns:notation="http://www.eclipse.org/gmf/runtime/1.0.2/notation" xmlns:tree="http://www.treeage.com/modeldefs/tree">
  <tree:Tree xmi:id="_ZKwJsDh6EeWC-IuSA_4Jww">
    <Node xmi:id="_ZKwJsTh6EeWC-IuSA_4Jww" NameID="Node1" Label="Test Cohort" NodeType="DecisionNode">
      <Definition xmi:id="_ZKwJsjh6EeWC-IuSA_4Jww" Variable="pDieWell" Value="background_mortality[Age+_stage/52]"/>
      <Definition xmi:id="_ZKwJszh6EeWC-IuSA_4Jww" Variable="Age" Value="30" Comment=""/>
      <Definition xmi:id="_67Q6sFmTEeWlgPkqPwtlIg" Variable="pRelapse" Value="0.0263"/>
      <Definition xmi:id="_Atoh8FmUEeWlgPkqPwtlIg" Variable="pStartBDQPreXDR" Value="0.077*GetBDQPreXDR/((1-pDie)*(1-pDefault)*(1-pEnd))" Comment=""/>
      <Definition xmi:id="_CoPNcFmUEeWlgPkqPwtlIg" Variable="pStartBDQXDR" Value="0.077*GetBDQXDR/((1-pDie)*(1-pDefault)*(1-pEnd))" Comment=""/>
      <Definition xmi:id="_D-BUoFmUEeWlgPkqQvtlIg" Variable="pStartTreat" Value="0.0128/((1-pDie)*(1-pCureUntreated))" Comment=""/>
      <Definition xmi:id="_FRa2MFmUEeWlgPkqQvtlIg" Variable="pStartTreatBDQ" Value="GetBDQMDR"/>
      <Definition xmi:id="_L0lBMFmUEeWlgPkqQvtlIg" Variable="pStartTreatBR" Value="(1-pStartTreatBDQ)"/>
      <Definition xmi:id="_M3blUFmUEeWlgPkqQvtlIg" Variable="SecMultUntreated" Value="5"/>
      <Definition xmi:id="_NSz5wFmUEeWlgPkqQvtlIg" Variable="uLE" Value="1/52"/>
      <Definition xmi:id="_PGRbcFmUEeWlgPkqRutlIg" Variable="uSec_MDR" Value="0.14/52"/>
      <Definition xmi:id="_QVEw4FmUEeWlgPkqRutlIg" Variable="uSec_MDR_BDQ" Value="0.14*FitCostBDQR/52"/>
      <Definition xmi:id="_SLHsgFmUEeWlgPkqRutlIg" Variable="uSec_PreX_BDQ" Value="0.126*FitCostBDQR/52"/>
      <Definition xmi:id="_ThBIcFmUEeWlgPkqRutlIg" Variable="uSec_PreXDR" Value="0.126/52"/>
      <Definition xmi:id="_VTcvYFmUEeWlgPkqRutlIg" Variable="uSec_XDR" Value="0.113/52"/>
      <Definition xmi:id="_WJp-oFmUEeWlgPkqSttlIg" Variable="uSec_XDR_BDQ" Value="0.113*FitCostBDQR/52"/>
      <Definition xmi:id="_BSX3kHyPEeWWzpPBA_jXgA" Variable="pDieBDQ" Value="1-exp(-AddedMortalityBDQ)" Comment=""/>
      <Definition xmi:id="_B7MyIHyPEeWWzpPBA_jXgA" Variable="pDieTreatedTB" Value="0.0075+pDieWell" Comment=""/>
      <Definition xmi:id="_Cp_KwHyPEeWWzpPBA_jXgA" Variable="pDieUntreatedTB" Value="0.0075+pDieWell" Comment=""/>
      <Definition xmi:id="_Uc1M4ILHEeW-ZNpVG5nceQ" Variable="MedianCCMDR" Value="12.82"/>
      <Definition xmi:id="_Vrta0ILHEeW-ZNpVH4nceQ" Variable="MedianCCPreXDR" Value="16.85"/>
      <Definition xmi:id="_W3ZK0ILHEeW-ZNpVH4nceQ" Variable="MedianCCXDR" Value="26"/>
      <Definition xmi:id="_iPfrgILHEeW-ZNpVH4nceQ" Variable="pAcquireBDQR_MDR" Value="(((RiskResBDQXDR/4 - RiskResBDQXDR/16)*pAcquirePreXDR_BDQ*( (1-pDie)*(1-pEnd)*(1-pDefault)*(1-pConvertMDR_BDQ) ) - RiskResBDQXDR/16*(pDie + pEnd*(1-pDie) + pDefault*(1-pEnd)*(1-pDie) + pConvertMDR_BDQ*(1-pDefault)*(1-pEnd)*(1-pDie)))/(RiskResBDQXDR/16 - 1))/((1-pDie)*(1-pEnd)*(1-pDefault)*(1-pConvertMDR_BDQ)*(1-pAcquirePreXDR_BDQ))" Comment=""/>
      <Definition xmi:id="_ken1gILHEeW-ZNpVH4nceQ" Variable="pAcquireBDQR_PreXDR" Value="(((RiskResBDQXDR - RiskResBDQXDR/4)*pAcquireXDR_BDQ*( (1-pDie)*(1-pEnd)*(1-pDefault)*(1-pConvertPreXDR_BDQ) ) - RiskResBDQXDR/4*(pDie + pEnd*(1-pDie) + pDefault*(1-pEnd)*(1-pDie) + pConvertPreXDR_BDQ*(1-pDefault)*(1-pEnd)*(1-pDie)))/(RiskResBDQXDR/4 - 1))/((1-pDie)*(1-pEnd)*(1-pDefault)*(1-pConvertPreXDR_BDQ)*(1-pAcquireXDR_BDQ))" Comment=""/>
      <Definition xmi:id="_m0PpEILHEeW-ZNpVH4nceQ" Variable="PAcquireBDQR_XDR" Value="RiskResBDQXDR*(pDie + pEnd*(1-pDie) + pDefault*(1-pEnd)*(1-pDie) + pConvertXDR_BDQ*(1-pDefault)*(1-pEnd)*(1-pDie))/((1-RiskResBDQXDR)*(1-pConvertXDR_BDQ)*(1-pDefault)*(1-pEnd)*(1-pDie))" Comment=""/>
      <Definition xmi:id="_pT3tMILHEeW-ZNpVI3nceQ" Variable="pAcquirePreXDR" Value="0.103*(pDie + pEnd*(1-pDie) + pDefault*(1-pEnd)*(1-pDie) + pConvertMDR*(1-pDefault)*(1-pEnd)*(1-pDie))/((1-0.103)*(1-pConvertMDR)*(1-pDefault)*(1-pEnd)*(1-pDie))" Comment=""/>
      <Definition xmi:id="_u920gILHEeW-ZNpVI3nceQ" Variable="pAcquirePreXDR_BDQ" Value="((RiskPreXDRBDQ*(pDie + pEnd*(1-pDie) + pDefault*(1-pEnd)*(1-pDie) + pConvertMDR_BDQ*(1-pDefault)*(1-pEnd)*(1-pDie))*(RiskResBDQXDR/16 - 1) - (RiskPreXDRBDQ - .103)*RiskResBDQXDR/16*(pDie + pEnd*(1-pDie) + pDefault*(1-pEnd)*(1-pDie) + pConvertMDR_BDQ*(1-pDefault)*(1-pEnd)*(1-pDie)))/((RiskResBDQXDR/16-1)*(1-RiskPreXDRBDQ) - (RiskPreXDRBDQ - .103)*(RiskResBDQXDR/4 - RiskResBDQXDR/16)))/( (1-pDie)*(1-pEnd)*(1-pDefault)*(1-pConvertMDR_BDQ) )" Comment=""/>
      <Definition xmi:id="_xyxzMILHEeW-ZNpVI3nceQ" Variable="pAcquireXDR" Value="0.26*(pDie + pEnd*(1-pDie) + pDefault*(1-pEnd)*(1-pDie) + pConvertPreXDR*(1-pDefault)*(1-pEnd)*(1-pDie))/((1-0.26)*(1-pConvertPreXDR)*(1-pDefault)*(1-pEnd)*(1-pDie))" Comment=""/>
      <Definition xmi:id="_zui8UILHEeW-ZNpVJ2nceQ" Variable="pAcquireXDR_BDQ" Value="((.26/ResProtectionBDQ*(pDie + pEnd*(1-pDie) + pDefault*(1-pEnd)*(1-pDie) + pConvertPreXDR_BDQ*(1-pDefault)*(1-pEnd)*(1-pDie))*(RiskResBDQXDR/4 - 1) - (.26/ResProtectionBDQ - .26)*RiskResBDQXDR/4*(pDie + pEnd*(1-pDie) + pDefault*(1-pEnd)*(1-pDie) + pConvertPreXDR_BDQ*(1-pDefault)*(1-pEnd)*(1-pDie)))/((RiskResBDQXDR/4-1)*(1-.26/ResProtectionBDQ) - (.26/ResProtectionBDQ - .26)*(RiskResBDQXDR - RiskResBDQXDR/4)))/( (1-pDie)*(1-pEnd)*(1-pDefault)*(1-pConvertPreXDR_BDQ) )" Comment=""/>
      <Definition xmi:id="_2Z6WYILHEeW-ZNpVJ2nceQ" Variable="pConvertMDR" Value="(1-2^(-1/MedianCCMDR))/((1-pDie)*(1-pEnd)*(1-pDefault))" Comment=""/>
      <Definition xmi:id="_4rA2UILHEeW-ZNpVJ2nceQ" Variable="pConvertMDR_BDQ" Value="(1-2^(-1/(BDQMedianCCRR*MedianCCMDR)))/((1-pDie)*(1-pEnd)*(1-pDefault))" Comment=""/>
      <Definition xmi:id="_67ENYILHEeW-ZNpVJ2nceQ" Variable="pConvertPreXDR" Value="(1-2^(-1/MedianCCPreXDR))/((1-pDie)*(1-pEnd)*(1-pDefault))" Comment=""/>
      <Definition xmi:id="_9BgVcILHEeW-ZNpVJ2nceQ" Variable="pConvertPreXDR_BDQ" Value="(1-2^(-1/(BDQMedianCCRR*MedianCCPreXDR)))/((1-pDie)*(1-pEnd)*(1-pDefault))" Comment=""/>
      <Definition xmi:id="_F4inkILIEeW-ZNpVK1nceQ" Variable="pConvertXDR" Value="(1-2^(-1/MedianCCXDR))/((1-pDie)*(1-pEnd)*(1-pDefault))" Comment=""/>
      <Definition xmi:id="_IZiksILIEeW-ZNpVK1nceQ" Variable="pConvertXDR_BDQ" Value="(1-2^(-1/(BDQMedianCCRR*MedianCCXDR)))/((1-pDie)*(1-pEnd)*(1-pDefault))" Comment=""/>
      <Definition xmi:id="_S2x_oILIEeW-ZNpVK1nceQ" Variable="pCure" Value="(1-RelapseProp)*(pDie+pEnd*(1-pDie) + pDefault*(1-pDie)*(1-pEnd))/(RelapseProp*(1-pDie)*(1-pDefault)*(1-pEnd))"/>
      <Definition xmi:id="_kdDSwILIEeW-ZNpVL0nceQ" Variable="pEnd" Value="0.011/(1-pDie)" Comment=""/>
      <Definition xmi:id="_3LH7cILIEeW-ZNpVL0nceQ" Variable="RelapsePropMDR" Value="0.04"/>
      <Definition xmi:id="_5Epo4ILIEeW-ZNpVL0nceQ" Variable="RelapsePropPreXDR" Value="0.08"/>
      <Definition xmi:id="_7QvtAILIEeW-ZNpVL0nceQ" Variable="RelapsePropXDR" Value="0.16"/>
      <Definition xmi:id="_-Zp-sILIEeW-ZNpVL0nceQ" Variable="RiskPreXDRBDQ" Value="-(1339*RiskResBDQXDR + 1339*ResProtectionBDQ*RiskResBDQXDR - 104000)/(800000*ResProtectionBDQ - 25956*ResProtectionBDQ*RiskResBDQXDR + 208000)" Comment=""/>
      <Definition xmi:id="_ZqDb0J63EeWRhpd8G5mxSg" Variable="pCureUntreated" Value="0.005/(1-pDie)" Comment=""/>
      <Definition xmi:id="_3l6Q4J-OEeWI-OH2C9HRcw" Variable="InitMDR" Value="0.671" Comment=""/>
      <Definition xmi:id="_4aBOYJ-OEeWI-OH2C9HRcw" Variable="InitPreXDR" Value="0.262" Comment=""/>
      <Definition xmi:id="_5HXckJ-OEeWI-OH2C9HRcw" Variable="InitXDR" Value="0.067" Comment=""/>
      <Node xmi:id="_ZKwJtDh6EeWC-IuSA_4Jww" NameID="Node3" Label="Bedaquiline for All" NodeType="MarkovNode">
        <Definition xmi:id="_RVFM0DoNEeWGDIjpA_UlnQ" Variable="GetBDQXDR" Value="1" Comment=""/>
        <Definition xmi:id="_NNR7oDqqEeWGDIjpA_UlnQ" Variable="GetBDQPreXDR" Value="1" Comment=""/>
        <Definition xmi:id="_AGt4kDqrEeWs5_jiA_HYbQ" Variable="GetBDQMDR" Value="1" Comment=""/>
        <Node xmi:id="_ZKwJwDh6EeWC-IuSD84Jww" NameID="Node60" Label="MDR, BDQ-S, on BDQ, C+" NodeType="ChanceNode">
          <Prob xmi:id="_ZKwJwTh6EeWC-IuSD84Jww" Value="InitMDR*GetBDQMDR"/>
          <MarkovData xsi:type="tree:MarkovNonAbsorbingStateData" xmi:id="_ZKwJwjh6EeWC-IuSD84Jww">
            <StateReward xmi:id="_JqL1cDiTEeWC-IuSE74Jww" Set="1">
              <Init xmi:id="_JqL1cTiTEeWC-IuSF64Jww" Value="0.5*uLE"/>
              <Incr xmi:id="_JqL1cjiTEeWC-IuSF64Jww" Value="uLE"/>
              <Final xmi:id="_JqL1cziTEeWC-IuSF64Jww" Value="0.5*uLE"/>
            </StateReward>
            <StateReward xmi:id="_L9SggDiTEeWC-IuSF64Jww" Set="2">
              <Init xmi:id="_L9SggTiTEeWC-IuSF64Jww" Value="0.5*uSec_MDR"/>
              <Incr xmi:id="_L9SggjiTEeWC-IuSG54Jww" Value="uSec_MDR"/>
              <Final xmi:id="_L9SggziTEeWC-IuSG54Jww" Value="0.5*uSec_MDR"/>
            </StateReward>
          </MarkovData>
          <Definition xmi:id="_g49-MHwIEeWOccOrF6MxXg" Variable="pDefault" Value="0.0029 + 0.0029*DefaultBDQPercent"/>
          <Definition xmi:id="_NoOOYHyZEeWWzpPBB-jXgA" Variable="pDie" Value="pDieTreatedTB + pDieBDQ"/>
          <Node xmi:id="_ZKwJwzh6EeWC-IuSD84Jww" NameID="Node63" Label="Die" NodeType="TerminalNode">
            <Prob xmi:id="_ZKwJxDh6EeWC-IuSE74Jww" Value="pDie"/>
            <MarkovData xsi:type="tree:MarkovJumpTransitionData" xmi:id="_ZKwJxTh6EeWC-IuSE74Jww" MarkovJumpState="Death"/>
          </Node>
          <Node xmi:id="_ZKwJxjh6EeWC-IuSE74Jww" NameID="Node62" Label="Survive" NodeType="ChanceNode">
            <Prob xmi:id="_ZKwJxzh6EeWC-IuSE74Jww" Value="#"/>
            <MarkovData xsi:type="tree:MarkovTransitionData" xmi:id="_ZKwJyDh6EeWC-IuSE74Jww"/>
            <Node xmi:id="_ZKwJyTh6EeWC-IuSF64Jww" NameID="Node65" Label="Stop treatment - routine" NodeType="TerminalNode">
              <Prob xmi:id="_ZKwJyjh6EeWC-IuSF64Jww" Value="pEnd"/>
              <MarkovData xsi:type="tree:MarkovJumpTransitionData" xmi:id="_ZKwJyzh6EeWC-IuSF64Jww" MarkovJumpState="MDR, BDQ-S, untreated, C+"/>
            </Node>
            <Node xmi:id="_ZKwJzDh6EeWC-IuSF64Jww" NameID="Node64" Label="Continue treatment" NodeType="ChanceNode">
              <Prob xmi:id="_ZKwJzTh6EeWC-IuSF64Jww" Value="#"/>
              <MarkovData xsi:type="tree:MarkovTransitionData" xmi:id="_ZKwJzjh6EeWC-IuSG54Jww"/>
              <Node xmi:id="_ZKwJzzh6EeWC-IuSG54Jww" NameID="Node67" Label="Default" NodeType="TerminalNode">
                <Prob xmi:id="_ZKwJ0Dh6EeWC-IuSG54Jww" Value="pDefault"/>
                <MarkovData xsi:type="tree:MarkovJumpTransitionData" xmi:id="_ZKwJ0Th6EeWC-IuSG54Jww" MarkovJumpState="MDR, BDQ-S, untreated, C+"/>
              </Node>
              <Node xmi:id="_ZKwJ0jh6EeWC-IuSG54Jww" NameID="Node66" Label="Continue Treatment" NodeType="ChanceNode">
                <Prob xmi:id="_ZKwJ0zh6EeWC-IuSH44Jww" Value="#"/>
                <MarkovData xsi:type="tree:MarkovTransitionData" xmi:id="_ZKwJ1Dh6EeWC-IuSH44Jww"/>
                <Node xmi:id="_ZKwJ1Th6EeWC-IuSH44Jww" NameID="Node69" Label="Convert" NodeType="TerminalNode" Node="">
                  <Prob xmi:id="_ZKwJ1jh6EeWC-IuSH44Jww" Value="pConvertMDR_BDQ"/>
                  <MarkovData xsi:type="tree:MarkovJumpTransitionData" xmi:id="_ZKwJ1zh6EeWC-IuSH44Jww" MarkovJumpState="MDR, BDQ-S, on BDQ, C-"/>
                </Node>
                <Node xmi:id="_ZKwJ2Dh6EeWC-IuSI34Jww" NameID="Node68" Label="Continue Not Converted" NodeType="ChanceNode">
                  <Prob xmi:id="_ZKwJ2Th6EeWC-IuSI34Jww" Value="#"/>
                  <MarkovData xsi:type="tree:MarkovTransitionData" xmi:id="_ZKwJ2jh6EeWC-IuSI34Jww"/>
                  <Node xmi:id="_ZKwJ2zh6EeWC-IuSI34Jww" NameID="Node71" Label="Acquire Pre-XDR" NodeType="TerminalNode">
                    <Prob xmi:id="_ZKwJ3Dh6EeWC-IuSI34Jww" Value="pAcquirePreXDR_BDQ"/>
                    <MarkovData xsi:type="tree:MarkovJumpTransitionData" xmi:id="_ZKwJ3Th6EeWC-IuSJ24Jww" MarkovJumpState="pre-XDR, BDQ-S, on BDQ, C+"/>
                  </Node>
                  <Node xmi:id="_ZKwJ3jh6EeWC-IuSJ24Jww" NameID="Node70" Label="Continue MDR" NodeType="ChanceNode">
                    <Prob xmi:id="_ZKwJ3zh6EeWC-IuSJ24Jww" Value="#"/>
                    <MarkovData xsi:type="tree:MarkovTransitionData" xmi:id="_ZKwJ4Dh6EeWC-IuSJ24Jww"/>
                    <Node xmi:id="_ZKwJ4Th6EeWC-IuSJ24Jww" NameID="Node186" Label="Acquire BDQ-R" NodeType="TerminalNode">
                      <Prob xmi:id="_ZKwJ4jh6EeWC-IuSK14Jww" Value="pAcquireBDQR_MDR"/>
                      <MarkovData xsi:type="tree:MarkovJumpTransitionData" xmi:id="_ZKwJ4zh6EeWC-IuSK14Jww" MarkovJumpState="MDR, BDQ-R, on BDQ, C+"/>
                    </Node>
                    <Node xmi:id="_ZKwJ5Dh6EeWC-IuSK14Jww" NameID="Node185" Label="Continue BDQ-S" NodeType="TerminalNode">
                      <Prob xmi:id="_ZKwJ5Th6EeWC-IuSK14Jww" Value="#"/>
                      <MarkovData xsi:type="tree:MarkovJumpTransitionData" xmi:id="_ZKwJ5jh6EeWC-IuSK14Jww" MarkovJumpState="MDR, BDQ-S, on BDQ, C+"/>
                    </Node>
                  </Node>
                </Node>
              </Node>
            </Node>
          </Node>
        </Node>
        <Node xmi:id="_ZKwJ5zh6EeWC-IuSL04Jww" NameID="Node257" Label="MDR, BDQ-R, on BDQ, C+" NodeType="ChanceNode">
          <Prob xmi:id="_ZKwJ6Dh6EeWC-IuSL04Jww" Value="0"/>
          <MarkovData xsi:type="tree:MarkovNonAbsorbingStateData" xmi:id="_ZKwJ6Th6EeWC-IuSL04Jww">
            <StateReward xmi:id="_jAIKADiTEeWC-IuSG54Jww" Set="1">
              <Init xmi:id="_jAIKATiTEeWC-IuSG54Jww" Value="0.5*uLE"/>
              <Incr xmi:id="_jAIKAjiTEeWC-IuSG54Jww" Value="uLE"/>
              <Final xmi:id="_jAIKAziTEeWC-IuSH44Jww" Value="0.5*uLE"/>
            </StateReward>
            <StateReward xmi:id="_1lIg0DiUEeWC-IuSoX4Jww" Set="2">
              <Init xmi:id="_1lIg0TiUEeWC-IuSoX4Jww" Value="0"/>
              <Incr xmi:id="_1lIg0jiUEeWC-IuSoX4Jww" Value="0"/>
              <Final xmi:id="_1lIg0ziUEeWC-IuSpW4Jww" Value="0"/>
            </StateReward>
            <StateReward xmi:id="_7CI8EDiUEeWC-IuSpW4Jww" Set="3">
              <Init xmi:id="_7CI8ETiUEeWC-IuSpW4Jww" Value="0.5*uSec_MDR_BDQ"/>
              <Incr xmi:id="_7CI8EjiUEeWC-IuSqV4Jww" Value="uSec_MDR_BDQ"/>
              <Final xmi:id="_7CI8EziUEeWC-IuSqV4Jww" Value="0.5*uSec_MDR_BDQ"/>
            </StateReward>
          </MarkovData>
          <Definition xmi:id="_iCpjEHwIEeWOccOrF6MxXg" Variable="pDefault" Value="0.0029 + 0.0029*DefaultBDQPercent"/>
          <Definition xmi:id="_OHWaYHyZEeWWzpPBB-jXgA" Variable="pDie" Value="pDieTreatedTB + pDieBDQ"/>
          <Node xmi:id="_ZKwJ6jh6EeWC-IuSL04Jww" NameID="Node258" Label="Die" NodeType="TerminalNode">
            <Prob xmi:id="_ZKwJ6zh6EeWC-IuSL04Jww" Value="pDie"/>
            <MarkovData xsi:type="tree:MarkovJumpTransitionData" xmi:id="_ZKwJ7Dh6EeWC-IuSMz4Jww" MarkovJumpState="Death"/>
          </Node>
          <Node xmi:id="_ZKwJ7Th6EeWC-IuSMz4Jww" NameID="Node259" Label="Survive" NodeType="ChanceNode">
            <Prob xmi:id="_ZKwJ7jh6EeWC-IuSMz4Jww" Value="#"/>
            <MarkovData xsi:type="tree:MarkovTransitionData" xmi:id="_ZKwJ7zh6EeWC-IuSMz4Jww"/>
            <Node xmi:id="_ZKwJ8Dh6EeWC-IuSMz4Jww" NameID="Node260" Label="Stop treatment - routine" NodeType="TerminalNode">
              <Prob xmi:id="_ZKwJ8Th6EeWC-IuSNy4Jww" Value="pEnd"/>
              <MarkovData xsi:type="tree:MarkovJumpTransitionData" xmi:id="_ZKwJ8jh6EeWC-IuSNy4Jww" MarkovJumpState="MDR, BDQ-R, untreated, C+"/>
            </Node>
            <Node xmi:id="_ZKwJ8zh6EeWC-IuSNy4Jww" NameID="Node261" Label="Continue treatment" NodeType="ChanceNode">
              <Prob xmi:id="_ZKwJ9Dh6EeWC-IuSNy4Jww" Value="#"/>
              <MarkovData xsi:type="tree:MarkovTransitionData" xmi:id="_ZKwJ9Th6EeWC-IuSNy4Jww"/>
              <Node xmi:id="_ZKwJ9jh6EeWC-IuSOx4Jww" NameID="Node262" Label="Default" NodeType="TerminalNode">
                <Prob xmi:id="_ZKwJ9zh6EeWC-IuSOx4Jww" Value="pDefault"/>
                <MarkovData xsi:type="tree:MarkovJumpTransitionData" xmi:id="_ZKwJ-Dh6EeWC-IuSOx4Jww" MarkovJumpState="MDR, BDQ-R, untreated, C+"/>
              </Node>
              <Node xmi:id="_ZKwJ-Th6EeWC-IuSOx4Jww" NameID="Node263" Label="Continue Treatment" NodeType="ChanceNode">
                <Prob xmi:id="_ZKwJ-jh6EeWC-IuSOx4Jww" Value="#"/>
                <MarkovData xsi:type="tree:MarkovTransitionData" xmi:id="_ZKwJ-zh6EeWC-IuSPw4Jww"/>
                <Node xmi:id="_ZKwJ_Dh6EeWC-IuSPw4Jww" NameID="Node264" Label="Convert" NodeType="TerminalNode" Node="">
                  <Prob xmi:id="_ZKwJ_Th6EeWC-IuSPw4Jww" Value="pConvertMDR"/>
                  <MarkovData xsi:type="tree:MarkovJumpTransitionData" xmi:id="_ZKwJ_jh6EeWC-IuSPw4Jww" MarkovJumpState="MDR, BDQ-R, on BDQ, C-"/>
                </Node>
                <Node xmi:id="_ZKwJ_zh6EeWC-IuSPw4Jww" NameID="Node265" Label="Continue Not Converted" NodeType="ChanceNode">
                  <Prob xmi:id="_ZKwKADh6EeWC-IuSQv4Jww" Value="#"/>
                  <MarkovData xsi:type="tree:MarkovTransitionData" xmi:id="_ZKwKATh6EeWC-IuSQv4Jww"/>
                  <Node xmi:id="_ZKwKAjh6EeWC-IuSQv4Jww" NameID="Node266" Label="Acquire Pre-XDR" NodeType="TerminalNode">
                    <Prob xmi:id="_ZKwKAzh6EeWC-IuSQv4Jww" Value="pAcquirePreXDR"/>
                    <MarkovData xsi:type="tree:MarkovJumpTransitionData" xmi:id="_ZKwKBDh6EeWC-IuSQv4Jww" MarkovJumpState="pre-XDR, BDQ-R, on BDQ, C+"/>
                  </Node>
                  <Node xmi:id="_ZKwKBTh6EeWC-IuSRu4Jww" NameID="Node267" Label="Continue MDR" NodeType="TerminalNode" Node="">
                    <Prob xmi:id="_ZKwKBjh6EeWC-IuSRu4Jww" Value="#"/>
                    <MarkovData xsi:type="tree:MarkovJumpTransitionData" xmi:id="_ZKwKBzh6EeWC-IuSRu4Jww" MarkovJumpState="MDR, BDQ-R, on BDQ, C+"/>
                  </Node>
                </Node>
              </Node>
            </Node>
          </Node>
        </Node>
        <Node xmi:id="_ZKwKCDh6EeWC-IuSRu4Jww" NameID="Node61" Label="MDR, BDQ-S, on BDQ, C-" NodeType="ChanceNode">
          <Prob xmi:id="_ZKwKCTh6EeWC-IuSRu4Jww" Value="0"/>
          <MarkovData xsi:type="tree:MarkovNonAbsorbingStateData" xmi:id="_ZKwKCjh6EeWC-IuSSt4Jww">
            <StateReward xmi:id="_kL-SEDiTEeWC-IuSH44Jww" Set="1">
              <Init xmi:id="_kL-SETiTEeWC-IuSH44Jww" Value="0.5*uLE"/>
              <Incr xmi:id="_kL-SEjiTEeWC-IuSH44Jww" Value="uLE"/>
              <Final xmi:id="_kL-SEziTEeWC-IuSH44Jww" Value="0.5*uLE"/>
            </StateReward>
          </MarkovData>
          <Definition xmi:id="_i73DAHwIEeWOccOrG5MxXg" Variable="pDefault" Value="0.0029 + 0.0029*DefaultBDQPercent"/>
          <Definition xmi:id="_eujdMHyZEeWWzpPBE7jXgA" Variable="pDie" Value="pDieWell + pDieBDQ"/>
          <Definition xmi:id="_oci9QIK_EeWnbaQlA_zvuQ" Variable="RelapseProp" Value="RelapsePropMDR*BDQRelapseRR"/>
          <Node xmi:id="_ZKwKCzh6EeWC-IuSSt4Jww" NameID="Node73" Label="Die" NodeType="TerminalNode">
            <Prob xmi:id="_ZKwKDDh6EeWC-IuSSt4Jww" Value="pDie"/>
            <MarkovData xsi:type="tree:MarkovJumpTransitionData" xmi:id="_ZKwKDTh6EeWC-IuSSt4Jww" MarkovJumpState="Death"/>
          </Node>
          <Node xmi:id="_ZKwKDjh6EeWC-IuSSt4Jww" NameID="Node72" Label="Survive" NodeType="ChanceNode">
            <Prob xmi:id="_ZKwKDzh6EeWC-IuSTs4Jww" Value="#"/>
            <MarkovData xsi:type="tree:MarkovTransitionData" xmi:id="_ZKwKEDh6EeWC-IuSTs4Jww"/>
            <Node xmi:id="_ZKwKETh6EeWC-IuSTs4Jww" NameID="Node75" Label="Stop treatment - routine" NodeType="TerminalNode">
              <Prob xmi:id="_ZKwKEjh6EeWC-IuSTs4Jww" Value="pEnd"/>
              <MarkovData xsi:type="tree:MarkovJumpTransitionData" xmi:id="_ZKwKEzh6EeWC-IuSTs4Jww" MarkovJumpState="MDR, BDQ-S, untreated, C-"/>
            </Node>
            <Node xmi:id="_ZKwKFDh6EeWC-IuSUr4Jww" NameID="Node74" Label="Continue treatment" NodeType="ChanceNode">
              <Prob xmi:id="_ZKwKFTh6EeWC-IuSUr4Jww" Value="#"/>
              <MarkovData xsi:type="tree:MarkovTransitionData" xmi:id="_ZKwKFjh6EeWC-IuSUr4Jww"/>
              <Node xmi:id="_ZKwKFzh6EeWC-IuSUr4Jww" NameID="Node77" Label="Default" NodeType="TerminalNode">
                <Prob xmi:id="_ZKwKGDh6EeWC-IuSUr4Jww" Value="pDefault"/>
                <MarkovData xsi:type="tree:MarkovJumpTransitionData" xmi:id="_ZKwKGTh6EeWC-IuSVq4Jww" MarkovJumpState="MDR, BDQ-S, untreated, C-"/>
              </Node>
              <Node xmi:id="_ZKwKGjh6EeWC-IuSVq4Jww" NameID="Node76" Label="Continue Treatment" NodeType="ChanceNode">
                <Prob xmi:id="_ZKwKGzh6EeWC-IuSVq4Jww" Value="#"/>
                <MarkovData xsi:type="tree:MarkovTransitionData" xmi:id="_ZKwKHDh6EeWC-IuSVq4Jww"/>
                <Node xmi:id="_ZKwKHTh6EeWC-IuSVq4Jww" NameID="Node79" Label="Cured" NodeType="TerminalNode">
                  <Prob xmi:id="_ZKwKHjh6EeWC-IuSWp4Jww" Value="pCure"/>
                  <MarkovData xsi:type="tree:MarkovJumpTransitionData" xmi:id="_ZKwKHzh6EeWC-IuSWp4Jww" MarkovJumpState="Cured, on BDQ, any res"/>
                </Node>
                <Node xmi:id="_ZKwKIDh6EeWC-IuSWp4Jww" NameID="Node78" Label="Continue Not Cured" NodeType="TerminalNode">
                  <Prob xmi:id="_ZKwKITh6EeWC-IuSWp4Jww" Value="#"/>
                  <MarkovData xsi:type="tree:MarkovJumpTransitionData" xmi:id="_ZKwKIjh6EeWC-IuSWp4Jww" MarkovJumpState="MDR, BDQ-S, on BDQ, C-"/>
                </Node>
              </Node>
            </Node>
          </Node>
        </Node>
        <Node xmi:id="_ZKwKIzh6EeWC-IuSXo4Jww" NameID="Node268" Label="MDR, BDQ-R, on BDQ, C-" NodeType="ChanceNode">
          <Prob xmi:id="_ZKwKJDh6EeWC-IuSXo4Jww" Value="0"/>
          <MarkovData xsi:type="tree:MarkovNonAbsorbingStateData" xmi:id="_ZKwKJTh6EeWC-IuSXo4Jww">
            <StateReward xmi:id="_lh4VEDiTEeWC-IuSI34Jww" Set="1">
              <Init xmi:id="_lh4VETiTEeWC-IuSI34Jww" Value="0.5*uLE"/>
              <Incr xmi:id="_lh4VEjiTEeWC-IuSI34Jww" Value="uLE"/>
              <Final xmi:id="_lh4VEziTEeWC-IuSI34Jww" Value="0.5*uLE"/>
            </StateReward>
          </MarkovData>
          <Definition xmi:id="_j-x4kHwIEeWOccOrG5MxXg" Variable="pDefault" Value="0.0029 + 0.0029*DefaultBDQPercent"/>
          <Definition xmi:id="_fdF-MHyZEeWWzpPBF6jXgA" Variable="pDie" Value="pDieWell + pDieBDQ"/>
          <Definition xmi:id="_CZqmkILAEeWnbaQlB-zvuQ" Variable="RelapseProp" Value="RelapsePropMDR"/>
          <Node xmi:id="_ZKwKJjh6EeWC-IuSXo4Jww" NameID="Node269" Label="Die" NodeType="TerminalNode">
            <Prob xmi:id="_ZKwKJzh6EeWC-IuSXo4Jww" Value="pDie"/>
            <MarkovData xsi:type="tree:MarkovJumpTransitionData" xmi:id="_ZKwKKDh6EeWC-IuSYn4Jww" MarkovJumpState="Death"/>
          </Node>
          <Node xmi:id="_ZKwKKTh6EeWC-IuSYn4Jww" NameID="Node270" Label="Survive" NodeType="ChanceNode">
            <Prob xmi:id="_ZKwKKjh6EeWC-IuSYn4Jww" Value="#"/>
            <MarkovData xsi:type="tree:MarkovTransitionData" xmi:id="_ZKwKKzh6EeWC-IuSYn4Jww"/>
            <Node xmi:id="_ZKwKLDh6EeWC-IuSYn4Jww" NameID="Node271" Label="Stop treatment - routine" NodeType="TerminalNode">
              <Prob xmi:id="_ZKwKLTh6EeWC-IuSZm4Jww" Value="pEnd"/>
              <MarkovData xsi:type="tree:MarkovJumpTransitionData" xmi:id="_ZKwKLjh6EeWC-IuSZm4Jww" MarkovJumpState="MDR, BDQ-R, untreated, C-"/>
            </Node>
            <Node xmi:id="_ZKwKLzh6EeWC-IuSZm4Jww" NameID="Node272" Label="Continue treatment" NodeType="ChanceNode">
              <Prob xmi:id="_ZKwKMDh6EeWC-IuSZm4Jww" Value="#"/>
              <MarkovData xsi:type="tree:MarkovTransitionData" xmi:id="_ZKwKMTh6EeWC-IuSZm4Jww"/>
              <Node xmi:id="_ZKwKMjh6EeWC-IuSal4Jww" NameID="Node273" Label="Default" NodeType="TerminalNode">
                <Prob xmi:id="_ZKwKMzh6EeWC-IuSal4Jww" Value="pDefault"/>
                <MarkovData xsi:type="tree:MarkovJumpTransitionData" xmi:id="_ZKwKNDh6EeWC-IuSal4Jww" MarkovJumpState="MDR, BDQ-R, untreated, C-"/>
              </Node>
              <Node xmi:id="_ZKwKNTh6EeWC-IuSal4Jww" NameID="Node274" Label="Continue Treatment" NodeType="ChanceNode">
                <Prob xmi:id="_ZKwKNjh6EeWC-IuSal4Jww" Value="#"/>
                <MarkovData xsi:type="tree:MarkovTransitionData" xmi:id="_ZKwKNzh6EeWC-IuSbk4Jww"/>
                <Node xmi:id="_ZKwKODh6EeWC-IuSbk4Jww" NameID="Node275" Label="Cured" NodeType="TerminalNode">
                  <Prob xmi:id="_ZKwKOTh6EeWC-IuSbk4Jww" Value="pCure"/>
                  <MarkovData xsi:type="tree:MarkovJumpTransitionData" xmi:id="_ZKwKOjh6EeWC-IuSbk4Jww" MarkovJumpState="Cured, on BDQ, any res"/>
                </Node>
                <Node xmi:id="_ZKwKOzh6EeWC-IuSbk4Jww" NameID="Node276" Label="Continue Not Cured" NodeType="TerminalNode">
                  <Prob xmi:id="_ZKwKPDh6EeWC-IuScj4Jww" Value="#"/>
                  <MarkovData xsi:type="tree:MarkovJumpTransitionData" xmi:id="_ZKwKPTh6EeWC-IuScj4Jww" MarkovJumpState="MDR, BDQ-R, on BDQ, C-"/>
                </Node>
              </Node>
            </Node>
          </Node>
        </Node>
        <Node xmi:id="_ZKwKPjh6EeWC-IuScj4Jww" NameID="Node39" Label="pre-XDR, BDQ-S, on BDQ, C+" NodeType="ChanceNode">
          <Prob xmi:id="_ZKwKPzh6EeWC-IuScj4Jww" Value="InitPreXDR*GetBDQMDR"/>
          <MarkovData xsi:type="tree:MarkovNonAbsorbingStateData" xmi:id="_ZKwKQDh6EeWC-IuScj4Jww">
            <StateReward xmi:id="_mrqAkDiTEeWC-IuSI34Jww" Set="1">
              <Init xmi:id="_mrqAkTiTEeWC-IuSJ24Jww" Value="0.5*uLE"/>
              <Incr xmi:id="_mrqAkjiTEeWC-IuSJ24Jww" Value="uLE"/>
              <Final xmi:id="_mrqAkziTEeWC-IuSJ24Jww" Value="0.5*uLE"/>
            </StateReward>
            <StateReward xmi:id="_LJNGQDiVEeWC-IuSsT4Jww" Set="4">
              <Init xmi:id="_LJNGQTiVEeWC-IuStS4Jww" Value="0.5*uSec_PreXDR"/>
              <Incr xmi:id="_LJNGQjiVEeWC-IuStS4Jww" Value="uSec_PreXDR"/>
              <Final xmi:id="_LJNGQziVEeWC-IuStS4Jww" Value="0.5*uSec_PreXDR"/>
            </StateReward>
            <StateReward xmi:id="_QZqTQDiVEeWC-IuSuR4Jww" Set="5">
              <Init xmi:id="_QZqTQTiVEeWC-IuSuR4Jww" Value="0"/>
              <Incr xmi:id="_QZqTQjiVEeWC-IuSuR4Jww" Value="0"/>
              <Final xmi:id="_QZqTQziVEeWC-IuSuR4Jww" Value="0"/>
            </StateReward>
          </MarkovData>
          <Definition xmi:id="_lCh0kHwIEeWOccOrG5MxXg" Variable="pDefault" Value="0.0029 + 0.0029*DefaultBDQPercent"/>
          <Definition xmi:id="_PNUj8HyZEeWWzpPBB-jXgA" Variable="pDie" Value="pDieTreatedTB + pDieBDQ"/>
          <Node xmi:id="_ZKwKQTh6EeWC-IuSdi4Jww" NameID="Node48" Label="Die" NodeType="TerminalNode">
            <Prob xmi:id="_ZKwKQjh6EeWC-IuSdi4Jww" Value="pDie"/>
            <MarkovData xsi:type="tree:MarkovJumpTransitionData" xmi:id="_ZKwKQzh6EeWC-IuSdi4Jww" MarkovJumpState="Death"/>
          </Node>
          <Node xmi:id="_ZKwKRDh6EeWC-IuSdi4Jww" NameID="Node41" Label="Survive" NodeType="ChanceNode">
            <Prob xmi:id="_ZKwKRTh6EeWC-IuSdi4Jww" Value="#"/>
            <MarkovData xsi:type="tree:MarkovTransitionData" xmi:id="_ZKwKRjh6EeWC-IuSeh4Jww"/>
            <Node xmi:id="_ZKwKRzh6EeWC-IuSeh4Jww" NameID="Node42" Label="Stop Treatment - Routine" NodeType="TerminalNode">
              <Prob xmi:id="_ZKwKSDh6EeWC-IuSeh4Jww" Value="pEnd"/>
              <MarkovData xsi:type="tree:MarkovJumpTransitionData" xmi:id="_ZKwKSTh6EeWC-IuSeh4Jww" MarkovJumpState="pre-XDR, BDQ-S, untreated, C+"/>
            </Node>
            <Node xmi:id="_ZKwKSjh6EeWC-IuSeh4Jww" NameID="Node43" Label="Continue Treatment" NodeType="ChanceNode">
              <Prob xmi:id="_ZKwKSzh6EeWC-IuSfg4Jww" Value="#"/>
              <MarkovData xsi:type="tree:MarkovTransitionData" xmi:id="_ZKwKTDh6EeWC-IuSfg4Jww"/>
              <Node xmi:id="_ZKwKTTh6EeWC-IuSfg4Jww" NameID="Node44" Label="Default" NodeType="TerminalNode">
                <Prob xmi:id="_ZKwKTjh6EeWC-IuSfg4Jww" Value="pDefault"/>
                <MarkovData xsi:type="tree:MarkovJumpTransitionData" xmi:id="_ZKwKTzh6EeWC-IuSfg4Jww" MarkovJumpState="pre-XDR, BDQ-S, untreated, C+"/>
              </Node>
              <Node xmi:id="_ZKwKUDh6EeWC-IuSgf4Jww" NameID="Node45" Label="Continue Treatment" NodeType="ChanceNode">
                <Prob xmi:id="_ZKwKUTh6EeWC-IuSgf4Jww" Value="#"/>
                <MarkovData xsi:type="tree:MarkovTransitionData" xmi:id="_ZKwKUjh6EeWC-IuSgf4Jww"/>
                <Node xmi:id="_ZKwKUzh6EeWC-IuSgf4Jww" NameID="Node46" Label="Converted" NodeType="TerminalNode">
                  <Prob xmi:id="_ZKwKVDh6EeWC-IuSgf4Jww" Value="pConvertPreXDR_BDQ"/>
                  <MarkovData xsi:type="tree:MarkovJumpTransitionData" xmi:id="_ZKwKVTh6EeWC-IuShe4Jww" MarkovJumpState="pre-XDR, BDQ-S, on BDQ, C-"/>
                </Node>
                <Node xmi:id="_ZKwKVjh6EeWC-IuShe4Jww" NameID="Node47" Label="Continue Not Converted" NodeType="ChanceNode">
                  <Prob xmi:id="_ZKwKVzh6EeWC-IuShe4Jww" Value="#"/>
                  <MarkovData xsi:type="tree:MarkovTransitionData" xmi:id="_ZKwKWDh6EeWC-IuShe4Jww"/>
                  <Node xmi:id="_ZKwKWTh6EeWC-IuShe4Jww" NameID="Node58" Label="Acquire XDR" NodeType="TerminalNode">
                    <Prob xmi:id="_ZKwKWjh6EeWC-IuSid4Jww" Value="pAcquireXDR_BDQ"/>
                    <MarkovData xsi:type="tree:MarkovJumpTransitionData" xmi:id="_ZKwKWzh6EeWC-IuSid4Jww" MarkovJumpState="XDR, BDQ-S, on BDQ, C+"/>
                  </Node>
                  <Node xmi:id="_ZKwKXDh6EeWC-IuSid4Jww" NameID="Node57" Label="Continue Pre-XDR" NodeType="ChanceNode">
                    <Prob xmi:id="_ZKwKXTh6EeWC-IuSid4Jww" Value="#"/>
                    <MarkovData xsi:type="tree:MarkovTransitionData" xmi:id="_ZKwKXjh6EeWC-IuSid4Jww"/>
                    <Node xmi:id="_ZKwKXzh6EeWC-IuSjc4Jww" NameID="Node188" Label="Acquire BDQ-R" NodeType="TerminalNode">
                      <Prob xmi:id="_ZKwKYDh6EeWC-IuSjc4Jww" Value="pAcquireBDQR_PreXDR"/>
                      <MarkovData xsi:type="tree:MarkovJumpTransitionData" xmi:id="_ZKwKYTh6EeWC-IuSjc4Jww" MarkovJumpState="pre-XDR, BDQ-R, on BDQ, C+"/>
                    </Node>
                    <Node xmi:id="_ZKwKYjh6EeWC-IuSjc4Jww" NameID="Node187" Label="Continue BDQ-S" NodeType="TerminalNode">
                      <Prob xmi:id="_ZKwKYzh6EeWC-IuSjc4Jww" Value="#"/>
                      <MarkovData xsi:type="tree:MarkovJumpTransitionData" xmi:id="_ZKwKZDh6EeWC-IuSkb4Jww" MarkovJumpState="pre-XDR, BDQ-S, on BDQ, C+"/>
                    </Node>
                  </Node>
                </Node>
              </Node>
            </Node>
          </Node>
        </Node>
        <Node xmi:id="_ZKwKZTh6EeWC-IuSkb4Jww" NameID="Node277" Label="pre-XDR, BDQ-R, on BDQ, C+" NodeType="ChanceNode">
          <Prob xmi:id="_ZKwKZjh6EeWC-IuSkb4Jww" Value="0"/>
          <MarkovData xsi:type="tree:MarkovNonAbsorbingStateData" xmi:id="_ZKwKZzh6EeWC-IuSkb4Jww">
            <StateReward xmi:id="_n7YjEDiTEeWC-IuSJ24Jww" Set="1">
              <Init xmi:id="_n7ZKIDiTEeWC-IuSJ24Jww" Value="0.5*uLE"/>
              <Incr xmi:id="_n7ZKITiTEeWC-IuSK14Jww" Value="uLE"/>
              <Final xmi:id="_n7ZKIjiTEeWC-IuSK14Jww" Value="0.5*uLE"/>
            </StateReward>
            <StateReward xmi:id="_jCmkUDiVEeWC-IuSxO4Jww" Set="5">
              <Init xmi:id="_jCmkUTiVEeWC-IuSxO4Jww" Value="0.5*uSec_PreX_BDQ"/>
              <Incr xmi:id="_jCmkUjiVEeWC-IuSyN4Jww" Value="uSec_PreX_BDQ"/>
              <Final xmi:id="_jCmkUziVEeWC-IuSyN4Jww" Value="0.5*uSec_PreX_BDQ"/>
            </StateReward>
          </MarkovData>
          <Definition xmi:id="_mUPUEHwIEeWOccOrG5MxXg" Variable="pDefault" Value="0.0029 + 0.0029*DefaultBDQPercent"/>
          <Definition xmi:id="_PvMh8HyZEeWWzpPBB-jXgA" Variable="pDie" Value="pDieTreatedTB + pDieBDQ"/>
          <Node xmi:id="_ZKwKaDh6EeWC-IuSkb4Jww" NameID="Node278" Label="Die" NodeType="TerminalNode">
            <Prob xmi:id="_ZKwKaTh6EeWC-IuSla4Jww" Value="pDie"/>
            <MarkovData xsi:type="tree:MarkovJumpTransitionData" xmi:id="_ZKwKajh6EeWC-IuSla4Jww" MarkovJumpState="Death"/>
          </Node>
          <Node xmi:id="_ZKwKazh6EeWC-IuSla4Jww" NameID="Node279" Label="Survive" NodeType="ChanceNode">
            <Prob xmi:id="_ZKwKbDh6EeWC-IuSla4Jww" Value="#"/>
            <MarkovData xsi:type="tree:MarkovTransitionData" xmi:id="_ZKwKbTh6EeWC-IuSla4Jww"/>
            <Node xmi:id="_ZKwKbjh6EeWC-IuSmZ4Jww" NameID="Node280" Label="Stop Treatment - Routine" NodeType="TerminalNode">
              <Prob xmi:id="_ZKwKbzh6EeWC-IuSmZ4Jww" Value="pEnd"/>
              <MarkovData xsi:type="tree:MarkovJumpTransitionData" xmi:id="_ZKwKcDh6EeWC-IuSmZ4Jww" MarkovJumpState="pre-XDR, BDQ-R, untreated, C+"/>
            </Node>
            <Node xmi:id="_ZKwKcTh6EeWC-IuSmZ4Jww" NameID="Node281" Label="Continue Treatment" NodeType="ChanceNode">
              <Prob xmi:id="_ZKwKcjh6EeWC-IuSmZ4Jww" Value="#"/>
              <MarkovData xsi:type="tree:MarkovTransitionData" xmi:id="_ZKwKczh6EeWC-IuSnY4Jww"/>
              <Node xmi:id="_ZKwKdDh6EeWC-IuSnY4Jww" NameID="Node282" Label="Default" NodeType="TerminalNode">
                <Prob xmi:id="_ZKwKdTh6EeWC-IuSnY4Jww" Value="pDefault"/>
                <MarkovData xsi:type="tree:MarkovJumpTransitionData" xmi:id="_ZKwKdjh6EeWC-IuSnY4Jww" MarkovJumpState="pre-XDR, BDQ-R, untreated, C+"/>
              </Node>
              <Node xmi:id="_ZKwKdzh6EeWC-IuSnY4Jww" NameID="Node283" Label="Continue Treatment" NodeType="ChanceNode">
                <Prob xmi:id="_ZKwKeDh6EeWC-IuSoX4Jww" Value="#"/>
                <MarkovData xsi:type="tree:MarkovTransitionData" xmi:id="_ZKwKeTh6EeWC-IuSoX4Jww"/>
                <Node xmi:id="_ZKwKejh6EeWC-IuSoX4Jww" NameID="Node284" Label="Converted" NodeType="TerminalNode">
                  <Prob xmi:id="_ZKwKezh6EeWC-IuSoX4Jww" Value="pConvertPreXDR"/>
                  <MarkovData xsi:type="tree:MarkovJumpTransitionData" xmi:id="_ZKwKfDh6EeWC-IuSoX4Jww" MarkovJumpState="pre-XDR, BDQ-R, on BDQ, C-"/>
                </Node>
                <Node xmi:id="_ZKwKfTh6EeWC-IuSpW4Jww" NameID="Node285" Label="Continue Not Converted" NodeType="ChanceNode">
                  <Prob xmi:id="_ZKwKfjh6EeWC-IuSpW4Jww" Value="#"/>
                  <MarkovData xsi:type="tree:MarkovTransitionData" xmi:id="_ZKwKfzh6EeWC-IuSpW4Jww"/>
                  <Node xmi:id="_ZKwKgDh6EeWC-IuSpW4Jww" NameID="Node286" Label="Acquire XDR" NodeType="TerminalNode">
                    <Prob xmi:id="_ZKwKgTh6EeWC-IuSpW4Jww" Value="pAcquireXDR"/>
                    <MarkovData xsi:type="tree:MarkovJumpTransitionData" xmi:id="_ZKwKgjh6EeWC-IuSqV4Jww" MarkovJumpState="XDR, BDQ-R, on BDQ, C+"/>
                  </Node>
                  <Node xmi:id="_ZKwKgzh6EeWC-IuSqV4Jww" NameID="Node287" Label="Continue Pre-XDR" NodeType="TerminalNode" Node="">
                    <Prob xmi:id="_ZKwKhDh6EeWC-IuSqV4Jww" Value="#"/>
                    <MarkovData xsi:type="tree:MarkovJumpTransitionData" xmi:id="_ZKwKhTh6EeWC-IuSqV4Jww" MarkovJumpState="pre-XDR, BDQ-R, on BDQ, C+"/>
                  </Node>
                </Node>
              </Node>
            </Node>
          </Node>
        </Node>
        <Node xmi:id="_ZKwKhjh6EeWC-IuSqV4Jww" NameID="Node40" Label="pre-XDR, BDQ-S, on BDQ, C-" NodeType="ChanceNode">
          <Prob xmi:id="_ZKwKhzh6EeWC-IuSrU4Jww" Value="0"/>
          <MarkovData xsi:type="tree:MarkovNonAbsorbingStateData" xmi:id="_ZKwKiDh6EeWC-IuSrU4Jww">
            <StateReward xmi:id="_pMN40DiTEeWC-IuSK14Jww" Set="1">
              <Init xmi:id="_pMN40TiTEeWC-IuSK14Jww" Value="0.5*uLE"/>
              <Incr xmi:id="_pMN40jiTEeWC-IuSK14Jww" Value="uLE"/>
              <Final xmi:id="_pMN40ziTEeWC-IuSL04Jww" Value="0.5*uLE"/>
            </StateReward>
          </MarkovData>
          <Definition xmi:id="_nkRYkHwIEeWOccOrG5MxXg" Variable="pDefault" Value="0.0029 + 0.0029*DefaultBDQPercent"/>
          <Definition xmi:id="_gejbMHyZEeWWzpPBF6jXgA" Variable="pDie" Value="pDieWell + pDieBDQ"/>
          <Definition xmi:id="_vEIf0ILAEeW-ZNpVA_nceQ" Variable="RelapseProp" Value="RelapsePropPreXDR*BDQRelapseRR"/>
          <Node xmi:id="_ZKwKiTh6EeWC-IuSrU4Jww" NameID="Node56" Label="Die" NodeType="TerminalNode">
            <Prob xmi:id="_ZKwKijh6EeWC-IuSrU4Jww" Value="pDie"/>
            <MarkovData xsi:type="tree:MarkovJumpTransitionData" xmi:id="_ZKwKizh6EeWC-IuSrU4Jww" MarkovJumpState="Death"/>
          </Node>
          <Node xmi:id="_ZKwKjDh6EeWC-IuSsT4Jww" NameID="Node49" Label="Survive" NodeType="ChanceNode">
            <Prob xmi:id="_ZKwKjTh6EeWC-IuSsT4Jww" Value="#"/>
            <MarkovData xsi:type="tree:MarkovTransitionData" xmi:id="_ZKwKjjh6EeWC-IuSsT4Jww"/>
            <Node xmi:id="_ZKwKjzh6EeWC-IuSsT4Jww" NameID="Node50" Label="Stop Treatment - Routine" NodeType="TerminalNode">
              <Prob xmi:id="_ZKwKkDh6EeWC-IuSsT4Jww" Value="pEnd"/>
              <MarkovData xsi:type="tree:MarkovJumpTransitionData" xmi:id="_ZKwKkTh6EeWC-IuStS4Jww" MarkovJumpState="pre-XDR, BDQ-S, untreated, C-"/>
            </Node>
            <Node xmi:id="_ZKwKkjh6EeWC-IuStS4Jww" NameID="Node51" Label="Continue Treatment" NodeType="ChanceNode">
              <Prob xmi:id="_ZKwKkzh6EeWC-IuStS4Jww" Value="#"/>
              <MarkovData xsi:type="tree:MarkovTransitionData" xmi:id="_ZKwKlDh6EeWC-IuStS4Jww"/>
              <Node xmi:id="_ZKwKlTh6EeWC-IuStS4Jww" NameID="Node52" Label="Default" NodeType="TerminalNode">
                <Prob xmi:id="_ZKwKljh6EeWC-IuSuR4Jww" Value="pDefault"/>
                <MarkovData xsi:type="tree:MarkovJumpTransitionData" xmi:id="_ZKwKlzh6EeWC-IuSuR4Jww" MarkovJumpState="pre-XDR, BDQ-S, untreated, C-"/>
              </Node>
              <Node xmi:id="_ZKwKmDh6EeWC-IuSuR4Jww" NameID="Node53" Label="Continue Treatment" NodeType="ChanceNode">
                <Prob xmi:id="_ZKwKmTh6EeWC-IuSuR4Jww" Value="#"/>
                <MarkovData xsi:type="tree:MarkovTransitionData" xmi:id="_ZKwKmjh6EeWC-IuSuR4Jww"/>
                <Node xmi:id="_ZKwKmzh6EeWC-IuSvQ4Jww" NameID="Node54" Label="Cured" NodeType="TerminalNode">
                  <Prob xmi:id="_ZKwKnDh6EeWC-IuSvQ4Jww" Value="pCure"/>
                  <MarkovData xsi:type="tree:MarkovJumpTransitionData" xmi:id="_ZKwKnTh6EeWC-IuSvQ4Jww" MarkovJumpState="Cured, on BDQ, any res"/>
                </Node>
                <Node xmi:id="_ZKwKnjh6EeWC-IuSvQ4Jww" NameID="Node55" Label="Continue Not Cured" NodeType="TerminalNode">
                  <Prob xmi:id="_ZKwKnzh6EeWC-IuSvQ4Jww" Value="#"/>
                  <MarkovData xsi:type="tree:MarkovJumpTransitionData" xmi:id="_ZKwKoDh6EeWC-IuSwP4Jww" MarkovJumpState="pre-XDR, BDQ-S, on BDQ, C-"/>
                </Node>
              </Node>
            </Node>
          </Node>
        </Node>
        <Node xmi:id="_ZKwKoTh6EeWC-IuSwP4Jww" NameID="Node288" Label="pre-XDR, BDQ-R, on BDQ, C-" NodeType="ChanceNode">
          <Prob xmi:id="_ZKwKojh6EeWC-IuSwP4Jww" Value="0"/>
          <MarkovData xsi:type="tree:MarkovNonAbsorbingStateData" xmi:id="_ZKwKozh6EeWC-IuSwP4Jww">
            <StateReward xmi:id="_qlZ5UDiTEeWC-IuSL04Jww" Set="1">
              <Init xmi:id="_qlZ5UTiTEeWC-IuSL04Jww" Value="0.5*uLE"/>
              <Incr xmi:id="_qlZ5UjiTEeWC-IuSL04Jww" Value="uLE"/>
              <Final xmi:id="_qlZ5UziTEeWC-IuSL04Jww" Value="0.5*uLE"/>
            </StateReward>
          </MarkovData>
          <Definition xmi:id="_odk_IHwIEeWOccOrH4MxXg" Variable="pDefault" Value="0.0029 + 0.0029*DefaultBDQPercent"/>
          <Definition xmi:id="_g_gzMHyZEeWWzpPBF6jXgA" Variable="pDie" Value="pDieWell + pDieBDQ"/>
          <Definition xmi:id="_fmBWkILBEeW-ZNpVB-nceQ" Variable="RelapseProp" Value="RelapsePropPreXDR"/>
          <Node xmi:id="_ZKwKpDh6EeWC-IuSwP4Jww" NameID="Node289" Label="Die" NodeType="TerminalNode">
            <Prob xmi:id="_ZKwKpTh6EeWC-IuSxO4Jww" Value="pDie"/>
            <MarkovData xsi:type="tree:MarkovJumpTransitionData" xmi:id="_ZKwKpjh6EeWC-IuSxO4Jww" MarkovJumpState="Death"/>
          </Node>
          <Node xmi:id="_ZKwKpzh6EeWC-IuSxO4Jww" NameID="Node290" Label="Survive" NodeType="ChanceNode">
            <Prob xmi:id="_ZKwKqDh6EeWC-IuSxO4Jww" Value="#"/>
            <MarkovData xsi:type="tree:MarkovTransitionData" xmi:id="_ZKwKqTh6EeWC-IuSxO4Jww"/>
            <Node xmi:id="_ZKwKqjh6EeWC-IuSyN4Jww" NameID="Node291" Label="Stop Treatment - Routine" NodeType="TerminalNode">
              <Prob xmi:id="_ZKwKqzh6EeWC-IuSyN4Jww" Value="pEnd"/>
              <MarkovData xsi:type="tree:MarkovJumpTransitionData" xmi:id="_ZKwKrDh6EeWC-IuSyN4Jww" MarkovJumpState="pre-XDR, BDQ-R, untreated, C-"/>
            </Node>
            <Node xmi:id="_ZKwKrTh6EeWC-IuSyN4Jww" NameID="Node292" Label="Continue Treatment" NodeType="ChanceNode">
              <Prob xmi:id="_ZKwKrjh6EeWC-IuSyN4Jww" Value="#"/>
              <MarkovData xsi:type="tree:MarkovTransitionData" xmi:id="_ZKwKrzh6EeWC-IuSzM4Jww"/>
              <Node xmi:id="_ZKwKsDh6EeWC-IuSzM4Jww" NameID="Node293" Label="Default" NodeType="TerminalNode">
                <Prob xmi:id="_ZKwKsTh6EeWC-IuSzM4Jww" Value="pDefault"/>
                <MarkovData xsi:type="tree:MarkovJumpTransitionData" xmi:id="_ZKwKsjh6EeWC-IuSzM4Jww" MarkovJumpState="pre-XDR, BDQ-R, untreated, C-"/>
              </Node>
              <Node xmi:id="_ZKwKszh6EeWC-IuSzM4Jww" NameID="Node294" Label="Continue Treatment" NodeType="ChanceNode">
                <Prob xmi:id="_ZKwKtDh6EeWC-IuS0L4Jww" Value="#"/>
                <MarkovData xsi:type="tree:MarkovTransitionData" xmi:id="_ZKwKtTh6EeWC-IuS0L4Jww"/>
                <Node xmi:id="_ZKwKtjh6EeWC-IuS0L4Jww" NameID="Node295" Label="Cured" NodeType="TerminalNode">
                  <Prob xmi:id="_ZKwKtzh6EeWC-IuS0L4Jww" Value="pCure"/>
                  <MarkovData xsi:type="tree:MarkovJumpTransitionData" xmi:id="_ZKwKuDh6EeWC-IuS0L4Jww" MarkovJumpState="Cured, on BDQ, any res"/>
                </Node>
                <Node xmi:id="_ZKwKuTh6EeWC-IuS1K4Jww" NameID="Node296" Label="Continue Not Cured" NodeType="TerminalNode">
                  <Prob xmi:id="_ZKwKujh6EeWC-IuS1K4Jww" Value="#"/>
                  <MarkovData xsi:type="tree:MarkovJumpTransitionData" xmi:id="_ZKwKuzh6EeWC-IuS1K4Jww" MarkovJumpState="pre-XDR, BDQ-R, on BDQ, C-"/>
                </Node>
              </Node>
            </Node>
          </Node>
        </Node>
        <Node xmi:id="_ZKwKvDh6EeWC-IuS1K4Jww" NameID="Node5" Label="XDR, BDQ-S, on BDQ, C+" NodeType="ChanceNode">
          <Prob xmi:id="_ZKwKvTh6EeWC-IuS1K4Jww" Value="InitXDR*GetBDQMDR"/>
          <MarkovData xsi:type="tree:MarkovNonAbsorbingStateData" xmi:id="_ZKwKvjh6EeWC-IuS2J4Jww">
            <StateReward xmi:id="_rufoUDiTEeWC-IuSMz4Jww" Set="1">
              <Init xmi:id="_rufoUTiTEeWC-IuSMz4Jww" Value="0.5*uLE"/>
              <Incr xmi:id="_rufoUjiTEeWC-IuSMz4Jww" Value="uLE"/>
              <Final xmi:id="_rufoUziTEeWC-IuSMz4Jww" Value="0.5*uLE"/>
            </StateReward>
            <StateReward xmi:id="_3UCdMDiVEeWC-IuS0L4Jww" Set="6">
              <Init xmi:id="_3UCdMTiVEeWC-IuS0L4Jww" Value="0.5*uSec_XDR"/>
              <Incr xmi:id="_3UCdMjiVEeWC-IuS0L4Jww" Value="uSec_XDR"/>
              <Final xmi:id="_3UCdMziVEeWC-IuS1K4Jww" Value="0.5*uSec_XDR"/>
            </StateReward>
          </MarkovData>
          <Definition xmi:id="_psAhIHwIEeWOccOrH4MxXg" Variable="pDefault" Value="0.0029 + 0.0029*DefaultBDQPercent"/>
          <Definition xmi:id="_Qv5J8HyZEeWWzpPBC9jXgA" Variable="pDie" Value="pDieTreatedTB + pDieBDQ"/>
          <Node xmi:id="_ZKwKvzh6EeWC-IuS2J4Jww" NameID="Node37" Label="Die" NodeType="TerminalNode">
            <Prob xmi:id="_ZKwKwDh6EeWC-IuS2J4Jww" Value="pDie"/>
            <MarkovData xsi:type="tree:MarkovJumpTransitionData" xmi:id="_ZKwKwTh6EeWC-IuS2J4Jww" MarkovJumpState="Death"/>
          </Node>
          <Node xmi:id="_ZKwKwjh6EeWC-IuS2J4Jww" NameID="Node30" Label="Survive" NodeType="ChanceNode">
            <Prob xmi:id="_ZKwwwDh6EeWC-IuS3I4Jww" Value="#"/>
            <MarkovData xsi:type="tree:MarkovTransitionData" xmi:id="_ZKwwwTh6EeWC-IuS3I4Jww"/>
            <Node xmi:id="_ZKwwwjh6EeWC-IuS3I4Jww" NameID="Node31" Label="Stop Treatment - Routine" NodeType="TerminalNode">
              <Prob xmi:id="_ZKwwwzh6EeWC-IuS3I4Jww" Value="pEnd"/>
              <MarkovData xsi:type="tree:MarkovJumpTransitionData" xmi:id="_ZKwwxDh6EeWC-IuS3I4Jww" MarkovJumpState="XDR, BDQ-S, untreated, C+"/>
            </Node>
            <Node xmi:id="_ZKwwxTh6EeWC-IuS4H4Jww" NameID="Node32" Label="Continue Treatment" NodeType="ChanceNode">
              <Prob xmi:id="_ZKwwxjh6EeWC-IuS4H4Jww" Value="#"/>
              <MarkovData xsi:type="tree:MarkovTransitionData" xmi:id="_ZKwwxzh6EeWC-IuS4H4Jww"/>
              <Node xmi:id="_ZKwwyDh6EeWC-IuS4H4Jww" NameID="Node33" Label="Default" NodeType="TerminalNode">
                <Prob xmi:id="_ZKwwyTh6EeWC-IuS4H4Jww" Value="pDefault"/>
                <MarkovData xsi:type="tree:MarkovJumpTransitionData" xmi:id="_ZKwwyjh6EeWC-IuS5G4Jww" MarkovJumpState="XDR, BDQ-S, untreated, C+"/>
              </Node>
              <Node xmi:id="_ZKwwyzh6EeWC-IuS5G4Jww" NameID="Node34" Label="Continue Treatment" NodeType="ChanceNode">
                <Prob xmi:id="_ZKwwzDh6EeWC-IuS5G4Jww" Value="#"/>
                <MarkovData xsi:type="tree:MarkovTransitionData" xmi:id="_ZKwwzTh6EeWC-IuS5G4Jww"/>
                <Node xmi:id="_ZKwwzjh6EeWC-IuS5G4Jww" NameID="Node35" Label="Converted" NodeType="TerminalNode">
                  <Prob xmi:id="_ZKwwzzh6EeWC-IuS6F4Jww" Value="pConvertXDR_BDQ"/>
                  <MarkovData xsi:type="tree:MarkovJumpTransitionData" xmi:id="_ZKww0Dh6EeWC-IuS6F4Jww" MarkovJumpState="XDR, BDQ-S, on BDQ, C-"/>
                </Node>
                <Node xmi:id="_ZKww0Th6EeWC-IuS6F4Jww" NameID="Node36" Label="Continue Not Converted" NodeType="ChanceNode">
                  <Prob xmi:id="_ZKww0jh6EeWC-IuS6F4Jww" Value="#"/>
                  <MarkovData xsi:type="tree:MarkovTransitionData" xmi:id="_ZKww0zh6EeWC-IuS6F4Jww"/>
                  <Node xmi:id="_ZKww1Dh6EeWC-IuS7E4Jww" NameID="Node190" Label="Acquire BDQ R" NodeType="TerminalNode">
                    <Prob xmi:id="_ZKww1Th6EeWC-IuS7E4Jww" Value="PAcquireBDQR_XDR"/>
                    <MarkovData xsi:type="tree:MarkovJumpTransitionData" xmi:id="_ZKww1jh6EeWC-IuS7E4Jww" MarkovJumpState="XDR, BDQ-R, on BDQ, C+"/>
                  </Node>
                  <Node xmi:id="_ZKww1zh6EeWC-IuS7E4Jww" NameID="Node189" Label="Continue BDQ S" NodeType="TerminalNode">
                    <Prob xmi:id="_ZKww2Dh6EeWC-IuS7E4Jww" Value="#"/>
                    <MarkovData xsi:type="tree:MarkovJumpTransitionData" xmi:id="_ZKww2Th6EeWC-IuS8D4Jww" MarkovJumpState="XDR, BDQ-S, on BDQ, C+"/>
                  </Node>
                </Node>
              </Node>
            </Node>
          </Node>
        </Node>
        <Node xmi:id="_ZKww2jh6EeWC-IuS8D4Jww" NameID="Node297" Label="XDR, BDQ-R, on BDQ, C+" NodeType="ChanceNode">
          <Prob xmi:id="_ZKww2zh6EeWC-IuS8D4Jww" Value="0"/>
          <MarkovData xsi:type="tree:MarkovNonAbsorbingStateData" xmi:id="_ZKww3Dh6EeWC-IuS8D4Jww">
            <StateReward xmi:id="_sz_QwDiTEeWC-IuSMz4Jww" Set="1">
              <Init xmi:id="_sz_QwTiTEeWC-IuSNy4Jww" Value="0.5*uLE"/>
              <Incr xmi:id="_sz_QwjiTEeWC-IuSNy4Jww" Value="uLE"/>
              <Final xmi:id="_sz_QwziTEeWC-IuSNy4Jww" Value="0.5*uLE"/>
            </StateReward>
            <StateReward xmi:id="_Hp9iwDiWEeWC-IuS3I4Jww" Set="7">
              <Init xmi:id="_Hp9iwTiWEeWC-IuS3I4Jww" Value="0.5*uSec_XDR_BDQ"/>
              <Incr xmi:id="_Hp9iwjiWEeWC-IuS3I4Jww" Value="uSec_XDR_BDQ"/>
              <Final xmi:id="_Hp9iwziWEeWC-IuS3I4Jww" Value="0.5*uSec_XDR_BDQ"/>
            </StateReward>
          </MarkovData>
          <Definition xmi:id="_qcdGoHwIEeWOccOrH4MxXg" Variable="pDefault" Value="0.0029 + 0.0029*DefaultBDQPercent"/>
          <Definition xmi:id="_RNazcHyZEeWWzpPBC9jXgA" Variable="pDie" Value="pDieTreatedTB + pDieBDQ"/>
          <Node xmi:id="_ZKww3Th6EeWC-IuS8D4Jww" NameID="Node298" Label="Die" NodeType="TerminalNode">
            <Prob xmi:id="_ZKww3jh6EeWC-IuS9C4Jww" Value="pDie"/>
            <MarkovData xsi:type="tree:MarkovJumpTransitionData" xmi:id="_ZKww3zh6EeWC-IuS9C4Jww" MarkovJumpState="Death"/>
          </Node>
          <Node xmi:id="_ZKww4Dh6EeWC-IuS9C4Jww" NameID="Node299" Label="Survive" NodeType="ChanceNode">
            <Prob xmi:id="_ZKww4Th6EeWC-IuS9C4Jww" Value="#"/>
            <MarkovData xsi:type="tree:MarkovTransitionData" xmi:id="_ZKww4jh6EeWC-IuS9C4Jww"/>
            <Node xmi:id="_ZKww4zh6EeWC-IuS-B4Jww" NameID="Node300" Label="Stop Treatment - Routine" NodeType="TerminalNode">
              <Prob xmi:id="_ZKww5Dh6EeWC-IuS-B4Jww" Value="pEnd"/>
              <MarkovData xsi:type="tree:MarkovJumpTransitionData" xmi:id="_ZKww5Th6EeWC-IuS-B4Jww" MarkovJumpState="XDR, BDQ-R, untreated, C+"/>
            </Node>
            <Node xmi:id="_ZKww5jh6EeWC-IuS-B4Jww" NameID="Node301" Label="Continue Treatment" NodeType="ChanceNode">
              <Prob xmi:id="_ZKww5zh6EeWC-IuS-B4Jww" Value="#"/>
              <MarkovData xsi:type="tree:MarkovTransitionData" xmi:id="_ZKww6Dh6EeWC-IuS_A4Jww"/>
              <Node xmi:id="_ZKww6Th6EeWC-IuS_A4Jww" NameID="Node302" Label="Default" NodeType="TerminalNode">
                <Prob xmi:id="_ZKww6jh6EeWC-IuS_A4Jww" Value="pDefault"/>
                <MarkovData xsi:type="tree:MarkovJumpTransitionData" xmi:id="_ZKww6zh6EeWC-IuS_A4Jww" MarkovJumpState="XDR, BDQ-R, untreated, C+"/>
              </Node>
              <Node xmi:id="_ZKww7Dh6EeWC-IuS_A4Jww" NameID="Node303" Label="Continue Treatment" NodeType="ChanceNode">
                <Prob xmi:id="_ZKww7Th6EeWC-IuSA_4Jww" Value="#"/>
                <MarkovData xsi:type="tree:MarkovTransitionData" xmi:id="_ZKww7jh6EeWC-IuSA_4Jww"/>
                <Node xmi:id="_ZKww7zh6EeWC-IuSA_4Jww" NameID="Node304" Label="Converted" NodeType="TerminalNode">
                  <Prob xmi:id="_ZKww8Dh6EeWC-IuSA_4Jww" Value="pConvertXDR"/>
                  <MarkovData xsi:type="tree:MarkovJumpTransitionData" xmi:id="_ZKww8Th6EeWC-IuSA_4Jww" MarkovJumpState="XDR, BDQ-R, on BDQ, C-"/>
                </Node>
                <Node xmi:id="_ZKww8jh6EeWC-IuSB-4Jww" NameID="Node305" Label="Continue Not Converted" NodeType="TerminalNode" Node="">
                  <Prob xmi:id="_ZKww8zh6EeWC-IuSB-4Jww" Value="#"/>
                  <MarkovData xsi:type="tree:MarkovJumpTransitionData" xmi:id="_ZKww9Dh6EeWC-IuSB-4Jww" MarkovJumpState="XDR, BDQ-R, on BDQ, C+"/>
                </Node>
              </Node>
            </Node>
          </Node>
        </Node>
        <Node xmi:id="_ZKww9Th6EeWC-IuSB-4Jww" NameID="Node4" Label="XDR, BDQ-S, on BDQ, C-" NodeType="ChanceNode">
          <Prob xmi:id="_ZKww9jh6EeWC-IuSB-4Jww" Value="0"/>
          <MarkovData xsi:type="tree:MarkovNonAbsorbingStateData" xmi:id="_ZKww9zh6EeWC-IuSC94Jww">
            <StateReward xmi:id="_t5UhIDiTEeWC-IuSNy4Jww" Set="1">
              <Init xmi:id="_t5UhITiTEeWC-IuSNy4Jww" Value="0.5*uLE"/>
              <Incr xmi:id="_t5UhIjiTEeWC-IuSOx4Jww" Value="uLE"/>
              <Final xmi:id="_t5UhIziTEeWC-IuSOx4Jww" Value="0.5*uLE"/>
            </StateReward>
          </MarkovData>
          <Definition xmi:id="_rko2sHwIEeWOccOrH4MxXg" Variable="pDefault" Value="0.0029 + 0.0029*DefaultBDQPercent"/>
          <Definition xmi:id="_iBRyMHyZEeWWzpPBF6jXgA" Variable="pDie" Value="pDieWell + pDieBDQ"/>
          <Definition xmi:id="_cuvgEILEEeW-ZNpVD8nceQ" Variable="RelapseProp" Value="RelapsePropXDR*BDQRelapseRR"/>
          <Node xmi:id="_ZKww-Dh6EeWC-IuSC94Jww" NameID="Node27" Label="Die" NodeType="TerminalNode">
            <Prob xmi:id="_ZKww-Th6EeWC-IuSC94Jww" Value="pDie"/>
            <MarkovData xsi:type="tree:MarkovJumpTransitionData" xmi:id="_ZKww-jh6EeWC-IuSC94Jww" MarkovJumpState="Death"/>
          </Node>
          <Node xmi:id="_ZKww-zh6EeWC-IuSC94Jww" NameID="Node22" Label="Survive" NodeType="ChanceNode">
            <Prob xmi:id="_ZKww_Dh6EeWC-IuSD84Jww" Value="#"/>
            <MarkovData xsi:type="tree:MarkovTransitionData" xmi:id="_ZKww_Th6EeWC-IuSD84Jww"/>
            <Node xmi:id="_ZKww_jh6EeWC-IuSD84Jww" NameID="Node23" Label="Stop Treatment - Routine" NodeType="TerminalNode">
              <Prob xmi:id="_ZKww_zh6EeWC-IuSD84Jww" Value="pEnd"/>
              <MarkovData xsi:type="tree:MarkovJumpTransitionData" xmi:id="_ZKwxADh6EeWC-IuSD84Jww" MarkovJumpState="XDR, BDQ-S, untreated, C-"/>
            </Node>
            <Node xmi:id="_ZKwxATh6EeWC-IuSE74Jww" NameID="Node24" Label="Continue Treatment" NodeType="ChanceNode">
              <Prob xmi:id="_ZKwxAjh6EeWC-IuSE74Jww" Value="#"/>
              <MarkovData xsi:type="tree:MarkovTransitionData" xmi:id="_ZKwxAzh6EeWC-IuSE74Jww"/>
              <Node xmi:id="_ZKwxBDh6EeWC-IuSE74Jww" NameID="Node25" Label="Default" NodeType="TerminalNode">
                <Prob xmi:id="_ZKwxBTh6EeWC-IuSE74Jww" Value="pDefault"/>
                <MarkovData xsi:type="tree:MarkovJumpTransitionData" xmi:id="_ZKwxBjh6EeWC-IuSF64Jww" MarkovJumpState="XDR, BDQ-S, untreated, C-"/>
              </Node>
              <Node xmi:id="_ZKwxBzh6EeWC-IuSF64Jww" NameID="Node26" Label="Continue Treatment" NodeType="ChanceNode">
                <Prob xmi:id="_ZKwxCDh6EeWC-IuSF64Jww" Value="#"/>
                <MarkovData xsi:type="tree:MarkovTransitionData" xmi:id="_ZKwxCTh6EeWC-IuSF64Jww"/>
                <Node xmi:id="_ZKwxCjh6EeWC-IuSF64Jww" NameID="Node29" Label="Cured" NodeType="TerminalNode">
                  <Prob xmi:id="_ZKwxCzh6EeWC-IuSG54Jww" Value="pCure"/>
                  <MarkovData xsi:type="tree:MarkovJumpTransitionData" xmi:id="_ZKwxDDh6EeWC-IuSG54Jww" MarkovJumpState="Cured, on BDQ, any res"/>
                </Node>
                <Node xmi:id="_ZKwxDTh6EeWC-IuSG54Jww" NameID="Node28" Label="Continue Not Cured" NodeType="TerminalNode">
                  <Prob xmi:id="_ZKwxDjh6EeWC-IuSG54Jww" Value="#"/>
                  <MarkovData xsi:type="tree:MarkovJumpTransitionData" xmi:id="_ZKwxDzh6EeWC-IuSG54Jww" MarkovJumpState="XDR, BDQ-S, on BDQ, C-"/>
                </Node>
              </Node>
            </Node>
          </Node>
        </Node>
        <Node xmi:id="_ZKwxEDh6EeWC-IuSH44Jww" NameID="Node306" Label="XDR, BDQ-R, on BDQ, C-" NodeType="ChanceNode">
          <Prob xmi:id="_ZKwxETh6EeWC-IuSH44Jww" Value="0"/>
          <MarkovData xsi:type="tree:MarkovNonAbsorbingStateData" xmi:id="_ZKwxEjh6EeWC-IuSH44Jww">
            <StateReward xmi:id="_vAbTIDiTEeWC-IuSOx4Jww" Set="1">
              <Init xmi:id="_vAbTITiTEeWC-IuSOx4Jww" Value="0.5*uLE"/>
              <Incr xmi:id="_vAbTIjiTEeWC-IuSOx4Jww" Value="uLE"/>
              <Final xmi:id="_vAbTIziTEeWC-IuSPw4Jww" Value="0.5*uLE"/>
            </StateReward>
          </MarkovData>
          <Definition xmi:id="_sn2nMHwIEeWOccOrH4MxXg" Variable="pDefault" Value="0.0029 + 0.0029*DefaultBDQPercent"/>
          <Definition xmi:id="_ic5-QHyZEeWWzpPBF6jXgA" Variable="pDie" Value="pDieWell + pDieBDQ"/>
          <Definition xmi:id="_6BIcEILEEeW-ZNpVD8nceQ" Variable="RelapseProp" Value="RelapsePropXDR"/>
          <Node xmi:id="_ZKwxEzh6EeWC-IuSH44Jww" NameID="Node307" Label="Die" NodeType="TerminalNode">
            <Prob xmi:id="_ZKwxFDh6EeWC-IuSH44Jww" Value="pDie"/>
            <MarkovData xsi:type="tree:MarkovJumpTransitionData" xmi:id="_ZKwxFTh6EeWC-IuSI34Jww" MarkovJumpState="Death"/>
          </Node>
          <Node xmi:id="_ZKwxFjh6EeWC-IuSI34Jww" NameID="Node308" Label="Survive" NodeType="ChanceNode">
            <Prob xmi:id="_ZKwxFzh6EeWC-IuSI34Jww" Value="#"/>
            <MarkovData xsi:type="tree:MarkovTransitionData" xmi:id="_ZKwxGDh6EeWC-IuSI34Jww"/>
            <Node xmi:id="_ZKwxGTh6EeWC-IuSI34Jww" NameID="Node309" Label="Stop Treatment - Routine" NodeType="TerminalNode">
              <Prob xmi:id="_ZKwxGjh6EeWC-IuSJ24Jww" Value="pEnd"/>
              <MarkovData xsi:type="tree:MarkovJumpTransitionData" xmi:id="_ZKwxGzh6EeWC-IuSJ24Jww" MarkovJumpState="XDR, BDQ-R, untreated, C-"/>
            </Node>
            <Node xmi:id="_ZKwxHDh6EeWC-IuSJ24Jww" NameID="Node310" Label="Continue Treatment" NodeType="ChanceNode">
              <Prob xmi:id="_ZKwxHTh6EeWC-IuSJ24Jww" Value="#"/>
              <MarkovData xsi:type="tree:MarkovTransitionData" xmi:id="_ZKwxHjh6EeWC-IuSJ24Jww"/>
              <Node xmi:id="_ZKwxHzh6EeWC-IuSK14Jww" NameID="Node311" Label="Default" NodeType="TerminalNode">
                <Prob xmi:id="_ZKwxIDh6EeWC-IuSK14Jww" Value="pDefault"/>
                <MarkovData xsi:type="tree:MarkovJumpTransitionData" xmi:id="_ZKwxITh6EeWC-IuSK14Jww" MarkovJumpState="XDR, BDQ-R, untreated, C-"/>
              </Node>
              <Node xmi:id="_ZKwxIjh6EeWC-IuSK14Jww" NameID="Node312" Label="Continue Treatment" NodeType="ChanceNode">
                <Prob xmi:id="_ZKwxIzh6EeWC-IuSK14Jww" Value="#"/>
                <MarkovData xsi:type="tree:MarkovTransitionData" xmi:id="_ZKwxJDh6EeWC-IuSL04Jww"/>
                <Node xmi:id="_ZKwxJTh6EeWC-IuSL04Jww" NameID="Node313" Label="Cured" NodeType="TerminalNode">
                  <Prob xmi:id="_ZKwxJjh6EeWC-IuSL04Jww" Value="pCure"/>
                  <MarkovData xsi:type="tree:MarkovJumpTransitionData" xmi:id="_ZKwxJzh6EeWC-IuSL04Jww" MarkovJumpState="Cured, on BDQ, any res"/>
                </Node>
                <Node xmi:id="_ZKwxKDh6EeWC-IuSL04Jww" NameID="Node314" Label="Continue Not Cured" NodeType="TerminalNode">
                  <Prob xmi:id="_ZKwxKTh6EeWC-IuSMz4Jww" Value="#"/>
                  <MarkovData xsi:type="tree:MarkovJumpTransitionData" xmi:id="_ZKwxKjh6EeWC-IuSMz4Jww" MarkovJumpState="XDR, BDQ-R, on BDQ, C-"/>
                </Node>
              </Node>
            </Node>
          </Node>
        </Node>
        <Node xmi:id="_ZKwxKzh6EeWC-IuSMz4Jww" NameID="Node8" Label="Cured, on BDQ, any res" NodeType="ChanceNode">
          <Prob xmi:id="_ZKwxLDh6EeWC-IuSMz4Jww" Value="0"/>
          <MarkovData xsi:type="tree:MarkovNonAbsorbingStateData" xmi:id="_ZKwxLTh6EeWC-IuSMz4Jww">
            <StateReward xmi:id="_wP7MIDiTEeWC-IuSPw4Jww" Set="1">
              <Init xmi:id="_wP7MITiTEeWC-IuSPw4Jww" Value="0.5*uLE"/>
              <Incr xmi:id="_wP7MIjiTEeWC-IuSPw4Jww" Value="uLE"/>
              <Final xmi:id="_wP7MIziTEeWC-IuSPw4Jww" Value="0.5*uLE"/>
            </StateReward>
          </MarkovData>
          <Definition xmi:id="_tnyaMHwIEeWOccOrI3MxXg" Variable="pDefault" Value="0.0029 + 0.0029*DefaultBDQPercent"/>
          <Definition xmi:id="_qnKC4HyZEeWWzpPBH4jXgA" Variable="pDie" Value="pDieWell + pDieBDQ"/>
          <Node xmi:id="_ZKwxLjh6EeWC-IuSNy4Jww" NameID="Node17" Label="Die" NodeType="TerminalNode">
            <Prob xmi:id="_ZKwxLzh6EeWC-IuSNy4Jww" Value="pDie"/>
            <MarkovData xsi:type="tree:MarkovJumpTransitionData" xmi:id="_ZKwxMDh6EeWC-IuSNy4Jww" MarkovJumpState="Death"/>
          </Node>
          <Node xmi:id="_ZKwxMTh6EeWC-IuSNy4Jww" NameID="Node16" Label="Survive" NodeType="ChanceNode">
            <Prob xmi:id="_ZKwxMjh6EeWC-IuSNy4Jww" Value="#"/>
            <MarkovData xsi:type="tree:MarkovTransitionData" xmi:id="_ZKwxMzh6EeWC-IuSOx4Jww"/>
            <Node xmi:id="_ZKwxNDh6EeWC-IuSOx4Jww" NameID="Node19" Label="Stop Treatment - Routine" NodeType="TerminalNode">
              <Prob xmi:id="_ZKwxNTh6EeWC-IuSOx4Jww" Value="pEnd"/>
              <MarkovData xsi:type="tree:MarkovJumpTransitionData" xmi:id="_ZKwxNjh6EeWC-IuSOx4Jww" MarkovJumpState="Cured, untreated, any resistance"/>
            </Node>
            <Node xmi:id="_ZKwxNzh6EeWC-IuSOx4Jww" NameID="Node18" Label="Continue Treatment" NodeType="ChanceNode">
              <Prob xmi:id="_ZKwxODh6EeWC-IuSPw4Jww" Value="#"/>
              <MarkovData xsi:type="tree:MarkovTransitionData" xmi:id="_ZKwxOTh6EeWC-IuSPw4Jww"/>
              <Node xmi:id="_ZKwxOjh6EeWC-IuSPw4Jww" NameID="Node21" Label="Default" NodeType="TerminalNode">
                <Prob xmi:id="_ZKwxOzh6EeWC-IuSPw4Jww" Value="pDefault"/>
                <MarkovData xsi:type="tree:MarkovJumpTransitionData" xmi:id="_ZKwxPDh6EeWC-IuSPw4Jww" MarkovJumpState="Cured, untreated, any resistance"/>
              </Node>
              <Node xmi:id="_ZKwxPTh6EeWC-IuSQv4Jww" NameID="Node20" Label="Continue Treatment" NodeType="TerminalNode">
                <Prob xmi:id="_ZKwxPjh6EeWC-IuSQv4Jww" Value="#"/>
                <MarkovData xsi:type="tree:MarkovJumpTransitionData" xmi:id="_ZKwxPzh6EeWC-IuSQv4Jww" MarkovJumpState="Cured, on BDQ, any res"/>
              </Node>
            </Node>
          </Node>
        </Node>
        <Node xmi:id="_ZKwxQDh6EeWC-IuSQv4Jww" NameID="Node135" Label="MDR, BDQ-S, on BR, C+" NodeType="ChanceNode">
          <Prob xmi:id="_ZKwxQTh6EeWC-IuSQv4Jww" Value="InitMDR*(1-GetBDQMDR)"/>
          <MarkovData xsi:type="tree:MarkovNonAbsorbingStateData" xmi:id="_ZKwxQjh6EeWC-IuSRu4Jww">
            <StateReward xmi:id="_xP_iADiTEeWC-IuSQv4Jww" Set="1">
              <Init xmi:id="_xP_iATiTEeWC-IuSQv4Jww" Value="0.5*uLE"/>
              <Incr xmi:id="_xP_iAjiTEeWC-IuSQv4Jww" Value="uLE"/>
              <Final xmi:id="_xP_iAziTEeWC-IuSQv4Jww" Value="0.5*uLE"/>
            </StateReward>
            <StateReward xmi:id="_sHoroDiUEeWC-IuSmZ4Jww" Set="2">
              <Init xmi:id="_sHoroTiUEeWC-IuSnY4Jww" Value="0.5*uSec_MDR"/>
              <Incr xmi:id="_sHorojiUEeWC-IuSnY4Jww" Value="uSec_MDR"/>
              <Final xmi:id="_sHoroziUEeWC-IuSnY4Jww" Value="0.5*uSec_MDR"/>
            </StateReward>
          </MarkovData>
          <Definition xmi:id="_AeEuQHwKEeWOccOrNyMxXg" Variable="pDefault" Value="0.0029"/>
          <Definition xmi:id="_pm6RYHyaEeWWzpPBStjXgA" Variable="pDie" Value="pDieTreatedTB"/>
          <Node xmi:id="_ZKwxQzh6EeWC-IuSRu4Jww" NameID="Node136" Label="Die" NodeType="TerminalNode">
            <Prob xmi:id="_ZKwxRDh6EeWC-IuSRu4Jww" Value="pDie"/>
            <MarkovData xsi:type="tree:MarkovJumpTransitionData" xmi:id="_ZKwxRTh6EeWC-IuSRu4Jww" MarkovJumpState="Death"/>
          </Node>
          <Node xmi:id="_ZKwxRjh6EeWC-IuSRu4Jww" NameID="Node137" Label="Survive" NodeType="ChanceNode">
            <Prob xmi:id="_ZKwxRzh6EeWC-IuSSt4Jww" Value="#"/>
            <MarkovData xsi:type="tree:MarkovTransitionData" xmi:id="_ZKwxSDh6EeWC-IuSSt4Jww"/>
            <Node xmi:id="_ZKwxSTh6EeWC-IuSSt4Jww" NameID="Node138" Label="Stop treatment - routine" NodeType="TerminalNode">
              <Prob xmi:id="_ZKwxSjh6EeWC-IuSSt4Jww" Value="pEnd"/>
              <MarkovData xsi:type="tree:MarkovJumpTransitionData" xmi:id="_ZKwxSzh6EeWC-IuSSt4Jww" MarkovJumpState="MDR, BDQ-S, untreated, C+"/>
            </Node>
            <Node xmi:id="_ZKwxTDh6EeWC-IuSTs4Jww" NameID="Node139" Label="Continue treatment" NodeType="ChanceNode">
              <Prob xmi:id="_ZKwxTTh6EeWC-IuSTs4Jww" Value="#"/>
              <MarkovData xsi:type="tree:MarkovTransitionData" xmi:id="_ZKwxTjh6EeWC-IuSTs4Jww"/>
              <Node xmi:id="_ZKwxTzh6EeWC-IuSTs4Jww" NameID="Node140" Label="Default" NodeType="TerminalNode">
                <Prob xmi:id="_ZKwxUDh6EeWC-IuSTs4Jww" Value="pDefault"/>
                <MarkovData xsi:type="tree:MarkovJumpTransitionData" xmi:id="_ZKwxUTh6EeWC-IuSUr4Jww" MarkovJumpState="MDR, BDQ-S, untreated, C+"/>
              </Node>
              <Node xmi:id="_ZKwxUjh6EeWC-IuSUr4Jww" NameID="Node141" Label="Continue Treatment" NodeType="ChanceNode">
                <Prob xmi:id="_ZKwxUzh6EeWC-IuSUr4Jww" Value="#"/>
                <MarkovData xsi:type="tree:MarkovTransitionData" xmi:id="_ZKwxVDh6EeWC-IuSUr4Jww"/>
                <Node xmi:id="_ZKwxVTh6EeWC-IuSUr4Jww" NameID="Node142" Label="Convert" NodeType="TerminalNode" Node="">
                  <Prob xmi:id="_ZKwxVjh6EeWC-IuSVq4Jww" Value="pConvertMDR"/>
                  <MarkovData xsi:type="tree:MarkovJumpTransitionData" xmi:id="_ZKwxVzh6EeWC-IuSVq4Jww" MarkovJumpState="MDR, BDQ-S, on BR, C-"/>
                </Node>
                <Node xmi:id="_ZKwxWDh6EeWC-IuSVq4Jww" NameID="Node143" Label="Continue Not Converted" NodeType="ChanceNode">
                  <Prob xmi:id="_ZKwxWTh6EeWC-IuSVq4Jww" Value="#"/>
                  <MarkovData xsi:type="tree:MarkovTransitionData" xmi:id="_ZKwxWjh6EeWC-IuSVq4Jww"/>
                  <Node xmi:id="_ZKwxWzh6EeWC-IuSWp4Jww" NameID="Node144" Label="Acquire Pre-XDR" NodeType="TerminalNode" Node="">
                    <Prob xmi:id="_ZKwxXDh6EeWC-IuSWp4Jww" Value="pAcquirePreXDR"/>
                    <MarkovData xsi:type="tree:MarkovJumpTransitionData" xmi:id="_ZKwxXTh6EeWC-IuSWp4Jww" MarkovJumpState="pre-XDR, BDQ-S, on BR, C+"/>
                  </Node>
                  <Node xmi:id="_ZKwxXjh6EeWC-IuSWp4Jww" NameID="Node145" Label="Continue MDR" NodeType="TerminalNode" Node="">
                    <Prob xmi:id="_ZKwxXzh6EeWC-IuSWp4Jww" Value="#"/>
                    <MarkovData xsi:type="tree:MarkovJumpTransitionData" xmi:id="_ZKwxYDh6EeWC-IuSXo4Jww" MarkovJumpState="MDR, BDQ-S, on BR, C+"/>
                  </Node>
                </Node>
              </Node>
            </Node>
          </Node>
        </Node>
        <Node xmi:id="_ZKwxYTh6EeWC-IuSXo4Jww" NameID="Node315" Label="MDR, BDQ-R, on BR, C+" NodeType="ChanceNode">
          <Prob xmi:id="_ZKwxYjh6EeWC-IuSXo4Jww" Value="0"/>
          <MarkovData xsi:type="tree:MarkovNonAbsorbingStateData" xmi:id="_ZKwxYzh6EeWC-IuSXo4Jww">
            <StateReward xmi:id="_ys16gDiTEeWC-IuSQv4Jww" Set="1">
              <Init xmi:id="_ys16gTiTEeWC-IuSRu4Jww" Value="0.5*uLE"/>
              <Incr xmi:id="_ys16gjiTEeWC-IuSRu4Jww" Value="uLE"/>
              <Final xmi:id="_ys16gziTEeWC-IuSRu4Jww" Value="0.5*uLE"/>
            </StateReward>
            <StateReward xmi:id="_-rBHQDiUEeWC-IuSqV4Jww" Set="3">
              <Init xmi:id="_-rBHQTiUEeWC-IuSqV4Jww" Value="0.5*uSec_MDR_BDQ"/>
              <Incr xmi:id="_-rBHQjiUEeWC-IuSqV4Jww" Value="uSec_MDR_BDQ"/>
              <Final xmi:id="_-rBHQziUEeWC-IuSrU4Jww" Value="0.5*uSec_MDR_BDQ"/>
            </StateReward>
          </MarkovData>
          <Definition xmi:id="_BBBDQHwKEeWOccOrNyMxXg" Variable="pDefault" Value="0.0029"/>
          <Definition xmi:id="_qmPAYHyaEeWWzpPBStjXgA" Variable="pDie" Value="pDieTreatedTB"/>
          <Node xmi:id="_ZKwxZDh6EeWC-IuSXo4Jww" NameID="Node316" Label="Die" NodeType="TerminalNode">
            <Prob xmi:id="_ZKwxZTh6EeWC-IuSYn4Jww" Value="pDie"/>
            <MarkovData xsi:type="tree:MarkovJumpTransitionData" xmi:id="_ZKwxZjh6EeWC-IuSYn4Jww" MarkovJumpState="Death"/>
          </Node>
          <Node xmi:id="_ZKwxZzh6EeWC-IuSYn4Jww" NameID="Node317" Label="Survive" NodeType="ChanceNode">
            <Prob xmi:id="_ZKwxaDh6EeWC-IuSYn4Jww" Value="#"/>
            <MarkovData xsi:type="tree:MarkovTransitionData" xmi:id="_ZKwxaTh6EeWC-IuSYn4Jww"/>
            <Node xmi:id="_ZKwxajh6EeWC-IuSZm4Jww" NameID="Node318" Label="Stop treatment - routine" NodeType="TerminalNode">
              <Prob xmi:id="_ZKwxazh6EeWC-IuSZm4Jww" Value="pEnd"/>
              <MarkovData xsi:type="tree:MarkovJumpTransitionData" xmi:id="_ZKwxbDh6EeWC-IuSZm4Jww" MarkovJumpState="MDR, BDQ-R, untreated, C+"/>
            </Node>
            <Node xmi:id="_ZKwxbTh6EeWC-IuSZm4Jww" NameID="Node319" Label="Continue treatment" NodeType="ChanceNode">
              <Prob xmi:id="_ZKwxbjh6EeWC-IuSZm4Jww" Value="#"/>
              <MarkovData xsi:type="tree:MarkovTransitionData" xmi:id="_ZKwxbzh6EeWC-IuSal4Jww"/>
              <Node xmi:id="_ZKwxcDh6EeWC-IuSal4Jww" NameID="Node320" Label="Default" NodeType="TerminalNode">
                <Prob xmi:id="_ZKwxcTh6EeWC-IuSal4Jww" Value="pDefault"/>
                <MarkovData xsi:type="tree:MarkovJumpTransitionData" xmi:id="_ZKwxcjh6EeWC-IuSal4Jww" MarkovJumpState="MDR, BDQ-R, untreated, C+"/>
              </Node>
              <Node xmi:id="_ZKwxczh6EeWC-IuSal4Jww" NameID="Node321" Label="Continue Treatment" NodeType="ChanceNode">
                <Prob xmi:id="_ZKwxdDh6EeWC-IuSbk4Jww" Value="#"/>
                <MarkovData xsi:type="tree:MarkovTransitionData" xmi:id="_ZKwxdTh6EeWC-IuSbk4Jww"/>
                <Node xmi:id="_ZKwxdjh6EeWC-IuSbk4Jww" NameID="Node322" Label="Convert" NodeType="TerminalNode" Node="">
                  <Prob xmi:id="_ZKwxdzh6EeWC-IuSbk4Jww" Value="pConvertMDR"/>
                  <MarkovData xsi:type="tree:MarkovJumpTransitionData" xmi:id="_ZKwxeDh6EeWC-IuSbk4Jww" MarkovJumpState="MDR, BDQ-R, on BR, C-"/>
                </Node>
                <Node xmi:id="_ZKwxeTh6EeWC-IuScj4Jww" NameID="Node323" Label="Continue Not Converted" NodeType="ChanceNode">
                  <Prob xmi:id="_ZKwxejh6EeWC-IuScj4Jww" Value="#"/>
                  <MarkovData xsi:type="tree:MarkovTransitionData" xmi:id="_ZKwxezh6EeWC-IuScj4Jww"/>
                  <Node xmi:id="_ZKwxfDh6EeWC-IuScj4Jww" NameID="Node324" Label="Acquire Pre-XDR" NodeType="TerminalNode" Node="">
                    <Prob xmi:id="_ZKwxfTh6EeWC-IuScj4Jww" Value="pAcquirePreXDR"/>
                    <MarkovData xsi:type="tree:MarkovJumpTransitionData" xmi:id="_ZKwxfjh6EeWC-IuSdi4Jww" MarkovJumpState="pre-XDR, BDQ-R, on BR, C+"/>
                  </Node>
                  <Node xmi:id="_ZKwxfzh6EeWC-IuSdi4Jww" NameID="Node325" Label="Continue MDR" NodeType="TerminalNode" Node="">
                    <Prob xmi:id="_ZKwxgDh6EeWC-IuSdi4Jww" Value="#"/>
                    <MarkovData xsi:type="tree:MarkovJumpTransitionData" xmi:id="_ZKwxgTh6EeWC-IuSdi4Jww" MarkovJumpState="MDR, BDQ-R, on BR, C+"/>
                  </Node>
                </Node>
              </Node>
            </Node>
          </Node>
        </Node>
        <Node xmi:id="_ZKwxgjh6EeWC-IuSdi4Jww" NameID="Node146" Label="MDR, BDQ-S, on BR, C-" NodeType="ChanceNode">
          <Prob xmi:id="_ZKwxgzh6EeWC-IuSeh4Jww" Value="0"/>
          <MarkovData xsi:type="tree:MarkovNonAbsorbingStateData" xmi:id="_ZKwxhDh6EeWC-IuSeh4Jww">
            <StateReward xmi:id="_z3JxgDiTEeWC-IuSRu4Jww" Set="1">
              <Init xmi:id="_z3JxgTiTEeWC-IuSRu4Jww" Value="0.5*uLE"/>
              <Incr xmi:id="_z3JxgjiTEeWC-IuSSt4Jww" Value="uLE"/>
              <Final xmi:id="_z3JxgziTEeWC-IuSSt4Jww" Value="0.5*uLE"/>
            </StateReward>
          </MarkovData>
          <Definition xmi:id="_CAMBQHwKEeWOccOrNyMxXg" Variable="pDefault" Value="0.0029"/>
          <Definition xmi:id="_0bxXkHyZEeWWzpPBJ2jXgA" Variable="pDie" Value="pDieWell"/>
          <Definition xmi:id="_EnRtoILAEeWnbaQlB-zvuQ" Variable="RelapseProp" Value="RelapsePropMDR"/>
          <Node xmi:id="_ZKwxhTh6EeWC-IuSeh4Jww" NameID="Node147" Label="Die" NodeType="TerminalNode">
            <Prob xmi:id="_ZKwxhjh6EeWC-IuSeh4Jww" Value="pDie"/>
            <MarkovData xsi:type="tree:MarkovJumpTransitionData" xmi:id="_ZKwxhzh6EeWC-IuSeh4Jww" MarkovJumpState="Death"/>
          </Node>
          <Node xmi:id="_ZKwxiDh6EeWC-IuSfg4Jww" NameID="Node148" Label="Survive" NodeType="ChanceNode">
            <Prob xmi:id="_ZKwxiTh6EeWC-IuSfg4Jww" Value="#"/>
            <MarkovData xsi:type="tree:MarkovTransitionData" xmi:id="_ZKwxijh6EeWC-IuSfg4Jww"/>
            <Node xmi:id="_ZKwxizh6EeWC-IuSfg4Jww" NameID="Node149" Label="Stop treatment - routine" NodeType="TerminalNode">
              <Prob xmi:id="_ZKwxjDh6EeWC-IuSfg4Jww" Value="pEnd"/>
              <MarkovData xsi:type="tree:MarkovJumpTransitionData" xmi:id="_ZKwxjTh6EeWC-IuSgf4Jww" MarkovJumpState="MDR, BDQ-S, untreated, C-"/>
            </Node>
            <Node xmi:id="_ZKwxjjh6EeWC-IuSgf4Jww" NameID="Node150" Label="Continue treatment" NodeType="ChanceNode">
              <Prob xmi:id="_ZKwxjzh6EeWC-IuSgf4Jww" Value="#"/>
              <MarkovData xsi:type="tree:MarkovTransitionData" xmi:id="_ZKwxkDh6EeWC-IuSgf4Jww"/>
              <Node xmi:id="_ZKwxkTh6EeWC-IuSgf4Jww" NameID="Node151" Label="Default" NodeType="TerminalNode">
                <Prob xmi:id="_ZKwxkjh6EeWC-IuShe4Jww" Value="pDefault"/>
                <MarkovData xsi:type="tree:MarkovJumpTransitionData" xmi:id="_ZKwxkzh6EeWC-IuShe4Jww" MarkovJumpState="MDR, BDQ-S, untreated, C-"/>
              </Node>
              <Node xmi:id="_ZKwxlDh6EeWC-IuShe4Jww" NameID="Node152" Label="Continue Treatment" NodeType="ChanceNode">
                <Prob xmi:id="_ZKwxlTh6EeWC-IuShe4Jww" Value="#"/>
                <MarkovData xsi:type="tree:MarkovTransitionData" xmi:id="_ZKwxljh6EeWC-IuShe4Jww"/>
                <Node xmi:id="_ZKwxlzh6EeWC-IuSid4Jww" NameID="Node153" Label="Cured" NodeType="TerminalNode">
                  <Prob xmi:id="_ZKwxmDh6EeWC-IuSid4Jww" Value="pCure"/>
                  <MarkovData xsi:type="tree:MarkovJumpTransitionData" xmi:id="_ZKwxmTh6EeWC-IuSid4Jww" MarkovJumpState="Cured, on BR, MDR"/>
                </Node>
                <Node xmi:id="_ZKwxmjh6EeWC-IuSid4Jww" NameID="Node154" Label="Continue Not Cured" NodeType="TerminalNode">
                  <Prob xmi:id="_ZKwxmzh6EeWC-IuSid4Jww" Value="#"/>
                  <MarkovData xsi:type="tree:MarkovJumpTransitionData" xmi:id="_ZKwxnDh6EeWC-IuSjc4Jww" MarkovJumpState="MDR, BDQ-S, on BR, C-"/>
                </Node>
              </Node>
            </Node>
          </Node>
        </Node>
        <Node xmi:id="_ZKwxnTh6EeWC-IuSjc4Jww" NameID="Node326" Label="MDR, BDQ-R, on BR, C-" NodeType="ChanceNode">
          <Prob xmi:id="_ZKwxnjh6EeWC-IuSjc4Jww" Value="0"/>
          <MarkovData xsi:type="tree:MarkovNonAbsorbingStateData" xmi:id="_ZKwxnzh6EeWC-IuSjc4Jww">
            <StateReward xmi:id="_1CTWADiTEeWC-IuSSt4Jww" Set="1">
              <Init xmi:id="_1CTWATiTEeWC-IuSSt4Jww" Value="0.5*uLE"/>
              <Incr xmi:id="_1CTWAjiTEeWC-IuSSt4Jww" Value="uLE"/>
              <Final xmi:id="_1CTWAziTEeWC-IuSTs4Jww" Value="0.5*uLE"/>
            </StateReward>
          </MarkovData>
          <Definition xmi:id="_Ci00QHwKEeWOccOrOxMxXg" Variable="pDefault" Value="0.0029"/>
          <Definition xmi:id="_1O42kHyZEeWWzpPBJ2jXgA" Variable="pDie" Value="pDieWell"/>
          <Definition xmi:id="_Fk2JIILAEeWnbaQlB-zvuQ" Variable="RelapseProp" Value="RelapsePropMDR"/>
          <Node xmi:id="_ZKwxoDh6EeWC-IuSjc4Jww" NameID="Node327" Label="Die" NodeType="TerminalNode">
            <Prob xmi:id="_ZKwxoTh6EeWC-IuSkb4Jww" Value="pDie"/>
            <MarkovData xsi:type="tree:MarkovJumpTransitionData" xmi:id="_ZKwxojh6EeWC-IuSkb4Jww" MarkovJumpState="Death"/>
          </Node>
          <Node xmi:id="_ZKwxozh6EeWC-IuSkb4Jww" NameID="Node328" Label="Survive" NodeType="ChanceNode">
            <Prob xmi:id="_ZKwxpDh6EeWC-IuSkb4Jww" Value="#"/>
            <MarkovData xsi:type="tree:MarkovTransitionData" xmi:id="_ZKwxpTh6EeWC-IuSkb4Jww"/>
            <Node xmi:id="_ZKwxpjh6EeWC-IuSla4Jww" NameID="Node329" Label="Stop treatment - routine" NodeType="TerminalNode">
              <Prob xmi:id="_ZKwxpzh6EeWC-IuSla4Jww" Value="pEnd"/>
              <MarkovData xsi:type="tree:MarkovJumpTransitionData" xmi:id="_ZKwxqDh6EeWC-IuSla4Jww" MarkovJumpState="MDR, BDQ-R, untreated, C-"/>
            </Node>
            <Node xmi:id="_ZKwxqTh6EeWC-IuSla4Jww" NameID="Node330" Label="Continue treatment" NodeType="ChanceNode">
              <Prob xmi:id="_ZKwxqjh6EeWC-IuSla4Jww" Value="#"/>
              <MarkovData xsi:type="tree:MarkovTransitionData" xmi:id="_ZKwxqzh6EeWC-IuSmZ4Jww"/>
              <Node xmi:id="_ZKwxrDh6EeWC-IuSmZ4Jww" NameID="Node331" Label="Default" NodeType="TerminalNode">
                <Prob xmi:id="_ZKwxrTh6EeWC-IuSmZ4Jww" Value="pDefault"/>
                <MarkovData xsi:type="tree:MarkovJumpTransitionData" xmi:id="_ZKwxrjh6EeWC-IuSmZ4Jww" MarkovJumpState="MDR, BDQ-R, untreated, C-"/>
              </Node>
              <Node xmi:id="_ZKwxrzh6EeWC-IuSmZ4Jww" NameID="Node332" Label="Continue Treatment" NodeType="ChanceNode">
                <Prob xmi:id="_ZKwxsDh6EeWC-IuSnY4Jww" Value="#"/>
                <MarkovData xsi:type="tree:MarkovTransitionData" xmi:id="_ZKwxsTh6EeWC-IuSnY4Jww"/>
                <Node xmi:id="_ZKwxsjh6EeWC-IuSnY4Jww" NameID="Node333" Label="Cured" NodeType="TerminalNode" Node="">
                  <Prob xmi:id="_ZKwxszh6EeWC-IuSnY4Jww" Value="pCure"/>
                  <MarkovData xsi:type="tree:MarkovJumpTransitionData" xmi:id="_ZKwxtDh6EeWC-IuSnY4Jww" MarkovJumpState="Cured, on BR, MDR"/>
                </Node>
                <Node xmi:id="_ZKwxtTh6EeWC-IuSoX4Jww" NameID="Node334" Label="Continue Not Cured" NodeType="TerminalNode" Node="">
                  <Prob xmi:id="_ZKwxtjh6EeWC-IuSoX4Jww" Value="#"/>
                  <MarkovData xsi:type="tree:MarkovJumpTransitionData" xmi:id="_ZKwxtzh6EeWC-IuSoX4Jww" MarkovJumpState="MDR, BDQ-R, on BR, C-"/>
                </Node>
              </Node>
            </Node>
          </Node>
        </Node>
        <Node xmi:id="_ZKwxuDh6EeWC-IuSoX4Jww" NameID="Node114" Label="pre-XDR, BDQ-S, on BR, C+" NodeType="ChanceNode">
          <Prob xmi:id="_ZKwxuTh6EeWC-IuSoX4Jww" Value="InitPreXDR*(1-GetBDQMDR)"/>
          <MarkovData xsi:type="tree:MarkovNonAbsorbingStateData" xmi:id="_ZKwxujh6EeWC-IuSpW4Jww">
            <StateReward xmi:id="_2BPDcDiTEeWC-IuSTs4Jww" Set="1">
              <Init xmi:id="_2BPDcTiTEeWC-IuSTs4Jww" Value="0.5*uLE"/>
              <Incr xmi:id="_2BPDcjiTEeWC-IuSTs4Jww" Value="uLE"/>
              <Final xmi:id="_2BPDcziTEeWC-IuSTs4Jww" Value="0.5*uLE"/>
            </StateReward>
            <StateReward xmi:id="_SzOLoDiVEeWC-IuSuR4Jww" Set="4">
              <Init xmi:id="_SzOysDiVEeWC-IuSvQ4Jww" Value="0.5*uSec_PreXDR"/>
              <Incr xmi:id="_SzOysTiVEeWC-IuSvQ4Jww" Value="uSec_PreXDR"/>
              <Final xmi:id="_SzOysjiVEeWC-IuSvQ4Jww" Value="0.5*uSec_PreXDR"/>
            </StateReward>
          </MarkovData>
          <Definition xmi:id="_DUC10HwKEeWOccOrOxMxXg" Variable="pDefault" Value="0.0029"/>
          <Definition xmi:id="_r2DCcHyaEeWWzpPBTsjXgA" Variable="pDie" Value="pDieTreatedTB"/>
          <Node xmi:id="_ZKwxuzh6EeWC-IuSpW4Jww" NameID="Node115" Label="Die" NodeType="TerminalNode">
            <Prob xmi:id="_ZKwxvDh6EeWC-IuSpW4Jww" Value="pDie"/>
            <MarkovData xsi:type="tree:MarkovJumpTransitionData" xmi:id="_ZKwxvTh6EeWC-IuSpW4Jww" MarkovJumpState="Death"/>
          </Node>
          <Node xmi:id="_ZKwxvjh6EeWC-IuSpW4Jww" NameID="Node116" Label="Survive" NodeType="ChanceNode">
            <Prob xmi:id="_ZKwxvzh6EeWC-IuSqV4Jww" Value="#"/>
            <MarkovData xsi:type="tree:MarkovTransitionData" xmi:id="_ZKwxwDh6EeWC-IuSqV4Jww"/>
            <Node xmi:id="_ZKwxwTh6EeWC-IuSqV4Jww" NameID="Node117" Label="Stop Treatment - Routine" NodeType="TerminalNode">
              <Prob xmi:id="_ZKwxwjh6EeWC-IuSqV4Jww" Value="pEnd"/>
              <MarkovData xsi:type="tree:MarkovJumpTransitionData" xmi:id="_ZKwxwzh6EeWC-IuSqV4Jww" MarkovJumpState="pre-XDR, BDQ-S, untreated, C+"/>
            </Node>
            <Node xmi:id="_ZKwxxDh6EeWC-IuSrU4Jww" NameID="Node118" Label="Continue Treatment" NodeType="ChanceNode">
              <Prob xmi:id="_ZKwxxTh6EeWC-IuSrU4Jww" Value="#"/>
              <MarkovData xsi:type="tree:MarkovTransitionData" xmi:id="_ZKwxxjh6EeWC-IuSrU4Jww"/>
              <Node xmi:id="_ZKwxxzh6EeWC-IuSrU4Jww" NameID="Node119" Label="Default" NodeType="TerminalNode">
                <Prob xmi:id="_ZKwxyDh6EeWC-IuSrU4Jww" Value="pDefault"/>
                <MarkovData xsi:type="tree:MarkovJumpTransitionData" xmi:id="_ZKwxyTh6EeWC-IuSsT4Jww" MarkovJumpState="pre-XDR, BDQ-S, untreated, C+"/>
              </Node>
              <Node xmi:id="_ZKwxyjh6EeWC-IuSsT4Jww" NameID="Node120" Label="Continue Treatment" NodeType="ChanceNode">
                <Prob xmi:id="_ZKwxyzh6EeWC-IuSsT4Jww" Value="#"/>
                <MarkovData xsi:type="tree:MarkovTransitionData" xmi:id="_ZKwxzDh6EeWC-IuSsT4Jww"/>
                <Node xmi:id="_ZKwxzTh6EeWC-IuSsT4Jww" NameID="Node121" Label="Converted" NodeType="ChanceNode">
                  <Prob xmi:id="_ZKwxzjh6EeWC-IuStS4Jww" Value="pConvertPreXDR"/>
                  <MarkovData xsi:type="tree:MarkovTransitionData" xmi:id="_ZKwxzzh6EeWC-IuStS4Jww"/>
                  <Node xmi:id="_ZKwx0Dh6EeWC-IuStS4Jww" NameID="Node206" Label="Start BDQ" NodeType="TerminalNode">
                    <Prob xmi:id="_ZKwx0Th6EeWC-IuStS4Jww" Value="pStartBDQPreXDR"/>
                    <MarkovData xsi:type="tree:MarkovJumpTransitionData" xmi:id="_ZKwx0jh6EeWC-IuStS4Jww" MarkovJumpState="pre-XDR, BDQ-S, on BDQ, C-"/>
                  </Node>
                  <Node xmi:id="_ZKwx0zh6EeWC-IuSuR4Jww" NameID="Node205" Label="Continue BR" NodeType="TerminalNode">
                    <Prob xmi:id="_ZKwx1Dh6EeWC-IuSuR4Jww" Value="#"/>
                    <MarkovData xsi:type="tree:MarkovJumpTransitionData" xmi:id="_ZKwx1Th6EeWC-IuSuR4Jww" MarkovJumpState="pre-XDR, BDQ-S, on BR, C-"/>
                  </Node>
                </Node>
                <Node xmi:id="_ZKwx1jh6EeWC-IuSuR4Jww" NameID="Node122" Label="Continue Not Converted" NodeType="ChanceNode">
                  <Prob xmi:id="_ZKwx1zh6EeWC-IuSuR4Jww" Value="#"/>
                  <MarkovData xsi:type="tree:MarkovTransitionData" xmi:id="_ZKwx2Dh6EeWC-IuSvQ4Jww"/>
                  <Node xmi:id="_ZKwx2Th6EeWC-IuSvQ4Jww" NameID="Node123" Label="Acquire XDR" NodeType="ChanceNode">
                    <Prob xmi:id="_ZKwx2jh6EeWC-IuSvQ4Jww" Value="pAcquireXDR"/>
                    <MarkovData xsi:type="tree:MarkovTransitionData" xmi:id="_ZKwx2zh6EeWC-IuSvQ4Jww"/>
                    <Node xmi:id="_ZKwx3Dh6EeWC-IuSvQ4Jww" NameID="Node208" Label="Start BDQ" NodeType="TerminalNode">
                      <Prob xmi:id="_ZKwx3Th6EeWC-IuSwP4Jww" Value="pStartBDQPreXDR"/>
                      <MarkovData xsi:type="tree:MarkovJumpTransitionData" xmi:id="_ZKwx3jh6EeWC-IuSwP4Jww" MarkovJumpState="XDR, BDQ-S, on BDQ, C+"/>
                    </Node>
                    <Node xmi:id="_ZKwx3zh6EeWC-IuSwP4Jww" NameID="Node207" Label="Continue BR" NodeType="TerminalNode">
                      <Prob xmi:id="_ZKwx4Dh6EeWC-IuSwP4Jww" Value="#"/>
                      <MarkovData xsi:type="tree:MarkovJumpTransitionData" xmi:id="_ZKwx4Th6EeWC-IuSwP4Jww" MarkovJumpState="XDR, BDQ-S, on BR, C+"/>
                    </Node>
                  </Node>
                  <Node xmi:id="_ZKwx4jh6EeWC-IuSxO4Jww" NameID="Node124" Label="Continue Pre-XDR" NodeType="ChanceNode">
                    <Prob xmi:id="_ZKwx4zh6EeWC-IuSxO4Jww" Value="#"/>
                    <MarkovData xsi:type="tree:MarkovTransitionData" xmi:id="_ZKwx5Dh6EeWC-IuSxO4Jww"/>
                    <Node xmi:id="_ZKwx5Th6EeWC-IuSxO4Jww" NameID="Node210" Label="Start BDQ" NodeType="TerminalNode">
                      <Prob xmi:id="_ZKwx5jh6EeWC-IuSxO4Jww" Value="pStartBDQPreXDR"/>
                      <MarkovData xsi:type="tree:MarkovJumpTransitionData" xmi:id="_ZKwx5zh6EeWC-IuSyN4Jww" MarkovJumpState="pre-XDR, BDQ-S, on BDQ, C+"/>
                    </Node>
                    <Node xmi:id="_ZKwx6Dh6EeWC-IuSyN4Jww" NameID="Node209" Label="Continue BR" NodeType="TerminalNode">
                      <Prob xmi:id="_ZKwx6Th6EeWC-IuSyN4Jww" Value="#"/>
                      <MarkovData xsi:type="tree:MarkovJumpTransitionData" xmi:id="_ZKwx6jh6EeWC-IuSyN4Jww" MarkovJumpState="pre-XDR, BDQ-S, on BR, C+"/>
                    </Node>
                  </Node>
                </Node>
              </Node>
            </Node>
          </Node>
        </Node>
        <Node xmi:id="_ZKwx6zh6EeWC-IuSyN4Jww" NameID="Node335" Label="pre-XDR, BDQ-R, on BR, C+" NodeType="ChanceNode">
          <Prob xmi:id="_ZKwx7Dh6EeWC-IuSzM4Jww" Value="0"/>
          <MarkovData xsi:type="tree:MarkovNonAbsorbingStateData" xmi:id="_ZKwx7Th6EeWC-IuSzM4Jww">
            <StateReward xmi:id="_3UCvIDiTEeWC-IuSUr4Jww" Set="1">
              <Init xmi:id="_3UCvITiTEeWC-IuSUr4Jww" Value="0.5*uLE"/>
              <Incr xmi:id="_3UCvIjiTEeWC-IuSUr4Jww" Value="uLE"/>
              <Final xmi:id="_3UCvIziTEeWC-IuSUr4Jww" Value="0.5*uLE"/>
            </StateReward>
            <StateReward xmi:id="_qv-fsDiVEeWC-IuSyN4Jww" Set="5">
              <Init xmi:id="_qv-fsTiVEeWC-IuSzM4Jww" Value="0.5*uSec_PreX_BDQ"/>
              <Incr xmi:id="_qv-fsjiVEeWC-IuSzM4Jww" Value="uSec_PreX_BDQ"/>
              <Final xmi:id="_qv-fsziVEeWC-IuSzM4Jww" Value="0.5*uSec_PreX_BDQ"/>
            </StateReward>
          </MarkovData>
          <Definition xmi:id="_EA0cQHwKEeWOccOrOxMxXg" Variable="pDefault" Value="0.0029"/>
          <Definition xmi:id="_sgwzYHyaEeWWzpPBTsjXgA" Variable="pDie" Value="pDieTreatedTB"/>
          <Node xmi:id="_ZKwx7jh6EeWC-IuSzM4Jww" NameID="Node336" Label="Die" NodeType="TerminalNode">
            <Prob xmi:id="_ZKwx7zh6EeWC-IuSzM4Jww" Value="pDie"/>
            <MarkovData xsi:type="tree:MarkovJumpTransitionData" xmi:id="_ZKwx8Dh6EeWC-IuSzM4Jww" MarkovJumpState="Death"/>
          </Node>
          <Node xmi:id="_ZKwx8Th6EeWC-IuS0L4Jww" NameID="Node337" Label="Survive" NodeType="ChanceNode">
            <Prob xmi:id="_ZKwx8jh6EeWC-IuS0L4Jww" Value="#"/>
            <MarkovData xsi:type="tree:MarkovTransitionData" xmi:id="_ZKwx8zh6EeWC-IuS0L4Jww"/>
            <Node xmi:id="_ZKwx9Dh6EeWC-IuS0L4Jww" NameID="Node338" Label="Stop Treatment - Routine" NodeType="TerminalNode">
              <Prob xmi:id="_ZKwx9Th6EeWC-IuS0L4Jww" Value="pEnd"/>
              <MarkovData xsi:type="tree:MarkovJumpTransitionData" xmi:id="_ZKwx9jh6EeWC-IuS1K4Jww" MarkovJumpState="pre-XDR, BDQ-R, untreated, C+"/>
            </Node>
            <Node xmi:id="_ZKwx9zh6EeWC-IuS1K4Jww" NameID="Node339" Label="Continue Treatment" NodeType="ChanceNode">
              <Prob xmi:id="_ZKwx-Dh6EeWC-IuS1K4Jww" Value="#"/>
              <MarkovData xsi:type="tree:MarkovTransitionData" xmi:id="_ZKwx-Th6EeWC-IuS1K4Jww"/>
              <Node xmi:id="_ZKwx-jh6EeWC-IuS1K4Jww" NameID="Node340" Label="Default" NodeType="TerminalNode">
                <Prob xmi:id="_ZKwx-zh6EeWC-IuS2J4Jww" Value="pDefault"/>
                <MarkovData xsi:type="tree:MarkovJumpTransitionData" xmi:id="_ZKwx_Dh6EeWC-IuS2J4Jww" MarkovJumpState="pre-XDR, BDQ-R, untreated, C+"/>
              </Node>
              <Node xmi:id="_ZKwx_Th6EeWC-IuS2J4Jww" NameID="Node341" Label="Continue Treatment" NodeType="ChanceNode">
                <Prob xmi:id="_ZKwx_jh6EeWC-IuS2J4Jww" Value="#"/>
                <MarkovData xsi:type="tree:MarkovTransitionData" xmi:id="_ZKwx_zh6EeWC-IuS2J4Jww"/>
                <Node xmi:id="_ZKwyADh6EeWC-IuS3I4Jww" NameID="Node342" Label="Converted" NodeType="ChanceNode">
                  <Prob xmi:id="_ZKwyATh6EeWC-IuS3I4Jww" Value="pConvertPreXDR"/>
                  <MarkovData xsi:type="tree:MarkovTransitionData" xmi:id="_ZKwyAjh6EeWC-IuS3I4Jww"/>
                  <Node xmi:id="_ZKwyAzh6EeWC-IuS3I4Jww" NameID="Node343" Label="Start BDQ" NodeType="TerminalNode">
                    <Prob xmi:id="_ZKwyBDh6EeWC-IuS3I4Jww" Value="pStartBDQPreXDR"/>
                    <MarkovData xsi:type="tree:MarkovJumpTransitionData" xmi:id="_ZKwyBTh6EeWC-IuS4H4Jww" MarkovJumpState="pre-XDR, BDQ-R, on BDQ, C-"/>
                  </Node>
                  <Node xmi:id="_ZKwyBjh6EeWC-IuS4H4Jww" NameID="Node344" Label="Continue BR" NodeType="TerminalNode">
                    <Prob xmi:id="_ZKwyBzh6EeWC-IuS4H4Jww" Value="#"/>
                    <MarkovData xsi:type="tree:MarkovJumpTransitionData" xmi:id="_ZKwyCDh6EeWC-IuS4H4Jww" MarkovJumpState="pre-XDR, BDQ-R, on BR, C-"/>
                  </Node>
                </Node>
                <Node xmi:id="_ZKwyCTh6EeWC-IuS4H4Jww" NameID="Node345" Label="Continue Not Converted" NodeType="ChanceNode">
                  <Prob xmi:id="_ZKwyCjh6EeWC-IuS5G4Jww" Value="#"/>
                  <MarkovData xsi:type="tree:MarkovTransitionData" xmi:id="_ZKwyCzh6EeWC-IuS5G4Jww"/>
                  <Node xmi:id="_ZKwyDDh6EeWC-IuS5G4Jww" NameID="Node346" Label="Acquire XDR" NodeType="ChanceNode">
                    <Prob xmi:id="_ZKwyDTh6EeWC-IuS5G4Jww" Value="pAcquireXDR"/>
                    <MarkovData xsi:type="tree:MarkovTransitionData" xmi:id="_ZKwyDjh6EeWC-IuS5G4Jww"/>
                    <Node xmi:id="_ZKwyDzh6EeWC-IuS6F4Jww" NameID="Node347" Label="Start BDQ" NodeType="TerminalNode">
                      <Prob xmi:id="_ZKwyEDh6EeWC-IuS6F4Jww" Value="pStartBDQPreXDR"/>
                      <MarkovData xsi:type="tree:MarkovJumpTransitionData" xmi:id="_ZKwyETh6EeWC-IuS6F4Jww" MarkovJumpState="XDR, BDQ-R, on BDQ, C+"/>
                    </Node>
                    <Node xmi:id="_ZKwyEjh6EeWC-IuS6F4Jww" NameID="Node348" Label="Continue BR" NodeType="TerminalNode">
                      <Prob xmi:id="_ZKwyEzh6EeWC-IuS6F4Jww" Value="#"/>
                      <MarkovData xsi:type="tree:MarkovJumpTransitionData" xmi:id="_ZKwyFDh6EeWC-IuS7E4Jww" MarkovJumpState="XDR, BDQ-R, on BR, C+"/>
                    </Node>
                  </Node>
                  <Node xmi:id="_ZKwyFTh6EeWC-IuS7E4Jww" NameID="Node349" Label="Continue Pre-XDR" NodeType="ChanceNode">
                    <Prob xmi:id="_ZKwyFjh6EeWC-IuS7E4Jww" Value="#"/>
                    <MarkovData xsi:type="tree:MarkovTransitionData" xmi:id="_ZKwyFzh6EeWC-IuS7E4Jww"/>
                    <Node xmi:id="_ZKwyGDh6EeWC-IuS7E4Jww" NameID="Node350" Label="Start BDQ" NodeType="TerminalNode">
                      <Prob xmi:id="_ZKwyGTh6EeWC-IuS8D4Jww" Value="pStartBDQPreXDR"/>
                      <MarkovData xsi:type="tree:MarkovJumpTransitionData" xmi:id="_ZKwyGjh6EeWC-IuS8D4Jww" MarkovJumpState="pre-XDR, BDQ-R, on BDQ, C+"/>
                    </Node>
                    <Node xmi:id="_ZKwyGzh6EeWC-IuS8D4Jww" NameID="Node351" Label="Continue BR" NodeType="TerminalNode">
                      <Prob xmi:id="_ZKwyHDh6EeWC-IuS8D4Jww" Value="#"/>
                      <MarkovData xsi:type="tree:MarkovJumpTransitionData" xmi:id="_ZKwyHTh6EeWC-IuS8D4Jww" MarkovJumpState="pre-XDR, BDQ-R, on BR, C+"/>
                    </Node>
                  </Node>
                </Node>
              </Node>
            </Node>
          </Node>
        </Node>
        <Node xmi:id="_ZKwyHjh6EeWC-IuS9C4Jww" NameID="Node125" Label="pre-XDR, BDQ-S, on BR, C-" NodeType="ChanceNode">
          <Prob xmi:id="_ZKwyHzh6EeWC-IuS9C4Jww" Value="0"/>
          <MarkovData xsi:type="tree:MarkovNonAbsorbingStateData" xmi:id="_ZKwyIDh6EeWC-IuS9C4Jww">
            <StateReward xmi:id="_4SGS0DiTEeWC-IuSUr4Jww" Set="1">
              <Init xmi:id="_4SGS0TiTEeWC-IuSVq4Jww" Value="0.5*uLE"/>
              <Incr xmi:id="_4SGS0jiTEeWC-IuSVq4Jww" Value="uLE"/>
              <Final xmi:id="_4SGS0ziTEeWC-IuSVq4Jww" Value="0.5*uLE"/>
            </StateReward>
          </MarkovData>
          <Definition xmi:id="_EtO2UHwKEeWOccOrOxMxXg" Variable="pDefault" Value="0.0029"/>
          <Definition xmi:id="_2DdHEHyZEeWWzpPBJ2jXgA" Variable="pDie" Value="pDieWell"/>
          <Definition xmi:id="_hd9voILBEeW-ZNpVB-nceQ" Variable="RelapseProp" Value="RelapsePropPreXDR"/>
          <Node xmi:id="_ZKwyITh6EeWC-IuS9C4Jww" NameID="Node126" Label="Die" NodeType="TerminalNode">
            <Prob xmi:id="_ZKwyIjh6EeWC-IuS9C4Jww" Value="pDie"/>
            <MarkovData xsi:type="tree:MarkovJumpTransitionData" xmi:id="_ZKwyIzh6EeWC-IuS-B4Jww" MarkovJumpState="Death"/>
          </Node>
          <Node xmi:id="_ZKwyJDh6EeWC-IuS-B4Jww" NameID="Node127" Label="Survive" NodeType="ChanceNode">
            <Prob xmi:id="_ZKwyJTh6EeWC-IuS-B4Jww" Value="#"/>
            <MarkovData xsi:type="tree:MarkovTransitionData" xmi:id="_ZKwyJjh6EeWC-IuS-B4Jww"/>
            <Node xmi:id="_ZKwyJzh6EeWC-IuS-B4Jww" NameID="Node128" Label="Stop Treatment - Routine" NodeType="TerminalNode">
              <Prob xmi:id="_ZKwyKDh6EeWC-IuS_A4Jww" Value="pEnd"/>
              <MarkovData xsi:type="tree:MarkovJumpTransitionData" xmi:id="_ZKwyKTh6EeWC-IuS_A4Jww" MarkovJumpState="pre-XDR, BDQ-S, untreated, C-"/>
            </Node>
            <Node xmi:id="_ZKwyKjh6EeWC-IuS_A4Jww" NameID="Node129" Label="Continue Treatment" NodeType="ChanceNode">
              <Prob xmi:id="_ZKwyKzh6EeWC-IuS_A4Jww" Value="#"/>
              <MarkovData xsi:type="tree:MarkovTransitionData" xmi:id="_ZKwyLDh6EeWC-IuS_A4Jww"/>
              <Node xmi:id="_ZKwyLTh6EeWC-IuSA_4Jww" NameID="Node130" Label="Default" NodeType="TerminalNode">
                <Prob xmi:id="_ZKwyLjh6EeWC-IuSA_4Jww" Value="pDefault"/>
                <MarkovData xsi:type="tree:MarkovJumpTransitionData" xmi:id="_ZKwyLzh6EeWC-IuSA_4Jww" MarkovJumpState="pre-XDR, BDQ-S, untreated, C-"/>
              </Node>
              <Node xmi:id="_ZKwyMDh6EeWC-IuSA_4Jww" NameID="Node131" Label="Continue Treatment" NodeType="ChanceNode">
                <Prob xmi:id="_ZKwyMTh6EeWC-IuSA_4Jww" Value="#"/>
                <MarkovData xsi:type="tree:MarkovTransitionData" xmi:id="_ZKwyMjh6EeWC-IuSB-4Jww"/>
                <Node xmi:id="_ZKwyMzh6EeWC-IuSB-4Jww" NameID="Node132" Label="Cured" NodeType="ChanceNode">
                  <Prob xmi:id="_ZKwyNDh6EeWC-IuSB-4Jww" Value="pCure"/>
                  <MarkovData xsi:type="tree:MarkovTransitionData" xmi:id="_ZKwyNTh6EeWC-IuSB-4Jww"/>
                  <Node xmi:id="_ZKwyNjh6EeWC-IuSB-4Jww" NameID="Node249" Label="Start BDQ" NodeType="TerminalNode">
                    <Prob xmi:id="_ZKwyNzh6EeWC-IuSC94Jww" Value="pStartBDQPreXDR"/>
                    <MarkovData xsi:type="tree:MarkovJumpTransitionData" xmi:id="_ZKwyODh6EeWC-IuSC94Jww" MarkovJumpState="Cured, on BDQ, any res"/>
                  </Node>
                  <Node xmi:id="_ZKwyOTh6EeWC-IuSC94Jww" NameID="Node248" Label="Continue BR" NodeType="TerminalNode">
                    <Prob xmi:id="_ZKwyOjh6EeWC-IuSC94Jww" Value="#"/>
                    <MarkovData xsi:type="tree:MarkovJumpTransitionData" xmi:id="_ZKwyOzh6EeWC-IuSC94Jww" MarkovJumpState="Cured, on BR, pre-XDR"/>
                  </Node>
                </Node>
                <Node xmi:id="_ZKwyPDh6EeWC-IuSD84Jww" NameID="Node133" Label="Continue Not Cured" NodeType="ChanceNode">
                  <Prob xmi:id="_ZKwyPTh6EeWC-IuSD84Jww" Value="#"/>
                  <MarkovData xsi:type="tree:MarkovTransitionData" xmi:id="_ZKwyPjh6EeWC-IuSD84Jww"/>
                  <Node xmi:id="_ZKwyPzh6EeWC-IuSD84Jww" NameID="Node251" Label="Start BDQ" NodeType="TerminalNode">
                    <Prob xmi:id="_ZKwyQDh6EeWC-IuSD84Jww" Value="pStartBDQPreXDR"/>
                    <MarkovData xsi:type="tree:MarkovJumpTransitionData" xmi:id="_ZKwyQTh6EeWC-IuSE74Jww" MarkovJumpState="pre-XDR, BDQ-S, on BDQ, C-"/>
                  </Node>
                  <Node xmi:id="_ZKwyQjh6EeWC-IuSE74Jww" NameID="Node250" Label="Continue BR" NodeType="TerminalNode">
                    <Prob xmi:id="_ZKwyQzh6EeWC-IuSE74Jww" Value="#"/>
                    <MarkovData xsi:type="tree:MarkovJumpTransitionData" xmi:id="_ZKwyRDh6EeWC-IuSE74Jww" MarkovJumpState="pre-XDR, BDQ-S, on BR, C-"/>
                  </Node>
                </Node>
              </Node>
            </Node>
          </Node>
        </Node>
        <Node xmi:id="_ZKwyRTh6EeWC-IuSE74Jww" NameID="Node352" Label="pre-XDR, BDQ-R, on BR, C-" NodeType="ChanceNode">
          <Prob xmi:id="_ZKwyRjh6EeWC-IuSF64Jww" Value="0"/>
          <MarkovData xsi:type="tree:MarkovNonAbsorbingStateData" xmi:id="_ZKwyRzh6EeWC-IuSF64Jww">
            <StateReward xmi:id="_5d7MwDiTEeWC-IuSVq4Jww" Set="1">
              <Init xmi:id="_5d7MwTiTEeWC-IuSVq4Jww" Value="0.5*uLE"/>
              <Incr xmi:id="_5d7MwjiTEeWC-IuSWp4Jww" Value="uLE"/>
              <Final xmi:id="_5d7MwziTEeWC-IuSWp4Jww" Value="0.5*uLE"/>
            </StateReward>
          </MarkovData>
          <Definition xmi:id="_FY30UHwKEeWOccOrOxMxXg" Variable="pDefault" Value="0.0029"/>
          <Definition xmi:id="_2ibiEHyZEeWWzpPBJ2jXgA" Variable="pDie" Value="pDieWell"/>
          <Definition xmi:id="_ievQIILBEeW-ZNpVB-nceQ" Variable="RelapseProp" Value="RelapsePropPreXDR"/>
          <Node xmi:id="_ZKwySDh6EeWC-IuSF64Jww" NameID="Node353" Label="Die" NodeType="TerminalNode">
            <Prob xmi:id="_ZKwySTh6EeWC-IuSF64Jww" Value="pDie"/>
            <MarkovData xsi:type="tree:MarkovJumpTransitionData" xmi:id="_ZKwySjh6EeWC-IuSF64Jww" MarkovJumpState="Death"/>
          </Node>
          <Node xmi:id="_ZKwySzh6EeWC-IuSG54Jww" NameID="Node354" Label="Survive" NodeType="ChanceNode">
            <Prob xmi:id="_ZKwyTDh6EeWC-IuSG54Jww" Value="#"/>
            <MarkovData xsi:type="tree:MarkovTransitionData" xmi:id="_ZKwyTTh6EeWC-IuSG54Jww"/>
            <Node xmi:id="_ZKwyTjh6EeWC-IuSG54Jww" NameID="Node355" Label="Stop Treatment - Routine" NodeType="TerminalNode">
              <Prob xmi:id="_ZKwyTzh6EeWC-IuSG54Jww" Value="pEnd"/>
              <MarkovData xsi:type="tree:MarkovJumpTransitionData" xmi:id="_ZKwyUDh6EeWC-IuSH44Jww" MarkovJumpState="pre-XDR, BDQ-R, untreated, C-"/>
            </Node>
            <Node xmi:id="_ZKwyUTh6EeWC-IuSH44Jww" NameID="Node356" Label="Continue Treatment" NodeType="ChanceNode">
              <Prob xmi:id="_ZKwyUjh6EeWC-IuSH44Jww" Value="#"/>
              <MarkovData xsi:type="tree:MarkovTransitionData" xmi:id="_ZKwyUzh6EeWC-IuSH44Jww"/>
              <Node xmi:id="_ZKwyVDh6EeWC-IuSH44Jww" NameID="Node357" Label="Default" NodeType="TerminalNode">
                <Prob xmi:id="_ZKwyVTh6EeWC-IuSI34Jww" Value="pDefault"/>
                <MarkovData xsi:type="tree:MarkovJumpTransitionData" xmi:id="_ZKwyVjh6EeWC-IuSI34Jww" MarkovJumpState="pre-XDR, BDQ-R, untreated, C-"/>
              </Node>
              <Node xmi:id="_ZKwyVzh6EeWC-IuSI34Jww" NameID="Node358" Label="Continue Treatment" NodeType="ChanceNode">
                <Prob xmi:id="_ZKwyWDh6EeWC-IuSI34Jww" Value="#"/>
                <MarkovData xsi:type="tree:MarkovTransitionData" xmi:id="_ZKwyWTh6EeWC-IuSI34Jww"/>
                <Node xmi:id="_ZKwyWjh6EeWC-IuSJ24Jww" NameID="Node359" Label="Cured" NodeType="ChanceNode">
                  <Prob xmi:id="_ZKwyWzh6EeWC-IuSJ24Jww" Value="pCure"/>
                  <MarkovData xsi:type="tree:MarkovTransitionData" xmi:id="_ZKwyXDh6EeWC-IuSJ24Jww"/>
                  <Node xmi:id="_ZKwyXTh6EeWC-IuSJ24Jww" NameID="Node360" Label="Start BDQ" NodeType="TerminalNode">
                    <Prob xmi:id="_ZKwyXjh6EeWC-IuSJ24Jww" Value="pStartBDQPreXDR"/>
                    <MarkovData xsi:type="tree:MarkovJumpTransitionData" xmi:id="_ZKwyXzh6EeWC-IuSK14Jww" MarkovJumpState="Cured, on BDQ, any res"/>
                  </Node>
                  <Node xmi:id="_ZKwyYDh6EeWC-IuSK14Jww" NameID="Node361" Label="Continue BR" NodeType="TerminalNode">
                    <Prob xmi:id="_ZKwyYTh6EeWC-IuSK14Jww" Value="#"/>
                    <MarkovData xsi:type="tree:MarkovJumpTransitionData" xmi:id="_ZKwyYjh6EeWC-IuSK14Jww" MarkovJumpState="Cured, on BR, pre-XDR"/>
                  </Node>
                </Node>
                <Node xmi:id="_ZKwyYzh6EeWC-IuSK14Jww" NameID="Node362" Label="Continue Not Cured" NodeType="ChanceNode">
                  <Prob xmi:id="_ZKwyZDh6EeWC-IuSL04Jww" Value="#"/>
                  <MarkovData xsi:type="tree:MarkovTransitionData" xmi:id="_ZKwyZTh6EeWC-IuSL04Jww"/>
                  <Node xmi:id="_ZKwyZjh6EeWC-IuSL04Jww" NameID="Node363" Label="Start BDQ" NodeType="TerminalNode">
                    <Prob xmi:id="_ZKwyZzh6EeWC-IuSL04Jww" Value="pStartBDQPreXDR"/>
                    <MarkovData xsi:type="tree:MarkovJumpTransitionData" xmi:id="_ZKwyaDh6EeWC-IuSL04Jww" MarkovJumpState="pre-XDR, BDQ-R, on BDQ, C-"/>
                  </Node>
                  <Node xmi:id="_ZKwyaTh6EeWC-IuSMz4Jww" NameID="Node364" Label="Continue BR" NodeType="TerminalNode">
                    <Prob xmi:id="_ZKwyajh6EeWC-IuSMz4Jww" Value="#"/>
                    <MarkovData xsi:type="tree:MarkovJumpTransitionData" xmi:id="_ZKwyazh6EeWC-IuSMz4Jww" MarkovJumpState="pre-XDR, BDQ-R, on BR, C-"/>
                  </Node>
                </Node>
              </Node>
            </Node>
          </Node>
        </Node>
        <Node xmi:id="_ZKwybDh6EeWC-IuSMz4Jww" NameID="Node98" Label="XDR, BDQ-S, on BR, C+" NodeType="ChanceNode">
          <Prob xmi:id="_ZKwybTh6EeWC-IuSMz4Jww" Value="InitXDR*(1-GetBDQMDR)"/>
          <MarkovData xsi:type="tree:MarkovNonAbsorbingStateData" xmi:id="_ZKwybjh6EeWC-IuSNy4Jww">
            <StateReward xmi:id="_6tiagDiTEeWC-IuSWp4Jww" Set="1">
              <Init xmi:id="_6tiagTiTEeWC-IuSWp4Jww" Value="0.5*uLE"/>
              <Incr xmi:id="_6tiagjiTEeWC-IuSWp4Jww" Value="uLE"/>
              <Final xmi:id="_6tiagziTEeWC-IuSXo4Jww" Value="0.5*uLE"/>
            </StateReward>
            <StateReward xmi:id="_8pgGADiVEeWC-IuS1K4Jww" Set="6">
              <Init xmi:id="_8pgGATiVEeWC-IuS1K4Jww" Value="0.5*uSec_XDR"/>
              <Incr xmi:id="_8pgGAjiVEeWC-IuS2J4Jww" Value="uSec_XDR"/>
              <Final xmi:id="_8pgGAziVEeWC-IuS2J4Jww" Value="0.5*uSec_XDR"/>
            </StateReward>
          </MarkovData>
          <Definition xmi:id="_GFqB0HwKEeWOccOrPwMxXg" Variable="pDefault" Value="0.0029"/>
          <Definition xmi:id="_tac0cHyaEeWWzpPBTsjXgA" Variable="pDie" Value="pDieTreatedTB"/>
          <Node xmi:id="_ZKwybzh6EeWC-IuSNy4Jww" NameID="Node99" Label="Die" NodeType="TerminalNode">
            <Prob xmi:id="_ZKwycDh6EeWC-IuSNy4Jww" Value="pDie"/>
            <MarkovData xsi:type="tree:MarkovJumpTransitionData" xmi:id="_ZKwycTh6EeWC-IuSNy4Jww" MarkovJumpState="Death"/>
          </Node>
          <Node xmi:id="_ZKwycjh6EeWC-IuSNy4Jww" NameID="Node100" Label="Survive" NodeType="ChanceNode">
            <Prob xmi:id="_ZKwyczh6EeWC-IuSOx4Jww" Value="#"/>
            <MarkovData xsi:type="tree:MarkovTransitionData" xmi:id="_ZKwydDh6EeWC-IuSOx4Jww"/>
            <Node xmi:id="_ZKwydTh6EeWC-IuSOx4Jww" NameID="Node101" Label="Stop Treatment - Routine" NodeType="TerminalNode">
              <Prob xmi:id="_ZKwydjh6EeWC-IuSOx4Jww" Value="pEnd"/>
              <MarkovData xsi:type="tree:MarkovJumpTransitionData" xmi:id="_ZKwydzh6EeWC-IuSOx4Jww" MarkovJumpState="XDR, BDQ-S, untreated, C+"/>
            </Node>
            <Node xmi:id="_ZKwyeDh6EeWC-IuSPw4Jww" NameID="Node102" Label="Continue Treatment" NodeType="ChanceNode">
              <Prob xmi:id="_ZKwyeTh6EeWC-IuSPw4Jww" Value="#"/>
              <MarkovData xsi:type="tree:MarkovTransitionData" xmi:id="_ZKwyejh6EeWC-IuSPw4Jww"/>
              <Node xmi:id="_ZKwyezh6EeWC-IuSPw4Jww" NameID="Node103" Label="Default" NodeType="TerminalNode">
                <Prob xmi:id="_ZKwyfDh6EeWC-IuSPw4Jww" Value="pDefault"/>
                <MarkovData xsi:type="tree:MarkovJumpTransitionData" xmi:id="_ZKwyfTh6EeWC-IuSQv4Jww" MarkovJumpState="XDR, BDQ-S, untreated, C+"/>
              </Node>
              <Node xmi:id="_ZKwyfjh6EeWC-IuSQv4Jww" NameID="Node104" Label="Continue Treatment" NodeType="ChanceNode">
                <Prob xmi:id="_ZKwyfzh6EeWC-IuSQv4Jww" Value="#"/>
                <MarkovData xsi:type="tree:MarkovTransitionData" xmi:id="_ZKwygDh6EeWC-IuSQv4Jww"/>
                <Node xmi:id="_ZKwygTh6EeWC-IuSQv4Jww" NameID="Node105" Label="Converted" NodeType="ChanceNode">
                  <Prob xmi:id="_ZKwygjh6EeWC-IuSRu4Jww" Value="pConvertXDR"/>
                  <MarkovData xsi:type="tree:MarkovTransitionData" xmi:id="_ZKwygzh6EeWC-IuSRu4Jww"/>
                  <Node xmi:id="_ZKwyhDh6EeWC-IuSRu4Jww" NameID="Node212" Label="Start BDQ" NodeType="TerminalNode">
                    <Prob xmi:id="_ZKwyhTh6EeWC-IuSRu4Jww" Value="pStartBDQXDR"/>
                    <MarkovData xsi:type="tree:MarkovJumpTransitionData" xmi:id="_ZKwyhjh6EeWC-IuSRu4Jww" MarkovJumpState="XDR, BDQ-S, on BDQ, C-"/>
                  </Node>
                  <Node xmi:id="_ZKwyhzh6EeWC-IuSSt4Jww" NameID="Node211" Label="Continue BR" NodeType="TerminalNode">
                    <Prob xmi:id="_ZKwyiDh6EeWC-IuSSt4Jww" Value="#"/>
                    <MarkovData xsi:type="tree:MarkovJumpTransitionData" xmi:id="_ZKwyiTh6EeWC-IuSSt4Jww" MarkovJumpState="XDR, BDQ-S, on BR, C-"/>
                  </Node>
                </Node>
                <Node xmi:id="_ZKwyijh6EeWC-IuSSt4Jww" NameID="Node106" Label="Continue Not Converted" NodeType="ChanceNode">
                  <Prob xmi:id="_ZKwyizh6EeWC-IuSSt4Jww" Value="#"/>
                  <MarkovData xsi:type="tree:MarkovTransitionData" xmi:id="_ZKwyjDh6EeWC-IuSTs4Jww"/>
                  <Node xmi:id="_ZKwyjTh6EeWC-IuSTs4Jww" NameID="Node214" Label="Start BDQ" NodeType="TerminalNode">
                    <Prob xmi:id="_ZKwyjjh6EeWC-IuSTs4Jww" Value="pStartBDQXDR"/>
                    <MarkovData xsi:type="tree:MarkovJumpTransitionData" xmi:id="_ZKwyjzh6EeWC-IuSTs4Jww" MarkovJumpState="XDR, BDQ-S, on BDQ, C+"/>
                  </Node>
                  <Node xmi:id="_ZKwykDh6EeWC-IuSTs4Jww" NameID="Node213" Label="Continue BR" NodeType="TerminalNode">
                    <Prob xmi:id="_ZKwykTh6EeWC-IuSUr4Jww" Value="#"/>
                    <MarkovData xsi:type="tree:MarkovJumpTransitionData" xmi:id="_ZKwykjh6EeWC-IuSUr4Jww" MarkovJumpState="XDR, BDQ-S, on BR, C+"/>
                  </Node>
                </Node>
              </Node>
            </Node>
          </Node>
        </Node>
        <Node xmi:id="_ZKwykzh6EeWC-IuSUr4Jww" NameID="Node365" Label="XDR, BDQ-R, on BR, C+" NodeType="ChanceNode">
          <Prob xmi:id="_ZKwylDh6EeWC-IuSUr4Jww" Value="0"/>
          <MarkovData xsi:type="tree:MarkovNonAbsorbingStateData" xmi:id="_ZKwylTh6EeWC-IuSUr4Jww">
            <StateReward xmi:id="_71ruUDiTEeWC-IuSXo4Jww" Set="1">
              <Init xmi:id="_71ruUTiTEeWC-IuSXo4Jww" Value="0.5*uLE"/>
              <Incr xmi:id="_71ruUjiTEeWC-IuSXo4Jww" Value="uLE"/>
              <Final xmi:id="_71ruUziTEeWC-IuSXo4Jww" Value="0.5*uLE"/>
            </StateReward>
            <StateReward xmi:id="_NVrIYDiWEeWC-IuS4H4Jww" Set="7">
              <Init xmi:id="_NVrIYTiWEeWC-IuS4H4Jww" Value="0.5*uSec_XDR_BDQ"/>
              <Incr xmi:id="_NVrIYjiWEeWC-IuS4H4Jww" Value="uSec_XDR_BDQ"/>
              <Final xmi:id="_NVrIYziWEeWC-IuS5G4Jww" Value="0.5*uSec_XDR_BDQ"/>
            </StateReward>
            <StateReward xmi:id="_QACc4DiWEeWC-IuS5G4Jww" Set="6">
              <Init xmi:id="_QACc4TiWEeWC-IuS5G4Jww" Value="0"/>
              <Incr xmi:id="_QACc4jiWEeWC-IuS5G4Jww" Value="0"/>
              <Final xmi:id="_QACc4ziWEeWC-IuS5G4Jww" Value="0"/>
            </StateReward>
          </MarkovData>
          <Definition xmi:id="_G3P20HwKEeWOccOrPwMxXg" Variable="pDefault" Value="0.0029"/>
          <Definition xmi:id="_t685cHyaEeWWzpPBTsjXgA" Variable="pDie" Value="pDieTreatedTB"/>
          <Node xmi:id="_ZKwyljh6EeWC-IuSVq4Jww" NameID="Node366" Label="Die" NodeType="TerminalNode">
            <Prob xmi:id="_ZKwylzh6EeWC-IuSVq4Jww" Value="pDie"/>
            <MarkovData xsi:type="tree:MarkovJumpTransitionData" xmi:id="_ZKwymDh6EeWC-IuSVq4Jww" MarkovJumpState="Death"/>
          </Node>
          <Node xmi:id="_ZKwymTh6EeWC-IuSVq4Jww" NameID="Node367" Label="Survive" NodeType="ChanceNode">
            <Prob xmi:id="_ZKwymjh6EeWC-IuSVq4Jww" Value="#"/>
            <MarkovData xsi:type="tree:MarkovTransitionData" xmi:id="_ZKwymzh6EeWC-IuSWp4Jww"/>
            <Node xmi:id="_ZKwynDh6EeWC-IuSWp4Jww" NameID="Node368" Label="Stop Treatment - Routine" NodeType="TerminalNode">
              <Prob xmi:id="_ZKwynTh6EeWC-IuSWp4Jww" Value="pEnd"/>
              <MarkovData xsi:type="tree:MarkovJumpTransitionData" xmi:id="_ZKwynjh6EeWC-IuSWp4Jww" MarkovJumpState="XDR, BDQ-R, untreated, C+"/>
            </Node>
            <Node xmi:id="_ZKwynzh6EeWC-IuSWp4Jww" NameID="Node369" Label="Continue Treatment" NodeType="ChanceNode">
              <Prob xmi:id="_ZKwyoDh6EeWC-IuSXo4Jww" Value="#"/>
              <MarkovData xsi:type="tree:MarkovTransitionData" xmi:id="_ZKwyoTh6EeWC-IuSXo4Jww"/>
              <Node xmi:id="_ZKwyojh6EeWC-IuSXo4Jww" NameID="Node370" Label="Default" NodeType="TerminalNode">
                <Prob xmi:id="_ZKwyozh6EeWC-IuSXo4Jww" Value="pDefault"/>
                <MarkovData xsi:type="tree:MarkovJumpTransitionData" xmi:id="_ZKwypDh6EeWC-IuSXo4Jww" MarkovJumpState="XDR, BDQ-R, untreated, C+"/>
              </Node>
              <Node xmi:id="_ZKwypTh6EeWC-IuSYn4Jww" NameID="Node371" Label="Continue Treatment" NodeType="ChanceNode">
                <Prob xmi:id="_ZKwypjh6EeWC-IuSYn4Jww" Value="#"/>
                <MarkovData xsi:type="tree:MarkovTransitionData" xmi:id="_ZKwypzh6EeWC-IuSYn4Jww"/>
                <Node xmi:id="_ZKwyqDh6EeWC-IuSYn4Jww" NameID="Node372" Label="Converted" NodeType="ChanceNode">
                  <Prob xmi:id="_ZKwyqTh6EeWC-IuSYn4Jww" Value="pConvertXDR"/>
                  <MarkovData xsi:type="tree:MarkovTransitionData" xmi:id="_ZKwyqjh6EeWC-IuSZm4Jww"/>
                  <Node xmi:id="_ZKwyqzh6EeWC-IuSZm4Jww" NameID="Node373" Label="Start BDQ" NodeType="TerminalNode">
                    <Prob xmi:id="_ZKwyrDh6EeWC-IuSZm4Jww" Value="pStartBDQXDR"/>
                    <MarkovData xsi:type="tree:MarkovJumpTransitionData" xmi:id="_ZKwyrTh6EeWC-IuSZm4Jww" MarkovJumpState="XDR, BDQ-R, on BDQ, C-"/>
                  </Node>
                  <Node xmi:id="_ZKwyrjh6EeWC-IuSZm4Jww" NameID="Node374" Label="Continue BR" NodeType="TerminalNode">
                    <Prob xmi:id="_ZKwyrzh6EeWC-IuSal4Jww" Value="#"/>
                    <MarkovData xsi:type="tree:MarkovJumpTransitionData" xmi:id="_ZKwysDh6EeWC-IuSal4Jww" MarkovJumpState="XDR, BDQ-R, on BR, C-"/>
                  </Node>
                </Node>
                <Node xmi:id="_ZKwysTh6EeWC-IuSal4Jww" NameID="Node375" Label="Continue Not Converted" NodeType="ChanceNode">
                  <Prob xmi:id="_ZKwysjh6EeWC-IuSal4Jww" Value="#"/>
                  <MarkovData xsi:type="tree:MarkovTransitionData" xmi:id="_ZKwyszh6EeWC-IuSal4Jww"/>
                  <Node xmi:id="_ZKwytDh6EeWC-IuSbk4Jww" NameID="Node376" Label="Start BDQ" NodeType="TerminalNode">
                    <Prob xmi:id="_ZKwytTh6EeWC-IuSbk4Jww" Value="pStartBDQXDR"/>
                    <MarkovData xsi:type="tree:MarkovJumpTransitionData" xmi:id="_ZKwytjh6EeWC-IuSbk4Jww" MarkovJumpState="XDR, BDQ-R, on BDQ, C+"/>
                  </Node>
                  <Node xmi:id="_ZKwytzh6EeWC-IuSbk4Jww" NameID="Node377" Label="Continue BR" NodeType="TerminalNode">
                    <Prob xmi:id="_ZKwyuDh6EeWC-IuSbk4Jww" Value="#"/>
                    <MarkovData xsi:type="tree:MarkovJumpTransitionData" xmi:id="_ZKwyuTh6EeWC-IuScj4Jww" MarkovJumpState="XDR, BDQ-R, on BR, C+"/>
                  </Node>
                </Node>
              </Node>
            </Node>
          </Node>
        </Node>
        <Node xmi:id="_ZKwyujh6EeWC-IuScj4Jww" NameID="Node89" Label="XDR, BDQ-S, on BR, C-" NodeType="ChanceNode">
          <Prob xmi:id="_ZKwyuzh6EeWC-IuScj4Jww" Value="0"/>
          <MarkovData xsi:type="tree:MarkovNonAbsorbingStateData" xmi:id="_ZKwyvDh6EeWC-IuScj4Jww">
            <StateReward xmi:id="_830gwDiTEeWC-IuSYn4Jww" Set="1">
              <Init xmi:id="_830gwTiTEeWC-IuSYn4Jww" Value="0.5*uLE"/>
              <Incr xmi:id="_830gwjiTEeWC-IuSYn4Jww" Value="uLE"/>
              <Final xmi:id="_830gwziTEeWC-IuSYn4Jww" Value="0.5*uLE"/>
            </StateReward>
          </MarkovData>
          <Definition xmi:id="_HuVP0HwKEeWOccOrPwMxXg" Variable="pDefault" Value="0.0029"/>
          <Definition xmi:id="_3dyXEHyZEeWWzpPBJ2jXgA" Variable="pDie" Value="pDieWell"/>
          <Definition xmi:id="_7q4BEILEEeW-ZNpVD8nceQ" Variable="RelapseProp" Value="RelapsePropXDR"/>
          <Node xmi:id="_ZKwyvTh6EeWC-IuScj4Jww" NameID="Node90" Label="Die" NodeType="TerminalNode">
            <Prob xmi:id="_ZKwyvjh6EeWC-IuSdi4Jww" Value="pDie"/>
            <MarkovData xsi:type="tree:MarkovJumpTransitionData" xmi:id="_ZKwyvzh6EeWC-IuSdi4Jww" MarkovJumpState="Death"/>
          </Node>
          <Node xmi:id="_ZKwywDh6EeWC-IuSdi4Jww" NameID="Node91" Label="Survive" NodeType="ChanceNode">
            <Prob xmi:id="_ZKwywTh6EeWC-IuSdi4Jww" Value="#"/>
            <MarkovData xsi:type="tree:MarkovTransitionData" xmi:id="_ZKwywjh6EeWC-IuSdi4Jww"/>
            <Node xmi:id="_ZKwywzh6EeWC-IuSeh4Jww" NameID="Node92" Label="Stop Treatment - Routine" NodeType="TerminalNode">
              <Prob xmi:id="_ZKwyxDh6EeWC-IuSeh4Jww" Value="pEnd"/>
              <MarkovData xsi:type="tree:MarkovJumpTransitionData" xmi:id="_ZKwyxTh6EeWC-IuSeh4Jww" MarkovJumpState="XDR, BDQ-S, untreated, C-"/>
            </Node>
            <Node xmi:id="_ZKwyxjh6EeWC-IuSeh4Jww" NameID="Node93" Label="Continue Treatment" NodeType="ChanceNode">
              <Prob xmi:id="_ZKwyxzh6EeWC-IuSeh4Jww" Value="#"/>
              <MarkovData xsi:type="tree:MarkovTransitionData" xmi:id="_ZKwyyDh6EeWC-IuSfg4Jww"/>
              <Node xmi:id="_ZKwyyTh6EeWC-IuSfg4Jww" NameID="Node94" Label="Default" NodeType="TerminalNode">
                <Prob xmi:id="_ZKwyyjh6EeWC-IuSfg4Jww" Value="pDefault"/>
                <MarkovData xsi:type="tree:MarkovJumpTransitionData" xmi:id="_ZKwyyzh6EeWC-IuSfg4Jww" MarkovJumpState="XDR, BDQ-S, untreated, C-"/>
              </Node>
              <Node xmi:id="_ZKwyzDh6EeWC-IuSfg4Jww" NameID="Node95" Label="Continue Treatment" NodeType="ChanceNode">
                <Prob xmi:id="_ZKwyzTh6EeWC-IuSgf4Jww" Value="#"/>
                <MarkovData xsi:type="tree:MarkovTransitionData" xmi:id="_ZKwyzjh6EeWC-IuSgf4Jww"/>
                <Node xmi:id="_ZKwyzzh6EeWC-IuSgf4Jww" NameID="Node96" Label="Cured" NodeType="ChanceNode">
                  <Prob xmi:id="_ZKwy0Dh6EeWC-IuSgf4Jww" Value="pCure"/>
                  <MarkovData xsi:type="tree:MarkovTransitionData" xmi:id="_ZKwy0Th6EeWC-IuSgf4Jww"/>
                  <Node xmi:id="_ZKwy0jh6EeWC-IuShe4Jww" NameID="Node253" Label="Start BDQ" NodeType="TerminalNode">
                    <Prob xmi:id="_ZKwy0zh6EeWC-IuShe4Jww" Value="pStartBDQXDR"/>
                    <MarkovData xsi:type="tree:MarkovJumpTransitionData" xmi:id="_ZKwy1Dh6EeWC-IuShe4Jww" MarkovJumpState="Cured, on BDQ, any res"/>
                  </Node>
                  <Node xmi:id="_ZKwy1Th6EeWC-IuShe4Jww" NameID="Node252" Label="Continue BR" NodeType="TerminalNode">
                    <Prob xmi:id="_ZKwy1jh6EeWC-IuShe4Jww" Value="#"/>
                    <MarkovData xsi:type="tree:MarkovJumpTransitionData" xmi:id="_ZKwy1zh6EeWC-IuSid4Jww" MarkovJumpState="Cured, on BR, XDR"/>
                  </Node>
                </Node>
                <Node xmi:id="_ZKwy2Dh6EeWC-IuSid4Jww" NameID="Node97" Label="Continue Not Cured" NodeType="ChanceNode">
                  <Prob xmi:id="_ZKwy2Th6EeWC-IuSid4Jww" Value="#"/>
                  <MarkovData xsi:type="tree:MarkovTransitionData" xmi:id="_ZKwy2jh6EeWC-IuSid4Jww"/>
                  <Node xmi:id="_ZKwy2zh6EeWC-IuSid4Jww" NameID="Node255" Label="Start BDQ" NodeType="TerminalNode">
                    <Prob xmi:id="_ZKwy3Dh6EeWC-IuSjc4Jww" Value="pStartBDQXDR"/>
                    <MarkovData xsi:type="tree:MarkovJumpTransitionData" xmi:id="_ZKwy3Th6EeWC-IuSjc4Jww" MarkovJumpState="XDR, BDQ-S, on BDQ, C-"/>
                  </Node>
                  <Node xmi:id="_ZKwy3jh6EeWC-IuSjc4Jww" NameID="Node254" Label="Continue BR" NodeType="TerminalNode">
                    <Prob xmi:id="_ZKwy3zh6EeWC-IuSjc4Jww" Value="#"/>
                    <MarkovData xsi:type="tree:MarkovJumpTransitionData" xmi:id="_ZKwy4Dh6EeWC-IuSjc4Jww" MarkovJumpState="XDR, BDQ-S, on BR, C-"/>
                  </Node>
                </Node>
              </Node>
            </Node>
          </Node>
        </Node>
        <Node xmi:id="_ZKwy4Th6EeWC-IuSkb4Jww" NameID="Node378" Label="XDR, BDQ-R, on BR, C-" NodeType="ChanceNode">
          <Prob xmi:id="_ZKwy4jh6EeWC-IuSkb4Jww" Value="0"/>
          <MarkovData xsi:type="tree:MarkovNonAbsorbingStateData" xmi:id="_ZKwy4zh6EeWC-IuSkb4Jww">
            <StateReward xmi:id="_9-LE0DiTEeWC-IuSYn4Jww" Set="1">
              <Init xmi:id="_9-LE0TiTEeWC-IuSZm4Jww" Value="0.5*uLE"/>
              <Incr xmi:id="_9-LE0jiTEeWC-IuSZm4Jww" Value="uLE"/>
              <Final xmi:id="_9-LE0ziTEeWC-IuSZm4Jww" Value="0.5*uLE"/>
            </StateReward>
          </MarkovData>
          <Definition xmi:id="_Ir1Z4HwKEeWOccOrPwMxXg" Variable="pDefault" Value="0.0029"/>
          <Definition xmi:id="_35QLEHyZEeWWzpPBK1jXgA" Variable="pDie" Value="pDieWell"/>
          <Definition xmi:id="_8aLXEILEEeW-ZNpVE7nceQ" Variable="RelapseProp" Value="RelapsePropXDR"/>
          <Node xmi:id="_ZKwy5Dh6EeWC-IuSkb4Jww" NameID="Node379" Label="Die" NodeType="TerminalNode">
            <Prob xmi:id="_ZKwy5Th6EeWC-IuSkb4Jww" Value="pDie"/>
            <MarkovData xsi:type="tree:MarkovJumpTransitionData" xmi:id="_ZKwy5jh6EeWC-IuSla4Jww" MarkovJumpState="Death"/>
          </Node>
          <Node xmi:id="_ZKwy5zh6EeWC-IuSla4Jww" NameID="Node380" Label="Survive" NodeType="ChanceNode">
            <Prob xmi:id="_ZKwy6Dh6EeWC-IuSla4Jww" Value="#"/>
            <MarkovData xsi:type="tree:MarkovTransitionData" xmi:id="_ZKwy6Th6EeWC-IuSla4Jww"/>
            <Node xmi:id="_ZKwy6jh6EeWC-IuSla4Jww" NameID="Node381" Label="Stop Treatment - Routine" NodeType="TerminalNode">
              <Prob xmi:id="_ZKwy6zh6EeWC-IuSmZ4Jww" Value="pEnd"/>
              <MarkovData xsi:type="tree:MarkovJumpTransitionData" xmi:id="_ZKxX0Dh6EeWC-IuSmZ4Jww" MarkovJumpState="XDR, BDQ-R, untreated, C-"/>
            </Node>
            <Node xmi:id="_ZKxX0Th6EeWC-IuSmZ4Jww" NameID="Node382" Label="Continue Treatment" NodeType="ChanceNode">
              <Prob xmi:id="_ZKxX0jh6EeWC-IuSmZ4Jww" Value="#"/>
              <MarkovData xsi:type="tree:MarkovTransitionData" xmi:id="_ZKxX0zh6EeWC-IuSmZ4Jww"/>
              <Node xmi:id="_ZKxX1Dh6EeWC-IuSnY4Jww" NameID="Node383" Label="Default" NodeType="TerminalNode">
                <Prob xmi:id="_ZKxX1Th6EeWC-IuSnY4Jww" Value="pDefault"/>
                <MarkovData xsi:type="tree:MarkovJumpTransitionData" xmi:id="_ZKxX1jh6EeWC-IuSnY4Jww" MarkovJumpState="XDR, BDQ-R, untreated, C-"/>
              </Node>
              <Node xmi:id="_ZKxX1zh6EeWC-IuSnY4Jww" NameID="Node384" Label="Continue Treatment" NodeType="ChanceNode">
                <Prob xmi:id="_ZKxX2Dh6EeWC-IuSnY4Jww" Value="#"/>
                <MarkovData xsi:type="tree:MarkovTransitionData" xmi:id="_ZKxX2Th6EeWC-IuSoX4Jww"/>
                <Node xmi:id="_ZKxX2jh6EeWC-IuSoX4Jww" NameID="Node385" Label="Cured" NodeType="ChanceNode">
                  <Prob xmi:id="_ZKxX2zh6EeWC-IuSoX4Jww" Value="pCure"/>
                  <MarkovData xsi:type="tree:MarkovTransitionData" xmi:id="_ZKxX3Dh6EeWC-IuSoX4Jww"/>
                  <Node xmi:id="_ZKxX3Th6EeWC-IuSoX4Jww" NameID="Node386" Label="Start BDQ" NodeType="TerminalNode">
                    <Prob xmi:id="_ZKxX3jh6EeWC-IuSpW4Jww" Value="pStartBDQXDR"/>
                    <MarkovData xsi:type="tree:MarkovJumpTransitionData" xmi:id="_ZKxX3zh6EeWC-IuSpW4Jww" MarkovJumpState="Cured, on BDQ, any res"/>
                  </Node>
                  <Node xmi:id="_ZKxX4Dh6EeWC-IuSpW4Jww" NameID="Node387" Label="Continue BR" NodeType="TerminalNode">
                    <Prob xmi:id="_ZKxX4Th6EeWC-IuSpW4Jww" Value="#"/>
                    <MarkovData xsi:type="tree:MarkovJumpTransitionData" xmi:id="_ZKxX4jh6EeWC-IuSpW4Jww" MarkovJumpState="Cured, on BR, XDR"/>
                  </Node>
                </Node>
                <Node xmi:id="_ZKxX4zh6EeWC-IuSqV4Jww" NameID="Node388" Label="Continue Not Cured" NodeType="ChanceNode">
                  <Prob xmi:id="_ZKxX5Dh6EeWC-IuSqV4Jww" Value="#"/>
                  <MarkovData xsi:type="tree:MarkovTransitionData" xmi:id="_ZKxX5Th6EeWC-IuSqV4Jww"/>
                  <Node xmi:id="_ZKxX5jh6EeWC-IuSqV4Jww" NameID="Node389" Label="Start BDQ" NodeType="TerminalNode">
                    <Prob xmi:id="_ZKxX5zh6EeWC-IuSqV4Jww" Value="pStartBDQXDR"/>
                    <MarkovData xsi:type="tree:MarkovJumpTransitionData" xmi:id="_ZKxX6Dh6EeWC-IuSrU4Jww" MarkovJumpState="XDR, BDQ-R, on BDQ, C-"/>
                  </Node>
                  <Node xmi:id="_ZKxX6Th6EeWC-IuSrU4Jww" NameID="Node390" Label="Continue BR" NodeType="TerminalNode">
                    <Prob xmi:id="_ZKxX6jh6EeWC-IuSrU4Jww" Value="#"/>
                    <MarkovData xsi:type="tree:MarkovJumpTransitionData" xmi:id="_ZKxX6zh6EeWC-IuSrU4Jww" MarkovJumpState="XDR, BDQ-R, on BR, C-"/>
                  </Node>
                </Node>
              </Node>
            </Node>
          </Node>
        </Node>
        <Node xmi:id="_ZKxX7Dh6EeWC-IuSrU4Jww" NameID="Node107" Label="Cured, on BR, MDR" NodeType="ChanceNode">
          <Prob xmi:id="_ZKxX7Th6EeWC-IuSsT4Jww" Value="0"/>
          <MarkovData xsi:type="tree:MarkovNonAbsorbingStateData" xmi:id="_ZKxX7jh6EeWC-IuSsT4Jww">
            <StateReward xmi:id="__RK9wDiTEeWC-IuSZm4Jww" Set="1">
              <Init xmi:id="__RK9wTiTEeWC-IuSZm4Jww" Value="0.5*uLE"/>
              <Incr xmi:id="__RK9wjiTEeWC-IuSal4Jww" Value="uLE"/>
              <Final xmi:id="__RK9wziTEeWC-IuSal4Jww" Value="0.5*uLE"/>
            </StateReward>
          </MarkovData>
          <Definition xmi:id="_Jduw4HwKEeWOccOrPwMxXg" Variable="pDefault" Value="0.0029"/>
          <Definition xmi:id="_4l-HIHyZEeWWzpPBK1jXgA" Variable="pDie" Value="pDieWell"/>
          <Node xmi:id="_ZKxX7zh6EeWC-IuSsT4Jww" NameID="Node108" Label="Die" NodeType="TerminalNode">
            <Prob xmi:id="_ZKxX8Dh6EeWC-IuSsT4Jww" Value="pDie"/>
            <MarkovData xsi:type="tree:MarkovJumpTransitionData" xmi:id="_ZKxX8Th6EeWC-IuSsT4Jww" MarkovJumpState="Death"/>
          </Node>
          <Node xmi:id="_ZKxX8jh6EeWC-IuStS4Jww" NameID="Node109" Label="Survive" NodeType="ChanceNode">
            <Prob xmi:id="_ZKxX8zh6EeWC-IuStS4Jww" Value="#"/>
            <MarkovData xsi:type="tree:MarkovTransitionData" xmi:id="_ZKxX9Dh6EeWC-IuStS4Jww"/>
            <Node xmi:id="_ZKxX9Th6EeWC-IuStS4Jww" NameID="Node110" Label="Stop Treatment - Routine" NodeType="TerminalNode">
              <Prob xmi:id="_ZKxX9jh6EeWC-IuStS4Jww" Value="pEnd"/>
              <MarkovData xsi:type="tree:MarkovJumpTransitionData" xmi:id="_ZKxX9zh6EeWC-IuSuR4Jww" MarkovJumpState="Cured, untreated, any resistance"/>
            </Node>
            <Node xmi:id="_ZKxX-Dh6EeWC-IuSuR4Jww" NameID="Node111" Label="Continue Treatment" NodeType="ChanceNode">
              <Prob xmi:id="_ZKxX-Th6EeWC-IuSuR4Jww" Value="#"/>
              <MarkovData xsi:type="tree:MarkovTransitionData" xmi:id="_ZKxX-jh6EeWC-IuSuR4Jww"/>
              <Node xmi:id="_ZKxX-zh6EeWC-IuSuR4Jww" NameID="Node112" Label="Default" NodeType="TerminalNode">
                <Prob xmi:id="_ZKxX_Dh6EeWC-IuSvQ4Jww" Value="pDefault"/>
                <MarkovData xsi:type="tree:MarkovJumpTransitionData" xmi:id="_ZKxX_Th6EeWC-IuSvQ4Jww" MarkovJumpState="Cured, untreated, any resistance"/>
              </Node>
              <Node xmi:id="_ZKxX_jh6EeWC-IuSvQ4Jww" NameID="Node113" Label="Continue Treatment" NodeType="TerminalNode">
                <Prob xmi:id="_ZKxX_zh6EeWC-IuSvQ4Jww" Value="#"/>
                <MarkovData xsi:type="tree:MarkovJumpTransitionData" xmi:id="_ZKxYADh6EeWC-IuSvQ4Jww" MarkovJumpState="Cured, on BR, MDR"/>
              </Node>
            </Node>
          </Node>
        </Node>
        <Node xmi:id="_ZKxYATh6EeWC-IuSwP4Jww" NameID="Node215" Label="Cured, on BR, pre-XDR" NodeType="ChanceNode">
          <Prob xmi:id="_ZKxYAjh6EeWC-IuSwP4Jww" Value="0"/>
          <MarkovData xsi:type="tree:MarkovNonAbsorbingStateData" xmi:id="_ZKxYAzh6EeWC-IuSwP4Jww">
            <StateReward xmi:id="_AP8TIDiUEeWC-IuSal4Jww" Set="1">
              <Init xmi:id="_AP8TITiUEeWC-IuSal4Jww" Value="0.5*uLE"/>
              <Incr xmi:id="_AP8TIjiUEeWC-IuSal4Jww" Value="uLE"/>
              <Final xmi:id="_AP8TIziUEeWC-IuSbk4Jww" Value="0.5*uLE"/>
            </StateReward>
          </MarkovData>
          <Definition xmi:id="_KHYx4HwKEeWOccOrQvMxXg" Variable="pDefault" Value="0.0029"/>
          <Definition xmi:id="_5TD2oHyZEeWWzpPBK1jXgA" Variable="pDie" Value="pDieWell"/>
          <Node xmi:id="_ZKxYBDh6EeWC-IuSwP4Jww" NameID="Node223" Label="Die" NodeType="TerminalNode">
            <Prob xmi:id="_ZKxYBTh6EeWC-IuSwP4Jww" Value="pDie"/>
            <MarkovData xsi:type="tree:MarkovJumpTransitionData" xmi:id="_ZKxYBjh6EeWC-IuSxO4Jww" MarkovJumpState="Death"/>
          </Node>
          <Node xmi:id="_ZKxYBzh6EeWC-IuSxO4Jww" NameID="Node218" Label="Survive" NodeType="ChanceNode">
            <Prob xmi:id="_ZKxYCDh6EeWC-IuSxO4Jww" Value="#"/>
            <MarkovData xsi:type="tree:MarkovTransitionData" xmi:id="_ZKxYCTh6EeWC-IuSxO4Jww"/>
            <Node xmi:id="_ZKxYCjh6EeWC-IuSxO4Jww" NameID="Node219" Label="Stop Treatment - Routine" NodeType="TerminalNode">
              <Prob xmi:id="_ZKxYCzh6EeWC-IuSyN4Jww" Value="pEnd"/>
              <MarkovData xsi:type="tree:MarkovJumpTransitionData" xmi:id="_ZKxYDDh6EeWC-IuSyN4Jww" MarkovJumpState="Cured, untreated, any resistance"/>
            </Node>
            <Node xmi:id="_ZKxYDTh6EeWC-IuSyN4Jww" NameID="Node220" Label="Continue Treatment" NodeType="ChanceNode">
              <Prob xmi:id="_ZKxYDjh6EeWC-IuSyN4Jww" Value="#"/>
              <MarkovData xsi:type="tree:MarkovTransitionData" xmi:id="_ZKxYDzh6EeWC-IuSyN4Jww"/>
              <Node xmi:id="_ZKxYEDh6EeWC-IuSzM4Jww" NameID="Node221" Label="Default" NodeType="TerminalNode">
                <Prob xmi:id="_ZKxYETh6EeWC-IuSzM4Jww" Value="pDefault"/>
                <MarkovData xsi:type="tree:MarkovJumpTransitionData" xmi:id="_ZKxYEjh6EeWC-IuSzM4Jww" MarkovJumpState="Cured, untreated, any resistance"/>
              </Node>
              <Node xmi:id="_ZKxYEzh6EeWC-IuSzM4Jww" NameID="Node222" Label="Continue Treatment" NodeType="ChanceNode">
                <Prob xmi:id="_ZKxYFDh6EeWC-IuSzM4Jww" Value="#"/>
                <MarkovData xsi:type="tree:MarkovTransitionData" xmi:id="_ZKxYFTh6EeWC-IuS0L4Jww"/>
                <Node xmi:id="_ZKxYFjh6EeWC-IuS0L4Jww" NameID="Node233" Label="Start BDQ" NodeType="TerminalNode">
                  <Prob xmi:id="_ZKxYFzh6EeWC-IuS0L4Jww" Value="pStartBDQPreXDR"/>
                  <MarkovData xsi:type="tree:MarkovJumpTransitionData" xmi:id="_ZKxYGDh6EeWC-IuS0L4Jww" MarkovJumpState="Cured, on BDQ, any res"/>
                </Node>
                <Node xmi:id="_ZKxYGTh6EeWC-IuS0L4Jww" NameID="Node232" Label="Continue BR" NodeType="TerminalNode">
                  <Prob xmi:id="_ZKxYGjh6EeWC-IuS1K4Jww" Value="#"/>
                  <MarkovData xsi:type="tree:MarkovJumpTransitionData" xmi:id="_ZKxYGzh6EeWC-IuS1K4Jww" MarkovJumpState="Cured, on BR, pre-XDR"/>
                </Node>
              </Node>
            </Node>
          </Node>
        </Node>
        <Node xmi:id="_ZKxYHDh6EeWC-IuS1K4Jww" NameID="Node216" Label="Cured, on BR, XDR" NodeType="ChanceNode">
          <Prob xmi:id="_ZKxYHTh6EeWC-IuS1K4Jww" Value="0"/>
          <MarkovData xsi:type="tree:MarkovNonAbsorbingStateData" xmi:id="_ZKxYHjh6EeWC-IuS1K4Jww">
            <StateReward xmi:id="_BcwrkDiUEeWC-IuSbk4Jww" Set="1">
              <Init xmi:id="_BcwrkTiUEeWC-IuSbk4Jww" Value="0.5*uLE"/>
              <Incr xmi:id="_BcwrkjiUEeWC-IuSbk4Jww" Value="uLE"/>
              <Final xmi:id="_BcwrkziUEeWC-IuSbk4Jww" Value="0.5*uLE"/>
            </StateReward>
          </MarkovData>
          <Definition xmi:id="_K0Qe8HwKEeWOccOrQvMxXg" Variable="pDefault" Value="0.0029"/>
          <Definition xmi:id="_59LKoHyZEeWWzpPBK1jXgA" Variable="pDie" Value="pDieWell"/>
          <Node xmi:id="_ZKxYHzh6EeWC-IuS2J4Jww" NameID="Node229" Label="Die" NodeType="TerminalNode">
            <Prob xmi:id="_ZKxYIDh6EeWC-IuS2J4Jww" Value="pDie"/>
            <MarkovData xsi:type="tree:MarkovJumpTransitionData" xmi:id="_ZKxYITh6EeWC-IuS2J4Jww" MarkovJumpState="Death"/>
          </Node>
          <Node xmi:id="_ZKxYIjh6EeWC-IuS2J4Jww" NameID="Node224" Label="Survive" NodeType="ChanceNode">
            <Prob xmi:id="_ZKxYIzh6EeWC-IuS2J4Jww" Value="#"/>
            <MarkovData xsi:type="tree:MarkovTransitionData" xmi:id="_ZKxYJDh6EeWC-IuS3I4Jww"/>
            <Node xmi:id="_ZKxYJTh6EeWC-IuS3I4Jww" NameID="Node225" Label="Stop Treatment - Routine" NodeType="TerminalNode">
              <Prob xmi:id="_ZKxYJjh6EeWC-IuS3I4Jww" Value="pEnd"/>
              <MarkovData xsi:type="tree:MarkovJumpTransitionData" xmi:id="_ZKxYJzh6EeWC-IuS3I4Jww" MarkovJumpState="Cured, untreated, any resistance"/>
            </Node>
            <Node xmi:id="_ZKxYKDh6EeWC-IuS3I4Jww" NameID="Node226" Label="Continue Treatment" NodeType="ChanceNode">
              <Prob xmi:id="_ZKxYKTh6EeWC-IuS4H4Jww" Value="#"/>
              <MarkovData xsi:type="tree:MarkovTransitionData" xmi:id="_ZKxYKjh6EeWC-IuS4H4Jww"/>
              <Node xmi:id="_ZKxYKzh6EeWC-IuS4H4Jww" NameID="Node227" Label="Default" NodeType="TerminalNode">
                <Prob xmi:id="_ZKxYLDh6EeWC-IuS4H4Jww" Value="pDefault"/>
                <MarkovData xsi:type="tree:MarkovJumpTransitionData" xmi:id="_ZKxYLTh6EeWC-IuS4H4Jww" MarkovJumpState="Cured, untreated, any resistance"/>
              </Node>
              <Node xmi:id="_ZKxYLjh6EeWC-IuS5G4Jww" NameID="Node228" Label="Continue Treatment" NodeType="ChanceNode">
                <Prob xmi:id="_ZKxYLzh6EeWC-IuS5G4Jww" Value="#"/>
                <MarkovData xsi:type="tree:MarkovTransitionData" xmi:id="_ZKxYMDh6EeWC-IuS5G4Jww"/>
                <Node xmi:id="_ZKxYMTh6EeWC-IuS5G4Jww" NameID="Node231" Label="Start BDQ" NodeType="TerminalNode">
                  <Prob xmi:id="_ZKxYMjh6EeWC-IuS5G4Jww" Value="pStartBDQXDR"/>
                  <MarkovData xsi:type="tree:MarkovJumpTransitionData" xmi:id="_ZKxYMzh6EeWC-IuS6F4Jww" MarkovJumpState="Cured, on BDQ, any res"/>
                </Node>
                <Node xmi:id="_ZKxYNDh6EeWC-IuS6F4Jww" NameID="Node230" Label="Continue BR" NodeType="TerminalNode">
                  <Prob xmi:id="_ZKxYNTh6EeWC-IuS6F4Jww" Value="#"/>
                  <MarkovData xsi:type="tree:MarkovJumpTransitionData" xmi:id="_ZKxYNjh6EeWC-IuS6F4Jww" MarkovJumpState="Cured, on BR, XDR"/>
                </Node>
              </Node>
            </Node>
          </Node>
        </Node>
        <Node xmi:id="_ZKxYNzh6EeWC-IuS6F4Jww" NameID="Node155" Label="MDR, BDQ-S, untreated, C+" NodeType="ChanceNode">
          <Prob xmi:id="_ZKxYODh6EeWC-IuS7E4Jww" Value="0"/>
          <MarkovData xsi:type="tree:MarkovNonAbsorbingStateData" xmi:id="_ZKxYOTh6EeWC-IuS7E4Jww">
            <StateReward xmi:id="_Cgn8UDiUEeWC-IuScj4Jww" Set="1">
              <Init xmi:id="_Cgn8UTiUEeWC-IuScj4Jww" Value="0.5*uLE"/>
              <Incr xmi:id="_Cgn8UjiUEeWC-IuScj4Jww" Value="uLE"/>
              <Final xmi:id="_Cgn8UziUEeWC-IuScj4Jww" Value="0.5*uLE"/>
            </StateReward>
            <StateReward xmi:id="_v2j0cDiUEeWC-IuSnY4Jww" Set="2">
              <Init xmi:id="_v2j0cTiUEeWC-IuSnY4Jww" Value="0.5*uSec_MDR*SecMultUntreated"/>
              <Incr xmi:id="_v2j0cjiUEeWC-IuSoX4Jww" Value="uSec_MDR*SecMultUntreated"/>
              <Final xmi:id="_v2j0cziUEeWC-IuSoX4Jww" Value="0.5*uSec_MDR*SecMultUntreated"/>
            </StateReward>
          </MarkovData>
          <Definition xmi:id="_E9nj0HybEeWWzpPBWpjXgA" Variable="pDie" Value="pDieUntreatedTB"/>
          <Node xmi:id="_ZKxYOjh6EeWC-IuS7E4Jww" NameID="Node162" Label="Die" NodeType="TerminalNode">
            <Prob xmi:id="_ZKxYOzh6EeWC-IuS7E4Jww" Value="pDie"/>
            <MarkovData xsi:type="tree:MarkovJumpTransitionData" xmi:id="_ZKxYPDh6EeWC-IuS7E4Jww" MarkovJumpState="Death"/>
          </Node>
          <Node xmi:id="_ZKxYPTh6EeWC-IuS8D4Jww" NameID="Node161" Label="Survive" NodeType="ChanceNode">
            <Prob xmi:id="_ZKxYPjh6EeWC-IuS8D4Jww" Value="#"/>
            <MarkovData xsi:type="tree:MarkovTransitionData" xmi:id="_ZKxYPzh6EeWC-IuS8D4Jww"/>
            <Node xmi:id="_ZKxYQDh6EeWC-IuS8D4Jww" NameID="Node164" Label="Cure" NodeType="TerminalNode">
              <Prob xmi:id="_ZKxYQTh6EeWC-IuS8D4Jww" Value="pCureUntreated"/>
              <MarkovData xsi:type="tree:MarkovJumpTransitionData" xmi:id="_ZKxYQjh6EeWC-IuS9C4Jww" MarkovJumpState="Cured, untreated, any resistance"/>
            </Node>
            <Node xmi:id="_ZKxYQzh6EeWC-IuS9C4Jww" NameID="Node163" Label="Continue Not Cured" NodeType="ChanceNode">
              <Prob xmi:id="_ZKxYRDh6EeWC-IuS9C4Jww" Value="#"/>
              <MarkovData xsi:type="tree:MarkovTransitionData" xmi:id="_ZKxYRTh6EeWC-IuS9C4Jww"/>
              <Node xmi:id="_ZKxYRjh6EeWC-IuS9C4Jww" NameID="Node247" Label="Start Treatment with BR" NodeType="TerminalNode">
                <Prob xmi:id="_ZKxYRzh6EeWC-IuS-B4Jww" Value="pStartTreat*pStartTreatBR"/>
                <MarkovData xsi:type="tree:MarkovJumpTransitionData" xmi:id="_ZKxYSDh6EeWC-IuS-B4Jww" MarkovJumpState="MDR, BDQ-S, on BR, C+"/>
              </Node>
              <Node xmi:id="_ZKxYSTh6EeWC-IuS-B4Jww" NameID="Node244" Label="Don't start BR treatment" NodeType="ChanceNode">
                <Prob xmi:id="_ZKxYSjh6EeWC-IuS-B4Jww" Value="#"/>
                <MarkovData xsi:type="tree:MarkovTransitionData" xmi:id="_ZKxYSzh6EeWC-IuS-B4Jww"/>
                <Node xmi:id="_ZKxYTDh6EeWC-IuS_A4Jww" NameID="Node245" Label="Start treatment with BDQ" NodeType="TerminalNode">
                  <Prob xmi:id="_ZKxYTTh6EeWC-IuS_A4Jww" Value="pStartTreat*pStartTreatBDQ"/>
                  <MarkovData xsi:type="tree:MarkovJumpTransitionData" xmi:id="_ZKxYTjh6EeWC-IuS_A4Jww" MarkovJumpState="MDR, BDQ-S, on BDQ, C+"/>
                </Node>
                <Node xmi:id="_ZKxYTzh6EeWC-IuS_A4Jww" NameID="Node246" Label="Continue Untreated" NodeType="TerminalNode">
                  <Prob xmi:id="_ZKxYUDh6EeWC-IuS_A4Jww" Value="#"/>
                  <MarkovData xsi:type="tree:MarkovJumpTransitionData" xmi:id="_ZKxYUTh6EeWC-IuSA_4Jww" MarkovJumpState="MDR, BDQ-S, untreated, C+"/>
                </Node>
              </Node>
            </Node>
          </Node>
        </Node>
        <Node xmi:id="_ZKxYUjh6EeWC-IuSA_4Jww" NameID="Node391" Label="MDR, BDQ-R, untreated, C+" NodeType="ChanceNode">
          <Prob xmi:id="_ZKxYUzh6EeWC-IuSA_4Jww" Value="0"/>
          <MarkovData xsi:type="tree:MarkovNonAbsorbingStateData" xmi:id="_ZKxYVDh6EeWC-IuSA_4Jww">
            <StateReward xmi:id="_Du67cDiUEeWC-IuScj4Jww" Set="1">
              <Init xmi:id="_Du67cTiUEeWC-IuSdi4Jww" Value="0.5*uLE"/>
              <Incr xmi:id="_Du67cjiUEeWC-IuSdi4Jww" Value="uLE"/>
              <Final xmi:id="_Du67cziUEeWC-IuSdi4Jww" Value="0.5*uLE"/>
            </StateReward>
            <StateReward xmi:id="_DZMtoDiVEeWC-IuSrU4Jww" Set="3">
              <Init xmi:id="_DZMtoTiVEeWC-IuSrU4Jww" Value="0.5*uSec_MDR_BDQ*SecMultUntreated"/>
              <Incr xmi:id="_DZMtojiVEeWC-IuSrU4Jww" Value="uSec_MDR_BDQ*SecMultUntreated"/>
              <Final xmi:id="_DZMtoziVEeWC-IuSrU4Jww" Value="0.5*uSec_MDR_BDQ*SecMultUntreated"/>
            </StateReward>
            <StateReward xmi:id="_GcvXIDiVEeWC-IuSsT4Jww" Set="4">
              <Init xmi:id="_GcvXITiVEeWC-IuSsT4Jww" Value="0"/>
              <Incr xmi:id="_GcvXIjiVEeWC-IuSsT4Jww" Value="0"/>
              <Final xmi:id="_GcvXIziVEeWC-IuSsT4Jww" Value="0"/>
            </StateReward>
          </MarkovData>
          <Definition xmi:id="_FlNvUHybEeWWzpPBWpjXgA" Variable="pDie" Value="pDieUntreatedTB"/>
          <Node xmi:id="_ZKxYVTh6EeWC-IuSA_4Jww" NameID="Node392" Label="Die" NodeType="TerminalNode">
            <Prob xmi:id="_ZKxYVjh6EeWC-IuSB-4Jww" Value="pDie"/>
            <MarkovData xsi:type="tree:MarkovJumpTransitionData" xmi:id="_ZKxYVzh6EeWC-IuSB-4Jww" MarkovJumpState="Death"/>
          </Node>
          <Node xmi:id="_ZKxYWDh6EeWC-IuSB-4Jww" NameID="Node393" Label="Survive" NodeType="ChanceNode">
            <Prob xmi:id="_ZKxYWTh6EeWC-IuSB-4Jww" Value="#"/>
            <MarkovData xsi:type="tree:MarkovTransitionData" xmi:id="_ZKxYWjh6EeWC-IuSB-4Jww"/>
            <Node xmi:id="_ZKxYWzh6EeWC-IuSC94Jww" NameID="Node394" Label="Cure" NodeType="TerminalNode">
              <Prob xmi:id="_ZKxYXDh6EeWC-IuSC94Jww" Value="pCureUntreated"/>
              <MarkovData xsi:type="tree:MarkovJumpTransitionData" xmi:id="_ZKxYXTh6EeWC-IuSC94Jww" MarkovJumpState="Cured, untreated, any resistance"/>
            </Node>
            <Node xmi:id="_ZKxYXjh6EeWC-IuSC94Jww" NameID="Node395" Label="Continue Not Cured" NodeType="ChanceNode">
              <Prob xmi:id="_ZKxYXzh6EeWC-IuSC94Jww" Value="#"/>
              <MarkovData xsi:type="tree:MarkovTransitionData" xmi:id="_ZKxYYDh6EeWC-IuSD84Jww"/>
              <Node xmi:id="_ZKxYYTh6EeWC-IuSD84Jww" NameID="Node396" Label="Start Treatment with BR" NodeType="TerminalNode">
                <Prob xmi:id="_ZKxYYjh6EeWC-IuSD84Jww" Value="pStartTreat*pStartTreatBR"/>
                <MarkovData xsi:type="tree:MarkovJumpTransitionData" xmi:id="_ZKxYYzh6EeWC-IuSD84Jww" MarkovJumpState="MDR, BDQ-R, on BR, C+"/>
              </Node>
              <Node xmi:id="_ZKxYZDh6EeWC-IuSD84Jww" NameID="Node397" Label="Don't start BR treatment" NodeType="ChanceNode">
                <Prob xmi:id="_ZKxYZTh6EeWC-IuSE74Jww" Value="#"/>
                <MarkovData xsi:type="tree:MarkovTransitionData" xmi:id="_ZKxYZjh6EeWC-IuSE74Jww"/>
                <Node xmi:id="_ZKxYZzh6EeWC-IuSE74Jww" NameID="Node398" Label="Start treatment with BDQ" NodeType="TerminalNode">
                  <Prob xmi:id="_ZKxYaDh6EeWC-IuSE74Jww" Value="pStartTreat*pStartTreatBDQ"/>
                  <MarkovData xsi:type="tree:MarkovJumpTransitionData" xmi:id="_ZKxYaTh6EeWC-IuSE74Jww" MarkovJumpState="MDR, BDQ-R, on BDQ, C+"/>
                </Node>
                <Node xmi:id="_ZKxYajh6EeWC-IuSF64Jww" NameID="Node399" Label="Continue Untreated" NodeType="TerminalNode">
                  <Prob xmi:id="_ZKxYazh6EeWC-IuSF64Jww" Value="#"/>
                  <MarkovData xsi:type="tree:MarkovJumpTransitionData" xmi:id="_ZKxYbDh6EeWC-IuSF64Jww" MarkovJumpState="MDR, BDQ-R, untreated, C+"/>
                </Node>
              </Node>
            </Node>
          </Node>
        </Node>
        <Node xmi:id="_ZKxYbTh6EeWC-IuSF64Jww" NameID="Node156" Label="MDR, BDQ-S, untreated, C-" NodeType="ChanceNode">
          <Prob xmi:id="_ZKxYbjh6EeWC-IuSF64Jww" Value="0"/>
          <MarkovData xsi:type="tree:MarkovNonAbsorbingStateData" xmi:id="_ZKxYbzh6EeWC-IuSG54Jww">
            <StateReward xmi:id="_Ezf94DiUEeWC-IuSdi4Jww" Set="1">
              <Init xmi:id="_Ezf94TiUEeWC-IuSdi4Jww" Value="0.5*uLE"/>
              <Incr xmi:id="_Ezf94jiUEeWC-IuSeh4Jww" Value="uLE"/>
              <Final xmi:id="_Ezf94ziUEeWC-IuSeh4Jww" Value="0.5*uLE"/>
            </StateReward>
          </MarkovData>
          <Definition xmi:id="_7DrfsHyZEeWWzpPBK1jXgA" Variable="pDie" Value="pDieWell"/>
          <Node xmi:id="_ZKxYcDh6EeWC-IuSG54Jww" NameID="Node168" Label="Die" NodeType="TerminalNode">
            <Prob xmi:id="_ZKxYcTh6EeWC-IuSG54Jww" Value="pDie"/>
            <MarkovData xsi:type="tree:MarkovJumpTransitionData" xmi:id="_ZKxYcjh6EeWC-IuSG54Jww" MarkovJumpState="Death"/>
          </Node>
          <Node xmi:id="_ZKxYczh6EeWC-IuSG54Jww" NameID="Node165" Label="Survive" NodeType="ChanceNode">
            <Prob xmi:id="_ZKxYdDh6EeWC-IuSH44Jww" Value="#"/>
            <MarkovData xsi:type="tree:MarkovTransitionData" xmi:id="_ZKxYdTh6EeWC-IuSH44Jww"/>
            <Node xmi:id="_ZKxYdjh6EeWC-IuSH44Jww" NameID="Node166" Label="Relapse" NodeType="TerminalNode">
              <Prob xmi:id="_ZKxYdzh6EeWC-IuSH44Jww" Value="pRelapse"/>
              <MarkovData xsi:type="tree:MarkovJumpTransitionData" xmi:id="_ZKxYeDh6EeWC-IuSH44Jww" MarkovJumpState="MDR, BDQ-S, untreated, C+"/>
            </Node>
            <Node xmi:id="_ZKxYeTh6EeWC-IuSI34Jww" NameID="Node167" Label="Continue C-" NodeType="TerminalNode">
              <Prob xmi:id="_ZKxYejh6EeWC-IuSI34Jww" Value="#"/>
              <MarkovData xsi:type="tree:MarkovJumpTransitionData" xmi:id="_ZKxYezh6EeWC-IuSI34Jww" MarkovJumpState="MDR, BDQ-S, untreated, C-"/>
            </Node>
          </Node>
        </Node>
        <Node xmi:id="_ZKxYfDh6EeWC-IuSI34Jww" NameID="Node400" Label="MDR, BDQ-R, untreated, C-" NodeType="ChanceNode">
          <Prob xmi:id="_ZKxYfTh6EeWC-IuSI34Jww" Value="0"/>
          <MarkovData xsi:type="tree:MarkovNonAbsorbingStateData" xmi:id="_ZKxYfjh6EeWC-IuSJ24Jww">
            <StateReward xmi:id="_F3mfMDiUEeWC-IuSeh4Jww" Set="1">
              <Init xmi:id="_F3mfMTiUEeWC-IuSeh4Jww" Value="0.5*uLE"/>
              <Incr xmi:id="_F3mfMjiUEeWC-IuSeh4Jww" Value="uLE"/>
              <Final xmi:id="_F3mfMziUEeWC-IuSfg4Jww" Value="0.5*uLE"/>
            </StateReward>
          </MarkovData>
          <Definition xmi:id="_8pm7sHyZEeWWzpPBL0jXgA" Variable="pDie" Value="pDieWell"/>
          <Node xmi:id="_ZKxYfzh6EeWC-IuSJ24Jww" NameID="Node401" Label="Die" NodeType="TerminalNode">
            <Prob xmi:id="_ZKxYgDh6EeWC-IuSJ24Jww" Value="pDie"/>
            <MarkovData xsi:type="tree:MarkovJumpTransitionData" xmi:id="_ZKxYgTh6EeWC-IuSJ24Jww" MarkovJumpState="Death"/>
          </Node>
          <Node xmi:id="_ZKxYgjh6EeWC-IuSJ24Jww" NameID="Node402" Label="Survive" NodeType="ChanceNode">
            <Prob xmi:id="_ZKxYgzh6EeWC-IuSK14Jww" Value="#"/>
            <MarkovData xsi:type="tree:MarkovTransitionData" xmi:id="_ZKxYhDh6EeWC-IuSK14Jww"/>
            <Node xmi:id="_ZKxYhTh6EeWC-IuSK14Jww" NameID="Node403" Label="Relapse" NodeType="TerminalNode">
              <Prob xmi:id="_ZKxYhjh6EeWC-IuSK14Jww" Value="pRelapse"/>
              <MarkovData xsi:type="tree:MarkovJumpTransitionData" xmi:id="_ZKxYhzh6EeWC-IuSK14Jww" MarkovJumpState="MDR, BDQ-R, untreated, C+"/>
            </Node>
            <Node xmi:id="_ZKxYiDh6EeWC-IuSL04Jww" NameID="Node404" Label="Continue C-" NodeType="TerminalNode">
              <Prob xmi:id="_ZKxYiTh6EeWC-IuSL04Jww" Value="#"/>
              <MarkovData xsi:type="tree:MarkovJumpTransitionData" xmi:id="_ZKxYijh6EeWC-IuSL04Jww" MarkovJumpState="MDR, BDQ-R, untreated, C-"/>
            </Node>
          </Node>
        </Node>
        <Node xmi:id="_ZKxYizh6EeWC-IuSL04Jww" NameID="Node157" Label="pre-XDR, BDQ-S, untreated, C+" NodeType="ChanceNode">
          <Prob xmi:id="_ZKxYjDh6EeWC-IuSL04Jww" Value="0"/>
          <MarkovData xsi:type="tree:MarkovNonAbsorbingStateData" xmi:id="_ZKxYjTh6EeWC-IuSMz4Jww">
            <StateReward xmi:id="_G7XCQDiUEeWC-IuSfg4Jww" Set="1">
              <Init xmi:id="_G7XCQTiUEeWC-IuSfg4Jww" Value="0.5*uLE"/>
              <Incr xmi:id="_G7XCQjiUEeWC-IuSfg4Jww" Value="uLE"/>
              <Final xmi:id="_G7XCQziUEeWC-IuSfg4Jww" Value="0.5*uLE"/>
            </StateReward>
            <StateReward xmi:id="_WzkboDiVEeWC-IuSvQ4Jww" Set="4">
              <Init xmi:id="_WzkboTiVEeWC-IuSvQ4Jww" Value="0.5*uSec_PreXDR*SecMultUntreated"/>
              <Incr xmi:id="_WzkbojiVEeWC-IuSwP4Jww" Value="uSec_PreXDR*SecMultUntreated"/>
              <Final xmi:id="_WzkboziVEeWC-IuSwP4Jww" Value="0.5*uSec_PreXDR*SecMultUntreated"/>
            </StateReward>
          </MarkovData>
          <Definition xmi:id="_HRoN0HybEeWWzpPBWpjXgA" Variable="pDie" Value="pDieUntreatedTB"/>
          <Node xmi:id="_ZKxYjjh6EeWC-IuSMz4Jww" NameID="Node172" Label="Die" NodeType="TerminalNode">
            <Prob xmi:id="_ZKxYjzh6EeWC-IuSMz4Jww" Value="pDie"/>
            <MarkovData xsi:type="tree:MarkovJumpTransitionData" xmi:id="_ZKxYkDh6EeWC-IuSMz4Jww" MarkovJumpState="Death"/>
          </Node>
          <Node xmi:id="_ZKxYkTh6EeWC-IuSMz4Jww" NameID="Node169" Label="Survive" NodeType="ChanceNode">
            <Prob xmi:id="_ZKxYkjh6EeWC-IuSNy4Jww" Value="#"/>
            <MarkovData xsi:type="tree:MarkovTransitionData" xmi:id="_ZKxYkzh6EeWC-IuSNy4Jww"/>
            <Node xmi:id="_ZKxYlDh6EeWC-IuSNy4Jww" NameID="Node170" Label="Cure" NodeType="TerminalNode">
              <Prob xmi:id="_ZKxYlTh6EeWC-IuSNy4Jww" Value="pCureUntreated"/>
              <MarkovData xsi:type="tree:MarkovJumpTransitionData" xmi:id="_ZKxYljh6EeWC-IuSNy4Jww" MarkovJumpState="Cured, untreated, any resistance"/>
            </Node>
            <Node xmi:id="_ZKxYlzh6EeWC-IuSOx4Jww" NameID="Node171" Label="Continue Not Cured" NodeType="ChanceNode">
              <Prob xmi:id="_ZKxYmDh6EeWC-IuSOx4Jww" Value="#"/>
              <MarkovData xsi:type="tree:MarkovTransitionData" xmi:id="_ZKxYmTh6EeWC-IuSOx4Jww"/>
              <Node xmi:id="_ZKxYmjh6EeWC-IuSOx4Jww" NameID="Node243" Label="Start Treatment with BR" NodeType="TerminalNode">
                <Prob xmi:id="_ZKxYmzh6EeWC-IuSOx4Jww" Value="pStartTreat*pStartTreatBR"/>
                <MarkovData xsi:type="tree:MarkovJumpTransitionData" xmi:id="_ZKxYnDh6EeWC-IuSPw4Jww" MarkovJumpState="pre-XDR, BDQ-S, on BR, C+"/>
              </Node>
              <Node xmi:id="_ZKxYnTh6EeWC-IuSPw4Jww" NameID="Node240" Label="Don't start BR treatment" NodeType="ChanceNode">
                <Prob xmi:id="_ZKxYnjh6EeWC-IuSPw4Jww" Value="#"/>
                <MarkovData xsi:type="tree:MarkovTransitionData" xmi:id="_ZKxYnzh6EeWC-IuSPw4Jww"/>
                <Node xmi:id="_ZKxYoDh6EeWC-IuSPw4Jww" NameID="Node241" Label="Start treatment with BDQ" NodeType="TerminalNode">
                  <Prob xmi:id="_ZKxYoTh6EeWC-IuSQv4Jww" Value="pStartTreat*pStartTreatBDQ"/>
                  <MarkovData xsi:type="tree:MarkovJumpTransitionData" xmi:id="_ZKxYojh6EeWC-IuSQv4Jww" MarkovJumpState="pre-XDR, BDQ-S, on BDQ, C+"/>
                </Node>
                <Node xmi:id="_ZKxYozh6EeWC-IuSQv4Jww" NameID="Node242" Label="Continue Untreated" NodeType="TerminalNode">
                  <Prob xmi:id="_ZKxYpDh6EeWC-IuSQv4Jww" Value="#"/>
                  <MarkovData xsi:type="tree:MarkovJumpTransitionData" xmi:id="_ZKxYpTh6EeWC-IuSQv4Jww" MarkovJumpState="pre-XDR, BDQ-S, untreated, C+"/>
                </Node>
              </Node>
            </Node>
          </Node>
        </Node>
        <Node xmi:id="_ZKxYpjh6EeWC-IuSRu4Jww" NameID="Node405" Label="pre-XDR, BDQ-R, untreated, C+" NodeType="ChanceNode">
          <Prob xmi:id="_ZKxYpzh6EeWC-IuSRu4Jww" Value="0"/>
          <MarkovData xsi:type="tree:MarkovNonAbsorbingStateData" xmi:id="_ZKxYqDh6EeWC-IuSRu4Jww">
            <StateReward xmi:id="_IB1iIDiUEeWC-IuSgf4Jww" Set="1">
              <Init xmi:id="_IB1iITiUEeWC-IuSgf4Jww" Value="0.5*uLE"/>
              <Incr xmi:id="_IB1iIjiUEeWC-IuSgf4Jww" Value="uLE"/>
              <Final xmi:id="_IB1iIziUEeWC-IuSgf4Jww" Value="0.5*uLE"/>
            </StateReward>
            <StateReward xmi:id="_uBsIEDiVEeWC-IuSzM4Jww" Set="5">
              <Init xmi:id="_uBsIETiVEeWC-IuSzM4Jww" Value="0.5*uSec_PreX_BDQ*SecMultUntreated"/>
              <Incr xmi:id="_uBsIEjiVEeWC-IuS0L4Jww" Value="uSec_PreX_BDQ*SecMultUntreated"/>
              <Final xmi:id="_uBsIEziVEeWC-IuS0L4Jww" Value="0.5*uSec_PreX_BDQ*SecMultUntreated"/>
            </StateReward>
          </MarkovData>
          <Definition xmi:id="_H5mz0HybEeWWzpPBWpjXgA" Variable="pDie" Value="pDieUntreatedTB"/>
          <Node xmi:id="_ZKxYqTh6EeWC-IuSRu4Jww" NameID="Node406" Label="Die" NodeType="TerminalNode">
            <Prob xmi:id="_ZKxYqjh6EeWC-IuSRu4Jww" Value="pDie"/>
            <MarkovData xsi:type="tree:MarkovJumpTransitionData" xmi:id="_ZKxYqzh6EeWC-IuSSt4Jww" MarkovJumpState="Death"/>
          </Node>
          <Node xmi:id="_ZKxYrDh6EeWC-IuSSt4Jww" NameID="Node407" Label="Survive" NodeType="ChanceNode">
            <Prob xmi:id="_ZKxYrTh6EeWC-IuSSt4Jww" Value="#"/>
            <MarkovData xsi:type="tree:MarkovTransitionData" xmi:id="_ZKxYrjh6EeWC-IuSSt4Jww"/>
            <Node xmi:id="_ZKxYrzh6EeWC-IuSSt4Jww" NameID="Node408" Label="Cure" NodeType="TerminalNode">
              <Prob xmi:id="_ZKxYsDh6EeWC-IuSTs4Jww" Value="pCureUntreated"/>
              <MarkovData xsi:type="tree:MarkovJumpTransitionData" xmi:id="_ZKxYsTh6EeWC-IuSTs4Jww" MarkovJumpState="Cured, untreated, any resistance"/>
            </Node>
            <Node xmi:id="_ZKxYsjh6EeWC-IuSTs4Jww" NameID="Node409" Label="Continue Not Cured" NodeType="ChanceNode">
              <Prob xmi:id="_ZKxYszh6EeWC-IuSTs4Jww" Value="#"/>
              <MarkovData xsi:type="tree:MarkovTransitionData" xmi:id="_ZKxYtDh6EeWC-IuSTs4Jww"/>
              <Node xmi:id="_ZKxYtTh6EeWC-IuSUr4Jww" NameID="Node410" Label="Start Treatment with BR" NodeType="TerminalNode">
                <Prob xmi:id="_ZKxYtjh6EeWC-IuSUr4Jww" Value="pStartTreat*pStartTreatBR"/>
                <MarkovData xsi:type="tree:MarkovJumpTransitionData" xmi:id="_ZKxYtzh6EeWC-IuSUr4Jww" MarkovJumpState="pre-XDR, BDQ-R, on BR, C+"/>
              </Node>
              <Node xmi:id="_ZKxYuDh6EeWC-IuSUr4Jww" NameID="Node411" Label="Don't start BR treatment" NodeType="ChanceNode">
                <Prob xmi:id="_ZKxYuTh6EeWC-IuSUr4Jww" Value="#"/>
                <MarkovData xsi:type="tree:MarkovTransitionData" xmi:id="_ZKxYujh6EeWC-IuSVq4Jww"/>
                <Node xmi:id="_ZKxYuzh6EeWC-IuSVq4Jww" NameID="Node412" Label="Start treatment with BDQ" NodeType="TerminalNode">
                  <Prob xmi:id="_ZKxYvDh6EeWC-IuSVq4Jww" Value="pStartTreat*pStartTreatBDQ"/>
                  <MarkovData xsi:type="tree:MarkovJumpTransitionData" xmi:id="_ZKxYvTh6EeWC-IuSVq4Jww" MarkovJumpState="pre-XDR, BDQ-R, on BDQ, C+"/>
                </Node>
                <Node xmi:id="_ZKxYvjh6EeWC-IuSVq4Jww" NameID="Node413" Label="Continue Untreated" NodeType="TerminalNode">
                  <Prob xmi:id="_ZKxYvzh6EeWC-IuSWp4Jww" Value="#"/>
                  <MarkovData xsi:type="tree:MarkovJumpTransitionData" xmi:id="_ZKxYwDh6EeWC-IuSWp4Jww" MarkovJumpState="pre-XDR, BDQ-R, untreated, C+"/>
                </Node>
              </Node>
            </Node>
          </Node>
        </Node>
        <Node xmi:id="_ZKxYwTh6EeWC-IuSWp4Jww" NameID="Node158" Label="pre-XDR, BDQ-S, untreated, C-" NodeType="ChanceNode">
          <Prob xmi:id="_ZKxYwjh6EeWC-IuSWp4Jww" Value="0"/>
          <MarkovData xsi:type="tree:MarkovNonAbsorbingStateData" xmi:id="_ZKxYwzh6EeWC-IuSWp4Jww">
            <StateReward xmi:id="_JLnNoDiUEeWC-IuSgf4Jww" Set="1">
              <Init xmi:id="_JLnNoTiUEeWC-IuShe4Jww" Value="0.5*uLE"/>
              <Incr xmi:id="_JLnNojiUEeWC-IuShe4Jww" Value="uLE"/>
              <Final xmi:id="_JLnNoziUEeWC-IuShe4Jww" Value="0.5*uLE"/>
            </StateReward>
          </MarkovData>
          <Definition xmi:id="_9Z5wMHyZEeWWzpPBL0jXgA" Variable="pDie" Value="pDieWell"/>
          <Node xmi:id="_ZKxYxDh6EeWC-IuSXo4Jww" NameID="Node176" Label="Die" NodeType="TerminalNode">
            <Prob xmi:id="_ZKxYxTh6EeWC-IuSXo4Jww" Value="pDie"/>
            <MarkovData xsi:type="tree:MarkovJumpTransitionData" xmi:id="_ZKxYxjh6EeWC-IuSXo4Jww" MarkovJumpState="Death"/>
          </Node>
          <Node xmi:id="_ZKxYxzh6EeWC-IuSXo4Jww" NameID="Node173" Label="Survive" NodeType="ChanceNode">
            <Prob xmi:id="_ZKxYyDh6EeWC-IuSXo4Jww" Value="#"/>
            <MarkovData xsi:type="tree:MarkovTransitionData" xmi:id="_ZKxYyTh6EeWC-IuSYn4Jww"/>
            <Node xmi:id="_ZKxYyjh6EeWC-IuSYn4Jww" NameID="Node174" Label="Relapse" NodeType="TerminalNode">
              <Prob xmi:id="_ZKxYyzh6EeWC-IuSYn4Jww" Value="pRelapse"/>
              <MarkovData xsi:type="tree:MarkovJumpTransitionData" xmi:id="_ZKxYzDh6EeWC-IuSYn4Jww" MarkovJumpState="pre-XDR, BDQ-S, untreated, C+"/>
            </Node>
            <Node xmi:id="_ZKxYzTh6EeWC-IuSYn4Jww" NameID="Node175" Label="Continue C-" NodeType="TerminalNode">
              <Prob xmi:id="_ZKxYzjh6EeWC-IuSZm4Jww" Value="#"/>
              <MarkovData xsi:type="tree:MarkovJumpTransitionData" xmi:id="_ZKxYzzh6EeWC-IuSZm4Jww" MarkovJumpState="pre-XDR, BDQ-S, untreated, C-"/>
            </Node>
          </Node>
        </Node>
        <Node xmi:id="_ZKxY0Dh6EeWC-IuSZm4Jww" NameID="Node414" Label="pre-XDR, BDQ-R, untreated, C-" NodeType="ChanceNode">
          <Prob xmi:id="_ZKxY0Th6EeWC-IuSZm4Jww" Value="0"/>
          <MarkovData xsi:type="tree:MarkovNonAbsorbingStateData" xmi:id="_ZKxY0jh6EeWC-IuSZm4Jww">
            <StateReward xmi:id="_KO52oDiUEeWC-IuShe4Jww" Set="1">
              <Init xmi:id="_KO6dsDiUEeWC-IuShe4Jww" Value="0.5*uLE"/>
              <Incr xmi:id="_KO6dsTiUEeWC-IuSid4Jww" Value="uLE"/>
              <Final xmi:id="_KO6dsjiUEeWC-IuSid4Jww" Value="0.5*uLE"/>
            </StateReward>
          </MarkovData>
          <Definition xmi:id="_99KOQHyZEeWWzpPBL0jXgA" Variable="pDie" Value="pDieWell"/>
          <Node xmi:id="_ZKxY0zh6EeWC-IuSal4Jww" NameID="Node415" Label="Die" NodeType="TerminalNode">
            <Prob xmi:id="_ZKxY1Dh6EeWC-IuSal4Jww" Value="pDie"/>
            <MarkovData xsi:type="tree:MarkovJumpTransitionData" xmi:id="_ZKxY1Th6EeWC-IuSal4Jww" MarkovJumpState="Death"/>
          </Node>
          <Node xmi:id="_ZKxY1jh6EeWC-IuSal4Jww" NameID="Node416" Label="Survive" NodeType="ChanceNode">
            <Prob xmi:id="_ZKxY1zh6EeWC-IuSal4Jww" Value="#"/>
            <MarkovData xsi:type="tree:MarkovTransitionData" xmi:id="_ZKxY2Dh6EeWC-IuSbk4Jww"/>
            <Node xmi:id="_ZKxY2Th6EeWC-IuSbk4Jww" NameID="Node417" Label="Relapse" NodeType="TerminalNode">
              <Prob xmi:id="_ZKxY2jh6EeWC-IuSbk4Jww" Value="pRelapse"/>
              <MarkovData xsi:type="tree:MarkovJumpTransitionData" xmi:id="_ZKxY2zh6EeWC-IuSbk4Jww" MarkovJumpState="pre-XDR, BDQ-R, untreated, C+"/>
            </Node>
            <Node xmi:id="_ZKxY3Dh6EeWC-IuSbk4Jww" NameID="Node418" Label="Continue C-" NodeType="TerminalNode">
              <Prob xmi:id="_ZKxY3Th6EeWC-IuScj4Jww" Value="#"/>
              <MarkovData xsi:type="tree:MarkovJumpTransitionData" xmi:id="_ZKxY3jh6EeWC-IuScj4Jww" MarkovJumpState="pre-XDR, BDQ-R, untreated, C-"/>
            </Node>
          </Node>
        </Node>
        <Node xmi:id="_ZKxY3zh6EeWC-IuScj4Jww" NameID="Node159" Label="XDR, BDQ-S, untreated, C+" NodeType="ChanceNode">
          <Prob xmi:id="_ZKxY4Dh6EeWC-IuScj4Jww" Value="0"/>
          <MarkovData xsi:type="tree:MarkovNonAbsorbingStateData" xmi:id="_ZKxY4Th6EeWC-IuScj4Jww">
            <StateReward xmi:id="_LZKDQDiUEeWC-IuSid4Jww" Set="1">
              <Init xmi:id="_LZKDQTiUEeWC-IuSid4Jww" Value="0.5*uLE"/>
              <Incr xmi:id="_LZKDQjiUEeWC-IuSid4Jww" Value="uLE"/>
              <Final xmi:id="_LZKDQziUEeWC-IuSjc4Jww" Value="0.5*uLE"/>
            </StateReward>
            <StateReward xmi:id="_BGywsDiWEeWC-IuS2J4Jww" Set="6">
              <Init xmi:id="_BGywsTiWEeWC-IuS2J4Jww" Value="0.5*uSec_XDR*SecMultUntreated"/>
              <Incr xmi:id="_BGywsjiWEeWC-IuS2J4Jww" Value="uSec_XDR*SecMultUntreated"/>
              <Final xmi:id="_BGywsziWEeWC-IuS3I4Jww" Value="0.5*uSec_XDR*SecMultUntreated"/>
            </StateReward>
          </MarkovData>
          <Definition xmi:id="_I4tgYHybEeWWzpPBXojXgA" Variable="pDie" Value="pDieUntreatedTB"/>
          <Node xmi:id="_ZKxY4jh6EeWC-IuSdi4Jww" NameID="Node180" Label="Die" NodeType="TerminalNode">
            <Prob xmi:id="_ZKxY4zh6EeWC-IuSdi4Jww" Value="pDie"/>
            <MarkovData xsi:type="tree:MarkovJumpTransitionData" xmi:id="_ZKxY5Dh6EeWC-IuSdi4Jww" MarkovJumpState="Death"/>
          </Node>
          <Node xmi:id="_ZKxY5Th6EeWC-IuSdi4Jww" NameID="Node177" Label="Survive" NodeType="ChanceNode">
            <Prob xmi:id="_ZKxY5jh6EeWC-IuSdi4Jww" Value="#"/>
            <MarkovData xsi:type="tree:MarkovTransitionData" xmi:id="_ZKxY5zh6EeWC-IuSeh4Jww"/>
            <Node xmi:id="_ZKxY6Dh6EeWC-IuSeh4Jww" NameID="Node178" Label="Cure" NodeType="TerminalNode">
              <Prob xmi:id="_ZKxY6Th6EeWC-IuSeh4Jww" Value="pCureUntreated"/>
              <MarkovData xsi:type="tree:MarkovJumpTransitionData" xmi:id="_ZKxY6jh6EeWC-IuSeh4Jww" MarkovJumpState="Cured, untreated, any resistance"/>
            </Node>
            <Node xmi:id="_ZKxY6zh6EeWC-IuSeh4Jww" NameID="Node179" Label="Continue Not Cured" NodeType="ChanceNode">
              <Prob xmi:id="_ZKxY7Dh6EeWC-IuSfg4Jww" Value="#"/>
              <MarkovData xsi:type="tree:MarkovTransitionData" xmi:id="_ZKxY7Th6EeWC-IuSfg4Jww"/>
              <Node xmi:id="_ZKxY7jh6EeWC-IuSfg4Jww" NameID="Node237" Label="Start Treatment with BR" NodeType="TerminalNode">
                <Prob xmi:id="_ZKxY7zh6EeWC-IuSfg4Jww" Value="pStartTreat*pStartTreatBR"/>
                <MarkovData xsi:type="tree:MarkovJumpTransitionData" xmi:id="_ZKxY8Dh6EeWC-IuSfg4Jww" MarkovJumpState="XDR, BDQ-S, on BR, C+"/>
              </Node>
              <Node xmi:id="_ZKxY8Th6EeWC-IuSgf4Jww" NameID="Node236" Label="Don't start BR treatment" NodeType="ChanceNode">
                <Prob xmi:id="_ZKxY8jh6EeWC-IuSgf4Jww" Value="#"/>
                <MarkovData xsi:type="tree:MarkovTransitionData" xmi:id="_ZKxY8zh6EeWC-IuSgf4Jww"/>
                <Node xmi:id="_ZKxY9Dh6EeWC-IuSgf4Jww" NameID="Node239" Label="Start treatment with BDQ" NodeType="TerminalNode">
                  <Prob xmi:id="_ZKxY9Th6EeWC-IuSgf4Jww" Value="pStartTreat*pStartTreatBDQ"/>
                  <MarkovData xsi:type="tree:MarkovJumpTransitionData" xmi:id="_ZKxY9jh6EeWC-IuShe4Jww" MarkovJumpState="XDR, BDQ-S, on BDQ, C+"/>
                </Node>
                <Node xmi:id="_ZKxY9zh6EeWC-IuShe4Jww" NameID="Node238" Label="Continue Untreated" NodeType="TerminalNode">
                  <Prob xmi:id="_ZKxY-Dh6EeWC-IuShe4Jww" Value="#"/>
                  <MarkovData xsi:type="tree:MarkovJumpTransitionData" xmi:id="_ZKxY-Th6EeWC-IuShe4Jww" MarkovJumpState="XDR, BDQ-S, untreated, C+"/>
                </Node>
              </Node>
            </Node>
          </Node>
        </Node>
        <Node xmi:id="_ZKxY-jh6EeWC-IuShe4Jww" NameID="Node419" Label="XDR, BDQ-R, untreated, C+" NodeType="ChanceNode">
          <Prob xmi:id="_ZKxY-zh6EeWC-IuSid4Jww" Value="0"/>
          <MarkovData xsi:type="tree:MarkovNonAbsorbingStateData" xmi:id="_ZKxY_Dh6EeWC-IuSid4Jww">
            <StateReward xmi:id="_MV_e8DiUEeWC-IuSjc4Jww" Set="1">
              <Init xmi:id="_MWAGADiUEeWC-IuSjc4Jww" Value="0.5*uLE"/>
              <Incr xmi:id="_MWAGATiUEeWC-IuSjc4Jww" Value="uLE"/>
              <Final xmi:id="_MWAGAjiUEeWC-IuSjc4Jww" Value="0.5*uLE"/>
            </StateReward>
            <StateReward xmi:id="_QyRyIDiWEeWC-IuS6F4Jww" Set="7">
              <Init xmi:id="_QyRyITiWEeWC-IuS6F4Jww" Value="0.5*uSec_XDR_BDQ*SecMultUntreated"/>
              <Incr xmi:id="_QyRyIjiWEeWC-IuS6F4Jww" Value="uSec_XDR_BDQ*SecMultUntreated"/>
              <Final xmi:id="_QyRyIziWEeWC-IuS6F4Jww" Value="0.5*uSec_XDR_BDQ*SecMultUntreated"/>
            </StateReward>
            <StateReward xmi:id="_RAk3YDiXEeWC-IuS-B4Jww" Set="6">
              <Init xmi:id="_RAk3YTiXEeWC-IuS-B4Jww" Value="0"/>
              <Incr xmi:id="_RAk3YjiXEeWC-IuS_A4Jww" Value="0"/>
              <Final xmi:id="_RAk3YziXEeWC-IuS_A4Jww" Value="0"/>
            </StateReward>
            <StateReward xmi:id="_h5sh0DlhEeWEuIy_H4Bmtw" Set="5">
              <Init xmi:id="_h5sh0TlhEeWEuIy_I3Bmtw" Value="0"/>
              <Incr xmi:id="_h5sh0jlhEeWEuIy_I3Bmtw" Value="0"/>
              <Final xmi:id="_h5sh0zlhEeWEuIy_I3Bmtw" Value="0"/>
            </StateReward>
          </MarkovData>
          <Definition xmi:id="_JcVx4HybEeWWzpPBXojXgA" Variable="pDie" Value="pDieUntreatedTB"/>
          <Node xmi:id="_ZKxY_Th6EeWC-IuSid4Jww" NameID="Node420" Label="Die" NodeType="TerminalNode">
            <Prob xmi:id="_ZKxY_jh6EeWC-IuSid4Jww" Value="pDie"/>
            <MarkovData xsi:type="tree:MarkovJumpTransitionData" xmi:id="_ZKxY_zh6EeWC-IuSid4Jww" MarkovJumpState="Death"/>
          </Node>
          <Node xmi:id="_ZKxZADh6EeWC-IuSjc4Jww" NameID="Node421" Label="Survive" NodeType="ChanceNode">
            <Prob xmi:id="_ZKxZATh6EeWC-IuSjc4Jww" Value="#"/>
            <MarkovData xsi:type="tree:MarkovTransitionData" xmi:id="_ZKxZAjh6EeWC-IuSjc4Jww"/>
            <Node xmi:id="_ZKxZAzh6EeWC-IuSjc4Jww" NameID="Node422" Label="Cure" NodeType="TerminalNode">
              <Prob xmi:id="_ZKxZBDh6EeWC-IuSjc4Jww" Value="pCureUntreated"/>
              <MarkovData xsi:type="tree:MarkovJumpTransitionData" xmi:id="_ZKxZBTh6EeWC-IuSkb4Jww" MarkovJumpState="Cured, untreated, any resistance"/>
            </Node>
            <Node xmi:id="_ZKxZBjh6EeWC-IuSkb4Jww" NameID="Node423" Label="Continue Not Cured" NodeType="ChanceNode">
              <Prob xmi:id="_ZKxZBzh6EeWC-IuSkb4Jww" Value="#"/>
              <MarkovData xsi:type="tree:MarkovTransitionData" xmi:id="_ZKxZCDh6EeWC-IuSkb4Jww"/>
              <Node xmi:id="_ZKxZCTh6EeWC-IuSkb4Jww" NameID="Node424" Label="Start Treatment with BR" NodeType="TerminalNode">
                <Prob xmi:id="_ZKxZCjh6EeWC-IuSla4Jww" Value="pStartTreat*pStartTreatBR"/>
                <MarkovData xsi:type="tree:MarkovJumpTransitionData" xmi:id="_ZKxZCzh6EeWC-IuSla4Jww" MarkovJumpState="XDR, BDQ-R, on BR, C+"/>
              </Node>
              <Node xmi:id="_ZKxZDDh6EeWC-IuSla4Jww" NameID="Node425" Label="Don't start BR treatment" NodeType="ChanceNode">
                <Prob xmi:id="_ZKxZDTh6EeWC-IuSla4Jww" Value="#"/>
                <MarkovData xsi:type="tree:MarkovTransitionData" xmi:id="_ZKxZDjh6EeWC-IuSla4Jww"/>
                <Node xmi:id="_ZKxZDzh6EeWC-IuSmZ4Jww" NameID="Node426" Label="Start treatment with BDQ" NodeType="TerminalNode">
                  <Prob xmi:id="_ZKxZEDh6EeWC-IuSmZ4Jww" Value="pStartTreat*pStartTreatBDQ"/>
                  <MarkovData xsi:type="tree:MarkovJumpTransitionData" xmi:id="_ZKxZETh6EeWC-IuSmZ4Jww" MarkovJumpState="XDR, BDQ-R, on BDQ, C+"/>
                </Node>
                <Node xmi:id="_ZKxZEjh6EeWC-IuSmZ4Jww" NameID="Node427" Label="Continue Untreated" NodeType="TerminalNode">
                  <Prob xmi:id="_ZKxZEzh6EeWC-IuSmZ4Jww" Value="#"/>
                  <MarkovData xsi:type="tree:MarkovJumpTransitionData" xmi:id="_ZKxZFDh6EeWC-IuSnY4Jww" MarkovJumpState="XDR, BDQ-R, untreated, C+"/>
                </Node>
              </Node>
            </Node>
          </Node>
        </Node>
        <Node xmi:id="_ZKxZFTh6EeWC-IuSnY4Jww" NameID="Node160" Label="XDR, BDQ-S, untreated, C-" NodeType="ChanceNode">
          <Prob xmi:id="_ZKxZFjh6EeWC-IuSnY4Jww" Value="0"/>
          <MarkovData xsi:type="tree:MarkovNonAbsorbingStateData" xmi:id="_ZKxZFzh6EeWC-IuSnY4Jww">
            <StateReward xmi:id="_Nhm9gDiUEeWC-IuSkb4Jww" Set="1">
              <Init xmi:id="_Nhm9gTiUEeWC-IuSkb4Jww" Value="0.5*uLE"/>
              <Incr xmi:id="_Nhm9gjiUEeWC-IuSkb4Jww" Value="uLE"/>
              <Final xmi:id="_Nhm9gziUEeWC-IuSkb4Jww" Value="0.5*uLE"/>
            </StateReward>
          </MarkovData>
          <Definition xmi:id="__N9HwHyZEeWWzpPBL0jXgA" Variable="pDie" Value="pDieWell"/>
          <Node xmi:id="_ZKxZGDh6EeWC-IuSnY4Jww" NameID="Node184" Label="Die" NodeType="TerminalNode">
            <Prob xmi:id="_ZKxZGTh6EeWC-IuSoX4Jww" Value="pDie"/>
            <MarkovData xsi:type="tree:MarkovJumpTransitionData" xmi:id="_ZKxZGjh6EeWC-IuSoX4Jww" MarkovJumpState="Death"/>
          </Node>
          <Node xmi:id="_ZKxZGzh6EeWC-IuSoX4Jww" NameID="Node181" Label="Survive" NodeType="ChanceNode">
            <Prob xmi:id="_ZKxZHDh6EeWC-IuSoX4Jww" Value="#"/>
            <MarkovData xsi:type="tree:MarkovTransitionData" xmi:id="_ZKxZHTh6EeWC-IuSoX4Jww"/>
            <Node xmi:id="_ZKxZHjh6EeWC-IuSpW4Jww" NameID="Node182" Label="Relapse" NodeType="TerminalNode">
              <Prob xmi:id="_ZKxZHzh6EeWC-IuSpW4Jww" Value="pRelapse"/>
              <MarkovData xsi:type="tree:MarkovJumpTransitionData" xmi:id="_ZKxZIDh6EeWC-IuSpW4Jww" MarkovJumpState="XDR, BDQ-S, untreated, C+"/>
            </Node>
            <Node xmi:id="_ZKxZITh6EeWC-IuSpW4Jww" NameID="Node183" Label="Continue C-" NodeType="TerminalNode">
              <Prob xmi:id="_ZKxZIjh6EeWC-IuSpW4Jww" Value="#"/>
              <MarkovData xsi:type="tree:MarkovJumpTransitionData" xmi:id="_ZKxZIzh6EeWC-IuSqV4Jww" MarkovJumpState="XDR, BDQ-S, untreated, C-"/>
            </Node>
          </Node>
        </Node>
        <Node xmi:id="_ZKxZJDh6EeWC-IuSqV4Jww" NameID="Node428" Label="XDR, BDQ-R, untreated, C-" NodeType="ChanceNode">
          <Prob xmi:id="_ZKxZJTh6EeWC-IuSqV4Jww" Value="0"/>
          <MarkovData xsi:type="tree:MarkovNonAbsorbingStateData" xmi:id="_ZKxZJjh6EeWC-IuSqV4Jww">
            <StateReward xmi:id="_Oq_AYDiUEeWC-IuSkb4Jww" Set="1">
              <Init xmi:id="_Oq_AYTiUEeWC-IuSla4Jww" Value="0.5*uLE"/>
              <Incr xmi:id="_Oq_AYjiUEeWC-IuSla4Jww" Value="uLE"/>
              <Final xmi:id="_Oq_AYziUEeWC-IuSla4Jww" Value="0.5*uLE"/>
            </StateReward>
          </MarkovData>
          <Definition xmi:id="__2UIQHyZEeWWzpPBL0jXgA" Variable="pDie" Value="pDieWell"/>
          <Node xmi:id="_ZKxZJzh6EeWC-IuSqV4Jww" NameID="Node429" Label="Die" NodeType="TerminalNode">
            <Prob xmi:id="_ZKxZKDh6EeWC-IuSrU4Jww" Value="pDie"/>
            <MarkovData xsi:type="tree:MarkovJumpTransitionData" xmi:id="_ZKxZKTh6EeWC-IuSrU4Jww" MarkovJumpState="Death"/>
          </Node>
          <Node xmi:id="_ZKxZKjh6EeWC-IuSrU4Jww" NameID="Node430" Label="Survive" NodeType="ChanceNode">
            <Prob xmi:id="_ZKxZKzh6EeWC-IuSrU4Jww" Value="#"/>
            <MarkovData xsi:type="tree:MarkovTransitionData" xmi:id="_ZKxZLDh6EeWC-IuSrU4Jww"/>
            <Node xmi:id="_ZKxZLTh6EeWC-IuSsT4Jww" NameID="Node431" Label="Relapse" NodeType="TerminalNode">
              <Prob xmi:id="_ZKxZLjh6EeWC-IuSsT4Jww" Value="pRelapse"/>
              <MarkovData xsi:type="tree:MarkovJumpTransitionData" xmi:id="_ZKxZLzh6EeWC-IuSsT4Jww" MarkovJumpState="XDR, BDQ-R, untreated, C+"/>
            </Node>
            <Node xmi:id="_ZKxZMDh6EeWC-IuSsT4Jww" NameID="Node432" Label="Continue C-" NodeType="TerminalNode">
              <Prob xmi:id="_ZKxZMTh6EeWC-IuSsT4Jww" Value="#"/>
              <MarkovData xsi:type="tree:MarkovJumpTransitionData" xmi:id="_ZKxZMjh6EeWC-IuStS4Jww" MarkovJumpState="XDR, BDQ-R, untreated, C-"/>
            </Node>
          </Node>
        </Node>
        <Node xmi:id="_ZKxZMzh6EeWC-IuStS4Jww" NameID="Node217" Label="Cured, untreated, any resistance" NodeType="ChanceNode">
          <Prob xmi:id="_ZKxZNDh6EeWC-IuStS4Jww" Value="0"/>
          <MarkovData xsi:type="tree:MarkovNonAbsorbingStateData" xmi:id="_ZKxZNTh6EeWC-IuStS4Jww">
            <StateReward xmi:id="_PyKq4DiUEeWC-IuSla4Jww" Set="1">
              <Init xmi:id="_PyKq4TiUEeWC-IuSla4Jww" Value="0.5*uLE"/>
              <Incr xmi:id="_PyKq4jiUEeWC-IuSmZ4Jww" Value="uLE"/>
              <Final xmi:id="_PyKq4ziUEeWC-IuSmZ4Jww" Value="0.5*uLE"/>
            </StateReward>
          </MarkovData>
          <Definition xmi:id="_A18ZQHyaEeWWzpPBMzjXgA" Variable="pDie" Value="pDieWell"/>
          <Node xmi:id="_ZKxZNjh6EeWC-IuStS4Jww" NameID="Node235" Label="Die" NodeType="TerminalNode">
            <Prob xmi:id="_ZKxZNzh6EeWC-IuSuR4Jww" Value="pDie"/>
            <MarkovData xsi:type="tree:MarkovJumpTransitionData" xmi:id="_ZKxZODh6EeWC-IuSuR4Jww" MarkovJumpState="Death"/>
          </Node>
          <Node xmi:id="_ZKxZOTh6EeWC-IuSuR4Jww" NameID="Node234" Label="Survive" NodeType="TerminalNode">
            <Prob xmi:id="_ZKxZOjh6EeWC-IuSuR4Jww" Value="#"/>
            <MarkovData xsi:type="tree:MarkovJumpTransitionData" xmi:id="_ZKxZOzh6EeWC-IuSuR4Jww" MarkovJumpState="Cured, untreated, any resistance"/>
          </Node>
        </Node>
        <Node xmi:id="_ZKxZPDh6EeWC-IuSvQ4Jww" NameID="Node134" Label="Death" NodeType="TerminalNode">
          <Prob xmi:id="_ZKxZPTh6EeWC-IuSvQ4Jww" Value="0"/>
          <MarkovData xsi:type="tree:MarkovStateData" xmi:id="_ZKxZPjh6EeWC-IuSvQ4Jww"/>
        </Node>
        <Termination xmi:id="_ZKxZPzh6EeWC-IuSvQ4Jww" Set="1" Value="_stage = 4000" Comment="Default condition must be modified to correct rule for model."/>
        <Termination xmi:id="_gwFSoDiWEeWC-IuS7E4Jww" Set="2" Value="_stage = 4000" Comment="Default condition must be modified to correct rule for model."/>
        <Termination xmi:id="_nUk6YDiWEeWC-IuS7E4Jww" Set="3" Value="_stage = 4000" Comment="Default condition must be modified to correct rule for model."/>
        <Termination xmi:id="_xpTSgDiWEeWC-IuS8D4Jww" Set="4" Value="_stage = 4000" Comment="Default condition must be modified to correct rule for model."/>
        <Termination xmi:id="_2LHQ0DiWEeWC-IuS9C4Jww" Set="5" Value="_stage = 4000" Comment="Default condition must be modified to correct rule for model."/>
        <Termination xmi:id="_76fOcDiWEeWC-IuS9C4Jww" Set="6" Value="_stage = 4000" Comment="Default condition must be modified to correct rule for model."/>
        <Termination xmi:id="_A2M6gDiXEeWC-IuS-B4Jww" Set="7" Value="_stage = 4000" Comment="Default condition must be modified to correct rule for model."/>
      </Node>
      <Node xmi:id="_3NEAEFmSEeWlgPkq1KtlIg" NameID="Node433" Label="Bedaquiline PreXDR XDR" NodeType="MarkovNode">
        <Definition xmi:id="_3NEAOFmSEeWlgPkq9CtlIg" Variable="GetBDQXDR" Value="1" Comment=""/>
        <Definition xmi:id="_3NEAOVmSEeWlgPkq9CtlIg" Variable="GetBDQPreXDR" Value="1" Comment=""/>
        <Definition xmi:id="_65f1kFmSEeWlgPkqehtlIg" Variable="GetBDQMDR" Value="0" Comment=""/>
        <Node xmi:id="_3NEAPlmSEeWlgPkq-BtlIg" NameID="Node434" Label="MDR, BDQ-S, on BDQ, C+" NodeType="ChanceNode">
          <Prob xmi:id="_3NEAP1mSEeWlgPkq_AtlIg" Value="InitMDR*GetBDQMDR"/>
          <MarkovData xsi:type="tree:MarkovNonAbsorbingStateData" xmi:id="_3NEAQFmSEeWlgPkq_AtlIg">
            <StateReward xmi:id="_3NEAQVmSEeWlgPkq_AtlIg" Set="1">
              <Init xmi:id="_3NEAQlmSEeWlgPkq_AtlIg" Value="0.5*uLE"/>
              <Incr xmi:id="_3NEAQ1mSEeWlgPkq_AtlIg" Value="uLE"/>
              <Final xmi:id="_3NEARFmSEeWlgPkqA_tlIg" Value="0.5*uLE"/>
            </StateReward>
            <StateReward xmi:id="_3NEARVmSEeWlgPkqA_tlIg" Set="2">
              <Init xmi:id="_3NEARlmSEeWlgPkqA_tlIg" Value="0.5*uSec_MDR"/>
              <Incr xmi:id="_3NEAR1mSEeWlgPkqA_tlIg" Value="uSec_MDR"/>
              <Final xmi:id="_3NEASFmSEeWlgPkqA_tlIg" Value="0.5*uSec_MDR"/>
            </StateReward>
          </MarkovData>
          <Definition xmi:id="_wBTPQHwIEeWOccOrI3MxXg" Variable="pDefault" Value="0.0029 + 0.0029*DefaultBDQPercent"/>
          <Definition xmi:id="_S3iy8HyZEeWWzpPBC9jXgA" Variable="pDie" Value="pDieTreatedTB + pDieBDQ"/>
          <Node xmi:id="_3NEASVmSEeWlgPkqB-tlIg" NameID="Node435" Label="Die" NodeType="TerminalNode">
            <Prob xmi:id="_3NEASlmSEeWlgPkqB-tlIg" Value="pDie"/>
            <MarkovData xsi:type="tree:MarkovJumpTransitionData" xmi:id="_3NEAS1mSEeWlgPkqB-tlIg" MarkovJumpState="Death"/>
          </Node>
          <Node xmi:id="_3NEATFmSEeWlgPkqB-tlIg" NameID="Node436" Label="Survive" NodeType="ChanceNode">
            <Prob xmi:id="_3NEATVmSEeWlgPkqB-tlIg" Value="#"/>
            <MarkovData xsi:type="tree:MarkovTransitionData" xmi:id="_3NEATlmSEeWlgPkqC9tlIg"/>
            <Node xmi:id="_3NEAT1mSEeWlgPkqC9tlIg" NameID="Node437" Label="Stop treatment - routine" NodeType="TerminalNode">
              <Prob xmi:id="_3NEAUFmSEeWlgPkqC9tlIg" Value="pEnd"/>
              <MarkovData xsi:type="tree:MarkovJumpTransitionData" xmi:id="_3NEAUVmSEeWlgPkqC9tlIg" MarkovJumpState="MDR, BDQ-S, untreated, C+"/>
            </Node>
            <Node xmi:id="_3NEAUlmSEeWlgPkqC9tlIg" NameID="Node438" Label="Continue treatment" NodeType="ChanceNode">
              <Prob xmi:id="_3NEAU1mSEeWlgPkqD8tlIg" Value="#"/>
              <MarkovData xsi:type="tree:MarkovTransitionData" xmi:id="_3NEAVFmSEeWlgPkqD8tlIg"/>
              <Node xmi:id="_3NEAVVmSEeWlgPkqD8tlIg" NameID="Node439" Label="Default" NodeType="TerminalNode">
                <Prob xmi:id="_3NEAVlmSEeWlgPkqD8tlIg" Value="pDefault"/>
                <MarkovData xsi:type="tree:MarkovJumpTransitionData" xmi:id="_3NEAV1mSEeWlgPkqD8tlIg" MarkovJumpState="MDR, BDQ-S, untreated, C+"/>
              </Node>
              <Node xmi:id="_3NEAWFmSEeWlgPkqE7tlIg" NameID="Node440" Label="Continue Treatment" NodeType="ChanceNode">
                <Prob xmi:id="_3NEAWVmSEeWlgPkqE7tlIg" Value="#"/>
                <MarkovData xsi:type="tree:MarkovTransitionData" xmi:id="_3NEAWlmSEeWlgPkqE7tlIg"/>
                <Node xmi:id="_3NEAW1mSEeWlgPkqE7tlIg" NameID="Node441" Label="Convert" NodeType="TerminalNode" Node="">
                  <Prob xmi:id="_3NEAXFmSEeWlgPkqE7tlIg" Value="pConvertMDR_BDQ"/>
                  <MarkovData xsi:type="tree:MarkovJumpTransitionData" xmi:id="_3NEAXVmSEeWlgPkqF6tlIg" MarkovJumpState="MDR, BDQ-S, on BDQ, C-"/>
                </Node>
                <Node xmi:id="_3NEAXlmSEeWlgPkqF6tlIg" NameID="Node442" Label="Continue Not Converted" NodeType="ChanceNode">
                  <Prob xmi:id="_3NEAX1mSEeWlgPkqF6tlIg" Value="#"/>
                  <MarkovData xsi:type="tree:MarkovTransitionData" xmi:id="_3NEAYFmSEeWlgPkqF6tlIg"/>
                  <Node xmi:id="_3NEAYVmSEeWlgPkqF6tlIg" NameID="Node443" Label="Acquire Pre-XDR" NodeType="TerminalNode">
                    <Prob xmi:id="_3NEAYlmSEeWlgPkqG5tlIg" Value="pAcquirePreXDR_BDQ"/>
                    <MarkovData xsi:type="tree:MarkovJumpTransitionData" xmi:id="_3NEAY1mSEeWlgPkqG5tlIg" MarkovJumpState="pre-XDR, BDQ-S, on BDQ, C+"/>
                  </Node>
                  <Node xmi:id="_3NEAZFmSEeWlgPkqG5tlIg" NameID="Node444" Label="Continue MDR" NodeType="ChanceNode">
                    <Prob xmi:id="_3NEAZVmSEeWlgPkqG5tlIg" Value="#"/>
                    <MarkovData xsi:type="tree:MarkovTransitionData" xmi:id="_3NEAZlmSEeWlgPkqG5tlIg"/>
                    <Node xmi:id="_3NEAZ1mSEeWlgPkqH4tlIg" NameID="Node445" Label="Acquire BDQ-R" NodeType="TerminalNode">
                      <Prob xmi:id="_3NEAaFmSEeWlgPkqH4tlIg" Value="pAcquireBDQR_MDR"/>
                      <MarkovData xsi:type="tree:MarkovJumpTransitionData" xmi:id="_3NEAaVmSEeWlgPkqH4tlIg" MarkovJumpState="MDR, BDQ-R, on BDQ, C+"/>
                    </Node>
                    <Node xmi:id="_3NEAalmSEeWlgPkqH4tlIg" NameID="Node446" Label="Continue BDQ-S" NodeType="TerminalNode">
                      <Prob xmi:id="_3NEAa1mSEeWlgPkqH4tlIg" Value="#"/>
                      <MarkovData xsi:type="tree:MarkovJumpTransitionData" xmi:id="_3NEAbFmSEeWlgPkqI3tlIg" MarkovJumpState="MDR, BDQ-S, on BDQ, C+"/>
                    </Node>
                  </Node>
                </Node>
              </Node>
            </Node>
          </Node>
        </Node>
        <Node xmi:id="_3NEAbVmSEeWlgPkqI3tlIg" NameID="Node447" Label="MDR, BDQ-R, on BDQ, C+" NodeType="ChanceNode">
          <Prob xmi:id="_3NEAblmSEeWlgPkqI3tlIg" Value="0"/>
          <MarkovData xsi:type="tree:MarkovNonAbsorbingStateData" xmi:id="_3NEAb1mSEeWlgPkqI3tlIg">
            <StateReward xmi:id="_3NEAcFmSEeWlgPkqI3tlIg" Set="1">
              <Init xmi:id="_3NEAcVmSEeWlgPkqJ2tlIg" Value="0.5*uLE"/>
              <Incr xmi:id="_3NEAclmSEeWlgPkqJ2tlIg" Value="uLE"/>
              <Final xmi:id="_3NEAc1mSEeWlgPkqJ2tlIg" Value="0.5*uLE"/>
            </StateReward>
            <StateReward xmi:id="_3NEAdFmSEeWlgPkqJ2tlIg" Set="2">
              <Init xmi:id="_3NEAdVmSEeWlgPkqJ2tlIg" Value="0"/>
              <Incr xmi:id="_3NEAdlmSEeWlgPkqK1tlIg" Value="0"/>
              <Final xmi:id="_3NEAd1mSEeWlgPkqK1tlIg" Value="0"/>
            </StateReward>
            <StateReward xmi:id="_3NEAeFmSEeWlgPkqK1tlIg" Set="3">
              <Init xmi:id="_3NEAeVmSEeWlgPkqK1tlIg" Value="0.5*uSec_MDR_BDQ"/>
              <Incr xmi:id="_3NEAelmSEeWlgPkqK1tlIg" Value="uSec_MDR_BDQ"/>
              <Final xmi:id="_3NEAe1mSEeWlgPkqL0tlIg" Value="0.5*uSec_MDR_BDQ"/>
            </StateReward>
          </MarkovData>
          <Definition xmi:id="_wplXQHwIEeWOccOrI3MxXg" Variable="pDefault" Value="0.0029 + 0.0029*DefaultBDQPercent"/>
          <Definition xmi:id="_TYNQAHyZEeWWzpPBC9jXgA" Variable="pDie" Value="pDieTreatedTB + pDieBDQ"/>
          <Node xmi:id="_3NEAfFmSEeWlgPkqL0tlIg" NameID="Node448" Label="Die" NodeType="TerminalNode">
            <Prob xmi:id="_3NEAfVmSEeWlgPkqL0tlIg" Value="pDie"/>
            <MarkovData xsi:type="tree:MarkovJumpTransitionData" xmi:id="_3NEAflmSEeWlgPkqL0tlIg" MarkovJumpState="Death"/>
          </Node>
          <Node xmi:id="_3NEAf1mSEeWlgPkqL0tlIg" NameID="Node449" Label="Survive" NodeType="ChanceNode">
            <Prob xmi:id="_3NEAgFmSEeWlgPkqMztlIg" Value="#"/>
            <MarkovData xsi:type="tree:MarkovTransitionData" xmi:id="_3NEAgVmSEeWlgPkqMztlIg"/>
            <Node xmi:id="_3NEAglmSEeWlgPkqMztlIg" NameID="Node450" Label="Stop treatment - routine" NodeType="TerminalNode">
              <Prob xmi:id="_3NEAg1mSEeWlgPkqMztlIg" Value="pEnd"/>
              <MarkovData xsi:type="tree:MarkovJumpTransitionData" xmi:id="_3NEAhFmSEeWlgPkqMztlIg" MarkovJumpState="MDR, BDQ-R, untreated, C+"/>
            </Node>
            <Node xmi:id="_3NEAhVmSEeWlgPkqNytlIg" NameID="Node451" Label="Continue treatment" NodeType="ChanceNode">
              <Prob xmi:id="_3NEAhlmSEeWlgPkqNytlIg" Value="#"/>
              <MarkovData xsi:type="tree:MarkovTransitionData" xmi:id="_3NEAh1mSEeWlgPkqNytlIg"/>
              <Node xmi:id="_3NEAiFmSEeWlgPkqNytlIg" NameID="Node452" Label="Default" NodeType="TerminalNode">
                <Prob xmi:id="_3NEAiVmSEeWlgPkqNytlIg" Value="pDefault"/>
                <MarkovData xsi:type="tree:MarkovJumpTransitionData" xmi:id="_3NEAilmSEeWlgPkqOxtlIg" MarkovJumpState="MDR, BDQ-R, untreated, C+"/>
              </Node>
              <Node xmi:id="_3NEAi1mSEeWlgPkqOxtlIg" NameID="Node453" Label="Continue Treatment" NodeType="ChanceNode">
                <Prob xmi:id="_3NEAjFmSEeWlgPkqOxtlIg" Value="#"/>
                <MarkovData xsi:type="tree:MarkovTransitionData" xmi:id="_3NEAjVmSEeWlgPkqOxtlIg"/>
                <Node xmi:id="_3NEAjlmSEeWlgPkqOxtlIg" NameID="Node454" Label="Convert" NodeType="TerminalNode" Node="">
                  <Prob xmi:id="_3NEAj1mSEeWlgPkqPwtlIg" Value="pConvertMDR"/>
                  <MarkovData xsi:type="tree:MarkovJumpTransitionData" xmi:id="_3NEAkFmSEeWlgPkqPwtlIg" MarkovJumpState="MDR, BDQ-R, on BDQ, C-"/>
                </Node>
                <Node xmi:id="_3NEAkVmSEeWlgPkqPwtlIg" NameID="Node455" Label="Continue Not Converted" NodeType="ChanceNode">
                  <Prob xmi:id="_3NEAklmSEeWlgPkqPwtlIg" Value="#"/>
                  <MarkovData xsi:type="tree:MarkovTransitionData" xmi:id="_3NEAk1mSEeWlgPkqPwtlIg"/>
                  <Node xmi:id="_3NEAlFmSEeWlgPkqQvtlIg" NameID="Node456" Label="Acquire Pre-XDR" NodeType="TerminalNode">
                    <Prob xmi:id="_3NEAlVmSEeWlgPkqQvtlIg" Value="pAcquirePreXDR"/>
                    <MarkovData xsi:type="tree:MarkovJumpTransitionData" xmi:id="_3NEAllmSEeWlgPkqQvtlIg" MarkovJumpState="pre-XDR, BDQ-R, on BDQ, C+"/>
                  </Node>
                  <Node xmi:id="_3NEAl1mSEeWlgPkqQvtlIg" NameID="Node457" Label="Continue MDR" NodeType="TerminalNode" Node="">
                    <Prob xmi:id="_3NEAmFmSEeWlgPkqQvtlIg" Value="#"/>
                    <MarkovData xsi:type="tree:MarkovJumpTransitionData" xmi:id="_3NEAmVmSEeWlgPkqRutlIg" MarkovJumpState="MDR, BDQ-R, on BDQ, C+"/>
                  </Node>
                </Node>
              </Node>
            </Node>
          </Node>
        </Node>
        <Node xmi:id="_3NEAmlmSEeWlgPkqRutlIg" NameID="Node458" Label="MDR, BDQ-S, on BDQ, C-" NodeType="ChanceNode">
          <Prob xmi:id="_3NEAm1mSEeWlgPkqRutlIg" Value="0"/>
          <MarkovData xsi:type="tree:MarkovNonAbsorbingStateData" xmi:id="_3NEAnFmSEeWlgPkqRutlIg">
            <StateReward xmi:id="_3NEAnVmSEeWlgPkqRutlIg" Set="1">
              <Init xmi:id="_3NEAnlmSEeWlgPkqSttlIg" Value="0.5*uLE"/>
              <Incr xmi:id="_3NEAn1mSEeWlgPkqSttlIg" Value="uLE"/>
              <Final xmi:id="_3NEnIFmSEeWlgPkqSttlIg" Value="0.5*uLE"/>
            </StateReward>
          </MarkovData>
          <Definition xmi:id="_xzb7QHwIEeWOccOrI3MxXg" Variable="pDefault" Value="0.0029 + 0.0029*DefaultBDQPercent"/>
          <Definition xmi:id="_kMXwwHyZEeWWzpPBG5jXgA" Variable="pDie" Value="pDieWell + pDieBDQ"/>
          <Definition xmi:id="_q1qJsIK_EeWnbaQlA_zvuQ" Variable="RelapseProp" Value="RelapsePropMDR*BDQRelapseRR"/>
          <Node xmi:id="_3NEnIVmSEeWlgPkqSttlIg" NameID="Node459" Label="Die" NodeType="TerminalNode">
            <Prob xmi:id="_3NEnIlmSEeWlgPkqSttlIg" Value="pDie"/>
            <MarkovData xsi:type="tree:MarkovJumpTransitionData" xmi:id="_3NEnI1mSEeWlgPkqTstlIg" MarkovJumpState="Death"/>
          </Node>
          <Node xmi:id="_3NEnJFmSEeWlgPkqTstlIg" NameID="Node460" Label="Survive" NodeType="ChanceNode">
            <Prob xmi:id="_3NEnJVmSEeWlgPkqTstlIg" Value="#"/>
            <MarkovData xsi:type="tree:MarkovTransitionData" xmi:id="_3NEnJlmSEeWlgPkqTstlIg"/>
            <Node xmi:id="_3NEnJ1mSEeWlgPkqTstlIg" NameID="Node461" Label="Stop treatment - routine" NodeType="TerminalNode">
              <Prob xmi:id="_3NEnKFmSEeWlgPkqUrtlIg" Value="pEnd"/>
              <MarkovData xsi:type="tree:MarkovJumpTransitionData" xmi:id="_3NEnKVmSEeWlgPkqUrtlIg" MarkovJumpState="MDR, BDQ-S, untreated, C-"/>
            </Node>
            <Node xmi:id="_3NEnKlmSEeWlgPkqUrtlIg" NameID="Node462" Label="Continue treatment" NodeType="ChanceNode">
              <Prob xmi:id="_3NEnK1mSEeWlgPkqUrtlIg" Value="#"/>
              <MarkovData xsi:type="tree:MarkovTransitionData" xmi:id="_3NEnLFmSEeWlgPkqUrtlIg"/>
              <Node xmi:id="_3NEnLVmSEeWlgPkqVqtlIg" NameID="Node463" Label="Default" NodeType="TerminalNode">
                <Prob xmi:id="_3NEnLlmSEeWlgPkqVqtlIg" Value="pDefault"/>
                <MarkovData xsi:type="tree:MarkovJumpTransitionData" xmi:id="_3NEnL1mSEeWlgPkqVqtlIg" MarkovJumpState="MDR, BDQ-S, untreated, C-"/>
              </Node>
              <Node xmi:id="_3NEnMFmSEeWlgPkqVqtlIg" NameID="Node464" Label="Continue Treatment" NodeType="ChanceNode">
                <Prob xmi:id="_3NEnMVmSEeWlgPkqVqtlIg" Value="#"/>
                <MarkovData xsi:type="tree:MarkovTransitionData" xmi:id="_3NEnMlmSEeWlgPkqWptlIg"/>
                <Node xmi:id="_3NEnM1mSEeWlgPkqWptlIg" NameID="Node465" Label="Cured" NodeType="TerminalNode">
                  <Prob xmi:id="_3NEnNFmSEeWlgPkqWptlIg" Value="pCure"/>
                  <MarkovData xsi:type="tree:MarkovJumpTransitionData" xmi:id="_3NEnNVmSEeWlgPkqWptlIg" MarkovJumpState="Cured, on BDQ, any res"/>
                </Node>
                <Node xmi:id="_3NEnNlmSEeWlgPkqWptlIg" NameID="Node466" Label="Continue Not Cured" NodeType="TerminalNode">
                  <Prob xmi:id="_3NEnN1mSEeWlgPkqXotlIg" Value="#"/>
                  <MarkovData xsi:type="tree:MarkovJumpTransitionData" xmi:id="_3NEnOFmSEeWlgPkqXotlIg" MarkovJumpState="MDR, BDQ-S, on BDQ, C-"/>
                </Node>
              </Node>
            </Node>
          </Node>
        </Node>
        <Node xmi:id="_3NEnOVmSEeWlgPkqXotlIg" NameID="Node467" Label="MDR, BDQ-R, on BDQ, C-" NodeType="ChanceNode">
          <Prob xmi:id="_3NEnOlmSEeWlgPkqXotlIg" Value="0"/>
          <MarkovData xsi:type="tree:MarkovNonAbsorbingStateData" xmi:id="_3NEnO1mSEeWlgPkqXotlIg">
            <StateReward xmi:id="_3NEnPFmSEeWlgPkqYntlIg" Set="1">
              <Init xmi:id="_3NEnPVmSEeWlgPkqYntlIg" Value="0.5*uLE"/>
              <Incr xmi:id="_3NEnPlmSEeWlgPkqYntlIg" Value="uLE"/>
              <Final xmi:id="_3NEnP1mSEeWlgPkqYntlIg" Value="0.5*uLE"/>
            </StateReward>
          </MarkovData>
          <Definition xmi:id="_ycCMUHwIEeWOccOrI3MxXg" Variable="pDefault" Value="0.0029 + 0.0029*DefaultBDQPercent"/>
          <Definition xmi:id="_k57aUHyZEeWWzpPBG5jXgA" Variable="pDie" Value="pDieWell + pDieBDQ"/>
          <Definition xmi:id="_IfPdsILAEeWnbaQlB-zvuQ" Variable="RelapseProp" Value="RelapsePropMDR"/>
          <Node xmi:id="_3NEnQFmSEeWlgPkqYntlIg" NameID="Node468" Label="Die" NodeType="TerminalNode">
            <Prob xmi:id="_3NEnQVmSEeWlgPkqZmtlIg" Value="pDie"/>
            <MarkovData xsi:type="tree:MarkovJumpTransitionData" xmi:id="_3NEnQlmSEeWlgPkqZmtlIg" MarkovJumpState="Death"/>
          </Node>
          <Node xmi:id="_3NEnQ1mSEeWlgPkqZmtlIg" NameID="Node469" Label="Survive" NodeType="ChanceNode">
            <Prob xmi:id="_3NEnRFmSEeWlgPkqZmtlIg" Value="#"/>
            <MarkovData xsi:type="tree:MarkovTransitionData" xmi:id="_3NEnRVmSEeWlgPkqZmtlIg"/>
            <Node xmi:id="_3NEnRlmSEeWlgPkqaltlIg" NameID="Node470" Label="Stop treatment - routine" NodeType="TerminalNode">
              <Prob xmi:id="_3NEnR1mSEeWlgPkqaltlIg" Value="pEnd"/>
              <MarkovData xsi:type="tree:MarkovJumpTransitionData" xmi:id="_3NEnSFmSEeWlgPkqaltlIg" MarkovJumpState="MDR, BDQ-R, untreated, C-"/>
            </Node>
            <Node xmi:id="_3NEnSVmSEeWlgPkqaltlIg" NameID="Node471" Label="Continue treatment" NodeType="ChanceNode">
              <Prob xmi:id="_3NEnSlmSEeWlgPkqaltlIg" Value="#"/>
              <MarkovData xsi:type="tree:MarkovTransitionData" xmi:id="_3NEnS1mSEeWlgPkqbktlIg"/>
              <Node xmi:id="_3NEnTFmSEeWlgPkqbktlIg" NameID="Node472" Label="Default" NodeType="TerminalNode">
                <Prob xmi:id="_3NEnTVmSEeWlgPkqbktlIg" Value="pDefault"/>
                <MarkovData xsi:type="tree:MarkovJumpTransitionData" xmi:id="_3NEnTlmSEeWlgPkqbktlIg" MarkovJumpState="MDR, BDQ-R, untreated, C-"/>
              </Node>
              <Node xmi:id="_3NEnT1mSEeWlgPkqbktlIg" NameID="Node473" Label="Continue Treatment" NodeType="ChanceNode">
                <Prob xmi:id="_3NEnUFmSEeWlgPkqcjtlIg" Value="#"/>
                <MarkovData xsi:type="tree:MarkovTransitionData" xmi:id="_3NEnUVmSEeWlgPkqcjtlIg"/>
                <Node xmi:id="_3NEnUlmSEeWlgPkqcjtlIg" NameID="Node474" Label="Cured" NodeType="TerminalNode">
                  <Prob xmi:id="_3NEnU1mSEeWlgPkqcjtlIg" Value="pCure"/>
                  <MarkovData xsi:type="tree:MarkovJumpTransitionData" xmi:id="_3NEnVFmSEeWlgPkqcjtlIg" MarkovJumpState="Cured, on BDQ, any res"/>
                </Node>
                <Node xmi:id="_3NEnVVmSEeWlgPkqditlIg" NameID="Node475" Label="Continue Not Cured" NodeType="TerminalNode">
                  <Prob xmi:id="_3NEnVlmSEeWlgPkqditlIg" Value="#"/>
                  <MarkovData xsi:type="tree:MarkovJumpTransitionData" xmi:id="_3NEnV1mSEeWlgPkqditlIg" MarkovJumpState="MDR, BDQ-R, on BDQ, C-"/>
                </Node>
              </Node>
            </Node>
          </Node>
        </Node>
        <Node xmi:id="_3NEnWFmSEeWlgPkqditlIg" NameID="Node476" Label="pre-XDR, BDQ-S, on BDQ, C+" NodeType="ChanceNode">
          <Prob xmi:id="_3NEnWVmSEeWlgPkqditlIg" Value="InitPreXDR*GetBDQMDR"/>
          <MarkovData xsi:type="tree:MarkovNonAbsorbingStateData" xmi:id="_3NEnWlmSEeWlgPkqehtlIg">
            <StateReward xmi:id="_3NEnW1mSEeWlgPkqehtlIg" Set="1">
              <Init xmi:id="_3NEnXFmSEeWlgPkqehtlIg" Value="0.5*uLE"/>
              <Incr xmi:id="_3NEnXVmSEeWlgPkqehtlIg" Value="uLE"/>
              <Final xmi:id="_3NEnXlmSEeWlgPkqehtlIg" Value="0.5*uLE"/>
            </StateReward>
            <StateReward xmi:id="_3NEnX1mSEeWlgPkqfgtlIg" Set="4">
              <Init xmi:id="_3NEnYFmSEeWlgPkqfgtlIg" Value="0.5*uSec_PreXDR"/>
              <Incr xmi:id="_3NEnYVmSEeWlgPkqfgtlIg" Value="uSec_PreXDR"/>
              <Final xmi:id="_3NEnYlmSEeWlgPkqfgtlIg" Value="0.5*uSec_PreXDR"/>
            </StateReward>
            <StateReward xmi:id="_3NEnY1mSEeWlgPkqfgtlIg" Set="5">
              <Init xmi:id="_3NEnZFmSEeWlgPkqgftlIg" Value="0"/>
              <Incr xmi:id="_3NEnZVmSEeWlgPkqgftlIg" Value="0"/>
              <Final xmi:id="_3NEnZlmSEeWlgPkqgftlIg" Value="0"/>
            </StateReward>
          </MarkovData>
          <Definition xmi:id="_zSMYQHwIEeWOccOrJ2MxXg" Variable="pDefault" Value="0.0029 + 0.0029*DefaultBDQPercent"/>
          <Definition xmi:id="_UP00gHyZEeWWzpPBC9jXgA" Variable="pDie" Value="pDieTreatedTB + pDieBDQ"/>
          <Node xmi:id="_3NEnZ1mSEeWlgPkqgftlIg" NameID="Node477" Label="Die" NodeType="TerminalNode">
            <Prob xmi:id="_3NEnaFmSEeWlgPkqgftlIg" Value="pDie"/>
            <MarkovData xsi:type="tree:MarkovJumpTransitionData" xmi:id="_3NEnaVmSEeWlgPkqhetlIg" MarkovJumpState="Death"/>
          </Node>
          <Node xmi:id="_3NEnalmSEeWlgPkqhetlIg" NameID="Node478" Label="Survive" NodeType="ChanceNode">
            <Prob xmi:id="_3NEna1mSEeWlgPkqhetlIg" Value="#"/>
            <MarkovData xsi:type="tree:MarkovTransitionData" xmi:id="_3NEnbFmSEeWlgPkqhetlIg"/>
            <Node xmi:id="_3NEnbVmSEeWlgPkqhetlIg" NameID="Node479" Label="Stop Treatment - Routine" NodeType="TerminalNode">
              <Prob xmi:id="_3NEnblmSEeWlgPkqidtlIg" Value="pEnd"/>
              <MarkovData xsi:type="tree:MarkovJumpTransitionData" xmi:id="_3NEnb1mSEeWlgPkqidtlIg" MarkovJumpState="pre-XDR, BDQ-S, untreated, C+"/>
            </Node>
            <Node xmi:id="_3NEncFmSEeWlgPkqidtlIg" NameID="Node480" Label="Continue Treatment" NodeType="ChanceNode">
              <Prob xmi:id="_3NEncVmSEeWlgPkqidtlIg" Value="#"/>
              <MarkovData xsi:type="tree:MarkovTransitionData" xmi:id="_3NEnclmSEeWlgPkqidtlIg"/>
              <Node xmi:id="_3NEnc1mSEeWlgPkqjctlIg" NameID="Node481" Label="Default" NodeType="TerminalNode">
                <Prob xmi:id="_3NEndFmSEeWlgPkqjctlIg" Value="pDefault"/>
                <MarkovData xsi:type="tree:MarkovJumpTransitionData" xmi:id="_3NEndVmSEeWlgPkqjctlIg" MarkovJumpState="pre-XDR, BDQ-S, untreated, C+"/>
              </Node>
              <Node xmi:id="_3NEndlmSEeWlgPkqjctlIg" NameID="Node482" Label="Continue Treatment" NodeType="ChanceNode">
                <Prob xmi:id="_3NEnd1mSEeWlgPkqjctlIg" Value="#"/>
                <MarkovData xsi:type="tree:MarkovTransitionData" xmi:id="_3NEneFmSEeWlgPkqkbtlIg"/>
                <Node xmi:id="_3NEneVmSEeWlgPkqkbtlIg" NameID="Node483" Label="Converted" NodeType="TerminalNode">
                  <Prob xmi:id="_3NEnelmSEeWlgPkqkbtlIg" Value="pConvertPreXDR_BDQ"/>
                  <MarkovData xsi:type="tree:MarkovJumpTransitionData" xmi:id="_3NEne1mSEeWlgPkqkbtlIg" MarkovJumpState="pre-XDR, BDQ-S, on BDQ, C-"/>
                </Node>
                <Node xmi:id="_3NEnfFmSEeWlgPkqkbtlIg" NameID="Node484" Label="Continue Not Converted" NodeType="ChanceNode">
                  <Prob xmi:id="_3NEnfVmSEeWlgPkqlatlIg" Value="#"/>
                  <MarkovData xsi:type="tree:MarkovTransitionData" xmi:id="_3NEnflmSEeWlgPkqlatlIg"/>
                  <Node xmi:id="_3NEnf1mSEeWlgPkqlatlIg" NameID="Node485" Label="Acquire XDR" NodeType="TerminalNode">
                    <Prob xmi:id="_3NEngFmSEeWlgPkqlatlIg" Value="pAcquireXDR_BDQ"/>
                    <MarkovData xsi:type="tree:MarkovJumpTransitionData" xmi:id="_3NEngVmSEeWlgPkqlatlIg" MarkovJumpState="XDR, BDQ-S, on BDQ, C+"/>
                  </Node>
                  <Node xmi:id="_3NEnglmSEeWlgPkqmZtlIg" NameID="Node486" Label="Continue Pre-XDR" NodeType="ChanceNode">
                    <Prob xmi:id="_3NEng1mSEeWlgPkqmZtlIg" Value="#"/>
                    <MarkovData xsi:type="tree:MarkovTransitionData" xmi:id="_3NEnhFmSEeWlgPkqmZtlIg"/>
                    <Node xmi:id="_3NEnhVmSEeWlgPkqmZtlIg" NameID="Node487" Label="Acquire BDQ-R" NodeType="TerminalNode">
                      <Prob xmi:id="_3NEnhlmSEeWlgPkqmZtlIg" Value="pAcquireBDQR_PreXDR"/>
                      <MarkovData xsi:type="tree:MarkovJumpTransitionData" xmi:id="_3NEnh1mSEeWlgPkqnYtlIg" MarkovJumpState="pre-XDR, BDQ-R, on BDQ, C+"/>
                    </Node>
                    <Node xmi:id="_3NEniFmSEeWlgPkqnYtlIg" NameID="Node488" Label="Continue BDQ-S" NodeType="TerminalNode">
                      <Prob xmi:id="_3NEniVmSEeWlgPkqnYtlIg" Value="#"/>
                      <MarkovData xsi:type="tree:MarkovJumpTransitionData" xmi:id="_3NEnilmSEeWlgPkqnYtlIg" MarkovJumpState="pre-XDR, BDQ-S, on BDQ, C+"/>
                    </Node>
                  </Node>
                </Node>
              </Node>
            </Node>
          </Node>
        </Node>
        <Node xmi:id="_3NEni1mSEeWlgPkqnYtlIg" NameID="Node489" Label="pre-XDR, BDQ-R, on BDQ, C+" NodeType="ChanceNode">
          <Prob xmi:id="_3NEnjFmSEeWlgPkqoXtlIg" Value="0"/>
          <MarkovData xsi:type="tree:MarkovNonAbsorbingStateData" xmi:id="_3NEnjVmSEeWlgPkqoXtlIg">
            <StateReward xmi:id="_3NEnjlmSEeWlgPkqoXtlIg" Set="1">
              <Init xmi:id="_3NEnj1mSEeWlgPkqoXtlIg" Value="0.5*uLE"/>
              <Incr xmi:id="_3NEnkFmSEeWlgPkqoXtlIg" Value="uLE"/>
              <Final xmi:id="_3NEnkVmSEeWlgPkqpWtlIg" Value="0.5*uLE"/>
            </StateReward>
            <StateReward xmi:id="_3NEnklmSEeWlgPkqpWtlIg" Set="5">
              <Init xmi:id="_3NEnk1mSEeWlgPkqpWtlIg" Value="0.5*uSec_PreX_BDQ"/>
              <Incr xmi:id="_3NEnlFmSEeWlgPkqpWtlIg" Value="uSec_PreX_BDQ"/>
              <Final xmi:id="_3NEnlVmSEeWlgPkqpWtlIg" Value="0.5*uSec_PreX_BDQ"/>
            </StateReward>
          </MarkovData>
          <Definition xmi:id="_0UlCUHwIEeWOccOrJ2MxXg" Variable="pDefault" Value="0.0029 + 0.0029*DefaultBDQPercent"/>
          <Definition xmi:id="_UvfMAHyZEeWWzpPBD8jXgA" Variable="pDie" Value="pDieTreatedTB + pDieBDQ"/>
          <Node xmi:id="_3NEnllmSEeWlgPkqqVtlIg" NameID="Node490" Label="Die" NodeType="TerminalNode">
            <Prob xmi:id="_3NEnl1mSEeWlgPkqqVtlIg" Value="pDie"/>
            <MarkovData xsi:type="tree:MarkovJumpTransitionData" xmi:id="_3NEnmFmSEeWlgPkqqVtlIg" MarkovJumpState="Death"/>
          </Node>
          <Node xmi:id="_3NEnmVmSEeWlgPkqqVtlIg" NameID="Node491" Label="Survive" NodeType="ChanceNode">
            <Prob xmi:id="_3NEnmlmSEeWlgPkqqVtlIg" Value="#"/>
            <MarkovData xsi:type="tree:MarkovTransitionData" xmi:id="_3NEnm1mSEeWlgPkqrUtlIg"/>
            <Node xmi:id="_3NEnnFmSEeWlgPkqrUtlIg" NameID="Node492" Label="Stop Treatment - Routine" NodeType="TerminalNode">
              <Prob xmi:id="_3NEnnVmSEeWlgPkqrUtlIg" Value="pEnd"/>
              <MarkovData xsi:type="tree:MarkovJumpTransitionData" xmi:id="_3NEnnlmSEeWlgPkqrUtlIg" MarkovJumpState="pre-XDR, BDQ-R, untreated, C+"/>
            </Node>
            <Node xmi:id="_3NEnn1mSEeWlgPkqrUtlIg" NameID="Node493" Label="Continue Treatment" NodeType="ChanceNode">
              <Prob xmi:id="_3NEnoFmSEeWlgPkqsTtlIg" Value="#"/>
              <MarkovData xsi:type="tree:MarkovTransitionData" xmi:id="_3NEnoVmSEeWlgPkqsTtlIg"/>
              <Node xmi:id="_3NEnolmSEeWlgPkqsTtlIg" NameID="Node494" Label="Default" NodeType="TerminalNode">
                <Prob xmi:id="_3NEno1mSEeWlgPkqsTtlIg" Value="pDefault"/>
                <MarkovData xsi:type="tree:MarkovJumpTransitionData" xmi:id="_3NEnpFmSEeWlgPkqsTtlIg" MarkovJumpState="pre-XDR, BDQ-R, untreated, C+"/>
              </Node>
              <Node xmi:id="_3NEnpVmSEeWlgPkqtStlIg" NameID="Node495" Label="Continue Treatment" NodeType="ChanceNode">
                <Prob xmi:id="_3NEnplmSEeWlgPkqtStlIg" Value="#"/>
                <MarkovData xsi:type="tree:MarkovTransitionData" xmi:id="_3NEnp1mSEeWlgPkqtStlIg"/>
                <Node xmi:id="_3NEnqFmSEeWlgPkqtStlIg" NameID="Node496" Label="Converted" NodeType="TerminalNode">
                  <Prob xmi:id="_3NEnqVmSEeWlgPkqtStlIg" Value="pConvertPreXDR"/>
                  <MarkovData xsi:type="tree:MarkovJumpTransitionData" xmi:id="_3NEnqlmSEeWlgPkquRtlIg" MarkovJumpState="pre-XDR, BDQ-R, on BDQ, C-"/>
                </Node>
                <Node xmi:id="_3NEnq1mSEeWlgPkquRtlIg" NameID="Node497" Label="Continue Not Converted" NodeType="ChanceNode">
                  <Prob xmi:id="_3NEnrFmSEeWlgPkquRtlIg" Value="#"/>
                  <MarkovData xsi:type="tree:MarkovTransitionData" xmi:id="_3NEnrVmSEeWlgPkquRtlIg"/>
                  <Node xmi:id="_3NEnrlmSEeWlgPkquRtlIg" NameID="Node498" Label="Acquire XDR" NodeType="TerminalNode">
                    <Prob xmi:id="_3NEnr1mSEeWlgPkqvQtlIg" Value="pAcquireXDR"/>
                    <MarkovData xsi:type="tree:MarkovJumpTransitionData" xmi:id="_3NEnsFmSEeWlgPkqvQtlIg" MarkovJumpState="XDR, BDQ-R, on BDQ, C+"/>
                  </Node>
                  <Node xmi:id="_3NEnsVmSEeWlgPkqvQtlIg" NameID="Node499" Label="Continue Pre-XDR" NodeType="TerminalNode" Node="">
                    <Prob xmi:id="_3NEnslmSEeWlgPkqvQtlIg" Value="#"/>
                    <MarkovData xsi:type="tree:MarkovJumpTransitionData" xmi:id="_3NEns1mSEeWlgPkqvQtlIg" MarkovJumpState="pre-XDR, BDQ-R, on BDQ, C+"/>
                  </Node>
                </Node>
              </Node>
            </Node>
          </Node>
        </Node>
        <Node xmi:id="_3NEntFmSEeWlgPkqwPtlIg" NameID="Node500" Label="pre-XDR, BDQ-S, on BDQ, C-" NodeType="ChanceNode">
          <Prob xmi:id="_3NEntVmSEeWlgPkqwPtlIg" Value="0"/>
          <MarkovData xsi:type="tree:MarkovNonAbsorbingStateData" xmi:id="_3NEntlmSEeWlgPkqwPtlIg">
            <StateReward xmi:id="_3NEnt1mSEeWlgPkqwPtlIg" Set="1">
              <Init xmi:id="_3NEnuFmSEeWlgPkqwPtlIg" Value="0.5*uLE"/>
              <Incr xmi:id="_3NEnuVmSEeWlgPkqxOtlIg" Value="uLE"/>
              <Final xmi:id="_3NEnulmSEeWlgPkqxOtlIg" Value="0.5*uLE"/>
            </StateReward>
          </MarkovData>
          <Definition xmi:id="_1J6H0HwIEeWOccOrJ2MxXg" Variable="pDefault" Value="0.0029 + 0.0029*DefaultBDQPercent"/>
          <Definition xmi:id="_ly_JQHyZEeWWzpPBG5jXgA" Variable="pDie" Value="pDieWell + pDieBDQ"/>
          <Definition xmi:id="_x2qR0ILAEeW-ZNpVA_nceQ" Variable="RelapseProp" Value="RelapsePropPreXDR*BDQRelapseRR"/>
          <Node xmi:id="_3NEnu1mSEeWlgPkqxOtlIg" NameID="Node501" Label="Die" NodeType="TerminalNode">
            <Prob xmi:id="_3NEnvFmSEeWlgPkqxOtlIg" Value="pDie"/>
            <MarkovData xsi:type="tree:MarkovJumpTransitionData" xmi:id="_3NEnvVmSEeWlgPkqxOtlIg" MarkovJumpState="Death"/>
          </Node>
          <Node xmi:id="_3NEnvlmSEeWlgPkqyNtlIg" NameID="Node502" Label="Survive" NodeType="ChanceNode">
            <Prob xmi:id="_3NEnv1mSEeWlgPkqyNtlIg" Value="#"/>
            <MarkovData xsi:type="tree:MarkovTransitionData" xmi:id="_3NEnwFmSEeWlgPkqyNtlIg"/>
            <Node xmi:id="_3NEnwVmSEeWlgPkqyNtlIg" NameID="Node503" Label="Stop Treatment - Routine" NodeType="TerminalNode">
              <Prob xmi:id="_3NEnwlmSEeWlgPkqyNtlIg" Value="pEnd"/>
              <MarkovData xsi:type="tree:MarkovJumpTransitionData" xmi:id="_3NEnw1mSEeWlgPkqzMtlIg" MarkovJumpState="pre-XDR, BDQ-S, untreated, C-"/>
            </Node>
            <Node xmi:id="_3NEnxFmSEeWlgPkqzMtlIg" NameID="Node504" Label="Continue Treatment" NodeType="ChanceNode">
              <Prob xmi:id="_3NEnxVmSEeWlgPkqzMtlIg" Value="#"/>
              <MarkovData xsi:type="tree:MarkovTransitionData" xmi:id="_3NEnxlmSEeWlgPkqzMtlIg"/>
              <Node xmi:id="_3NEnx1mSEeWlgPkqzMtlIg" NameID="Node505" Label="Default" NodeType="TerminalNode">
                <Prob xmi:id="_3NEnyFmSEeWlgPkq0LtlIg" Value="pDefault"/>
                <MarkovData xsi:type="tree:MarkovJumpTransitionData" xmi:id="_3NEnyVmSEeWlgPkq0LtlIg" MarkovJumpState="pre-XDR, BDQ-S, untreated, C-"/>
              </Node>
              <Node xmi:id="_3NEnylmSEeWlgPkq0LtlIg" NameID="Node506" Label="Continue Treatment" NodeType="ChanceNode">
                <Prob xmi:id="_3NEny1mSEeWlgPkq0LtlIg" Value="#"/>
                <MarkovData xsi:type="tree:MarkovTransitionData" xmi:id="_3NEnzFmSEeWlgPkq0LtlIg"/>
                <Node xmi:id="_3NEnzVmSEeWlgPkq1KtlIg" NameID="Node507" Label="Cured" NodeType="TerminalNode">
                  <Prob xmi:id="_3NEnzlmSEeWlgPkq1KtlIg" Value="pCure"/>
                  <MarkovData xsi:type="tree:MarkovJumpTransitionData" xmi:id="_3NEnz1mSEeWlgPkq1KtlIg" MarkovJumpState="Cured, on BDQ, any res"/>
                </Node>
                <Node xmi:id="_3NEn0FmSEeWlgPkq1KtlIg" NameID="Node508" Label="Continue Not Cured" NodeType="TerminalNode">
                  <Prob xmi:id="_3NEn0VmSEeWlgPkq1KtlIg" Value="#"/>
                  <MarkovData xsi:type="tree:MarkovJumpTransitionData" xmi:id="_3NEn0lmSEeWlgPkq2JtlIg" MarkovJumpState="pre-XDR, BDQ-S, on BDQ, C-"/>
                </Node>
              </Node>
            </Node>
          </Node>
        </Node>
        <Node xmi:id="_3NEn01mSEeWlgPkq2JtlIg" NameID="Node509" Label="pre-XDR, BDQ-R, on BDQ, C-" NodeType="ChanceNode">
          <Prob xmi:id="_3NEn1FmSEeWlgPkq2JtlIg" Value="0"/>
          <MarkovData xsi:type="tree:MarkovNonAbsorbingStateData" xmi:id="_3NEn1VmSEeWlgPkq2JtlIg">
            <StateReward xmi:id="_3NEn1lmSEeWlgPkq2JtlIg" Set="1">
              <Init xmi:id="_3NEn11mSEeWlgPkq3ItlIg" Value="0.5*uLE"/>
              <Incr xmi:id="_3NEn2FmSEeWlgPkq3ItlIg" Value="uLE"/>
              <Final xmi:id="_3NEn2VmSEeWlgPkq3ItlIg" Value="0.5*uLE"/>
            </StateReward>
          </MarkovData>
          <Definition xmi:id="_2EW94HwIEeWOccOrJ2MxXg" Variable="pDefault" Value="0.0029 + 0.0029*DefaultBDQPercent"/>
          <Definition xmi:id="_mZ1G0HyZEeWWzpPBG5jXgA" Variable="pDie" Value="pDieWell + pDieBDQ"/>
          <Definition xmi:id="_lr5vsILBEeW-ZNpVB-nceQ" Variable="RelapseProp" Value="RelapsePropPreXDR"/>
          <Node xmi:id="_3NEn2lmSEeWlgPkq3ItlIg" NameID="Node510" Label="Die" NodeType="TerminalNode">
            <Prob xmi:id="_3NEn21mSEeWlgPkq3ItlIg" Value="pDie"/>
            <MarkovData xsi:type="tree:MarkovJumpTransitionData" xmi:id="_3NEn3FmSEeWlgPkq4HtlIg" MarkovJumpState="Death"/>
          </Node>
          <Node xmi:id="_3NEn3VmSEeWlgPkq4HtlIg" NameID="Node511" Label="Survive" NodeType="ChanceNode">
            <Prob xmi:id="_3NEn3lmSEeWlgPkq4HtlIg" Value="#"/>
            <MarkovData xsi:type="tree:MarkovTransitionData" xmi:id="_3NEn31mSEeWlgPkq4HtlIg"/>
            <Node xmi:id="_3NEn4FmSEeWlgPkq4HtlIg" NameID="Node512" Label="Stop Treatment - Routine" NodeType="TerminalNode">
              <Prob xmi:id="_3NEn4VmSEeWlgPkq5GtlIg" Value="pEnd"/>
              <MarkovData xsi:type="tree:MarkovJumpTransitionData" xmi:id="_3NEn4lmSEeWlgPkq5GtlIg" MarkovJumpState="pre-XDR, BDQ-R, untreated, C-"/>
            </Node>
            <Node xmi:id="_3NEn41mSEeWlgPkq5GtlIg" NameID="Node513" Label="Continue Treatment" NodeType="ChanceNode">
              <Prob xmi:id="_3NEn5FmSEeWlgPkq5GtlIg" Value="#"/>
              <MarkovData xsi:type="tree:MarkovTransitionData" xmi:id="_3NEn5VmSEeWlgPkq5GtlIg"/>
              <Node xmi:id="_3NEn5lmSEeWlgPkq6FtlIg" NameID="Node514" Label="Default" NodeType="TerminalNode">
                <Prob xmi:id="_3NEn51mSEeWlgPkq6FtlIg" Value="pDefault"/>
                <MarkovData xsi:type="tree:MarkovJumpTransitionData" xmi:id="_3NEn6FmSEeWlgPkq6FtlIg" MarkovJumpState="pre-XDR, BDQ-R, untreated, C-"/>
              </Node>
              <Node xmi:id="_3NEn6VmSEeWlgPkq6FtlIg" NameID="Node515" Label="Continue Treatment" NodeType="ChanceNode">
                <Prob xmi:id="_3NEn6lmSEeWlgPkq6FtlIg" Value="#"/>
                <MarkovData xsi:type="tree:MarkovTransitionData" xmi:id="_3NEn61mSEeWlgPkq7EtlIg"/>
                <Node xmi:id="_3NEn7FmSEeWlgPkq7EtlIg" NameID="Node516" Label="Cured" NodeType="TerminalNode">
                  <Prob xmi:id="_3NEn7VmSEeWlgPkq7EtlIg" Value="pCure"/>
                  <MarkovData xsi:type="tree:MarkovJumpTransitionData" xmi:id="_3NEn7lmSEeWlgPkq7EtlIg" MarkovJumpState="Cured, on BDQ, any res"/>
                </Node>
                <Node xmi:id="_3NEn71mSEeWlgPkq7EtlIg" NameID="Node517" Label="Continue Not Cured" NodeType="TerminalNode">
                  <Prob xmi:id="_3NEn8FmSEeWlgPkq8DtlIg" Value="#"/>
                  <MarkovData xsi:type="tree:MarkovJumpTransitionData" xmi:id="_3NEn8VmSEeWlgPkq8DtlIg" MarkovJumpState="pre-XDR, BDQ-R, on BDQ, C-"/>
                </Node>
              </Node>
            </Node>
          </Node>
        </Node>
        <Node xmi:id="_3NEn8lmSEeWlgPkq8DtlIg" NameID="Node518" Label="XDR, BDQ-S, on BDQ, C+" NodeType="ChanceNode">
          <Prob xmi:id="_3NEn81mSEeWlgPkq8DtlIg" Value="InitXDR*GetBDQMDR"/>
          <MarkovData xsi:type="tree:MarkovNonAbsorbingStateData" xmi:id="_3NEn9FmSEeWlgPkq8DtlIg">
            <StateReward xmi:id="_3NEn9VmSEeWlgPkq9CtlIg" Set="1">
              <Init xmi:id="_3NEn9lmSEeWlgPkq9CtlIg" Value="0.5*uLE"/>
              <Incr xmi:id="_3NEn91mSEeWlgPkq9CtlIg" Value="uLE"/>
              <Final xmi:id="_3NEn-FmSEeWlgPkq9CtlIg" Value="0.5*uLE"/>
            </StateReward>
            <StateReward xmi:id="_3NEn-VmSEeWlgPkq9CtlIg" Set="6">
              <Init xmi:id="_3NEn-lmSEeWlgPkq-BtlIg" Value="0.5*uSec_XDR"/>
              <Incr xmi:id="_3NEn-1mSEeWlgPkq-BtlIg" Value="uSec_XDR"/>
              <Final xmi:id="_3NEn_FmSEeWlgPkq-BtlIg" Value="0.5*uSec_XDR"/>
            </StateReward>
          </MarkovData>
          <Definition xmi:id="_22e-YHwIEeWOccOrJ2MxXg" Variable="pDefault" Value="0.0029 + 0.0029*DefaultBDQPercent"/>
          <Definition xmi:id="_VqxvkHyZEeWWzpPBD8jXgA" Variable="pDie" Value="pDieTreatedTB + pDieBDQ"/>
          <Node xmi:id="_3NEn_VmSEeWlgPkq-BtlIg" NameID="Node519" Label="Die" NodeType="TerminalNode">
            <Prob xmi:id="_3NEn_lmSEeWlgPkq-BtlIg" Value="pDie"/>
            <MarkovData xsi:type="tree:MarkovJumpTransitionData" xmi:id="_3NEn_1mSEeWlgPkq_AtlIg" MarkovJumpState="Death"/>
          </Node>
          <Node xmi:id="_3NEoAFmSEeWlgPkq_AtlIg" NameID="Node520" Label="Survive" NodeType="ChanceNode">
            <Prob xmi:id="_3NEoAVmSEeWlgPkq_AtlIg" Value="#"/>
            <MarkovData xsi:type="tree:MarkovTransitionData" xmi:id="_3NEoAlmSEeWlgPkq_AtlIg"/>
            <Node xmi:id="_3NEoA1mSEeWlgPkq_AtlIg" NameID="Node521" Label="Stop Treatment - Routine" NodeType="TerminalNode">
              <Prob xmi:id="_3NEoBFmSEeWlgPkqA_tlIg" Value="pEnd"/>
              <MarkovData xsi:type="tree:MarkovJumpTransitionData" xmi:id="_3NEoBVmSEeWlgPkqA_tlIg" MarkovJumpState="XDR, BDQ-S, untreated, C+"/>
            </Node>
            <Node xmi:id="_3NEoBlmSEeWlgPkqA_tlIg" NameID="Node522" Label="Continue Treatment" NodeType="ChanceNode">
              <Prob xmi:id="_3NEoB1mSEeWlgPkqA_tlIg" Value="#"/>
              <MarkovData xsi:type="tree:MarkovTransitionData" xmi:id="_3NEoCFmSEeWlgPkqA_tlIg"/>
              <Node xmi:id="_3NEoCVmSEeWlgPkqB-tlIg" NameID="Node523" Label="Default" NodeType="TerminalNode">
                <Prob xmi:id="_3NEoClmSEeWlgPkqB-tlIg" Value="pDefault"/>
                <MarkovData xsi:type="tree:MarkovJumpTransitionData" xmi:id="_3NEoC1mSEeWlgPkqB-tlIg" MarkovJumpState="XDR, BDQ-S, untreated, C+"/>
              </Node>
              <Node xmi:id="_3NEoDFmSEeWlgPkqB-tlIg" NameID="Node524" Label="Continue Treatment" NodeType="ChanceNode">
                <Prob xmi:id="_3NEoDVmSEeWlgPkqB-tlIg" Value="#"/>
                <MarkovData xsi:type="tree:MarkovTransitionData" xmi:id="_3NEoDlmSEeWlgPkqC9tlIg"/>
                <Node xmi:id="_3NEoD1mSEeWlgPkqC9tlIg" NameID="Node525" Label="Converted" NodeType="TerminalNode">
                  <Prob xmi:id="_3NEoEFmSEeWlgPkqC9tlIg" Value="pConvertXDR_BDQ"/>
                  <MarkovData xsi:type="tree:MarkovJumpTransitionData" xmi:id="_3NEoEVmSEeWlgPkqC9tlIg" MarkovJumpState="XDR, BDQ-S, on BDQ, C-"/>
                </Node>
                <Node xmi:id="_3NEoElmSEeWlgPkqC9tlIg" NameID="Node526" Label="Continue Not Converted" NodeType="ChanceNode">
                  <Prob xmi:id="_3NEoE1mSEeWlgPkqD8tlIg" Value="#"/>
                  <MarkovData xsi:type="tree:MarkovTransitionData" xmi:id="_3NEoFFmSEeWlgPkqD8tlIg"/>
                  <Node xmi:id="_3NEoFVmSEeWlgPkqD8tlIg" NameID="Node527" Label="Acquire BDQ R" NodeType="TerminalNode">
                    <Prob xmi:id="_3NEoFlmSEeWlgPkqD8tlIg" Value="PAcquireBDQR_XDR"/>
                    <MarkovData xsi:type="tree:MarkovJumpTransitionData" xmi:id="_3NEoF1mSEeWlgPkqD8tlIg" MarkovJumpState="XDR, BDQ-R, on BDQ, C+"/>
                  </Node>
                  <Node xmi:id="_3NEoGFmSEeWlgPkqE7tlIg" NameID="Node528" Label="Continue BDQ S" NodeType="TerminalNode">
                    <Prob xmi:id="_3NEoGVmSEeWlgPkqE7tlIg" Value="#"/>
                    <MarkovData xsi:type="tree:MarkovJumpTransitionData" xmi:id="_3NEoGlmSEeWlgPkqE7tlIg" MarkovJumpState="XDR, BDQ-S, on BDQ, C+"/>
                  </Node>
                </Node>
              </Node>
            </Node>
          </Node>
        </Node>
        <Node xmi:id="_3NEoG1mSEeWlgPkqE7tlIg" NameID="Node529" Label="XDR, BDQ-R, on BDQ, C+" NodeType="ChanceNode">
          <Prob xmi:id="_3NEoHFmSEeWlgPkqE7tlIg" Value="0"/>
          <MarkovData xsi:type="tree:MarkovNonAbsorbingStateData" xmi:id="_3NEoHVmSEeWlgPkqF6tlIg">
            <StateReward xmi:id="_3NEoHlmSEeWlgPkqF6tlIg" Set="1">
              <Init xmi:id="_3NEoH1mSEeWlgPkqF6tlIg" Value="0.5*uLE"/>
              <Incr xmi:id="_3NEoIFmSEeWlgPkqF6tlIg" Value="uLE"/>
              <Final xmi:id="_3NEoIVmSEeWlgPkqF6tlIg" Value="0.5*uLE"/>
            </StateReward>
            <StateReward xmi:id="_3NEoIlmSEeWlgPkqG5tlIg" Set="7">
              <Init xmi:id="_3NEoI1mSEeWlgPkqG5tlIg" Value="0.5*uSec_XDR_BDQ"/>
              <Incr xmi:id="_3NEoJFmSEeWlgPkqG5tlIg" Value="uSec_XDR_BDQ"/>
              <Final xmi:id="_3NEoJVmSEeWlgPkqG5tlIg" Value="0.5*uSec_XDR_BDQ"/>
            </StateReward>
          </MarkovData>
          <Definition xmi:id="_3c76YHwIEeWOccOrK1MxXg" Variable="pDefault" Value="0.0029 + 0.0029*DefaultBDQPercent"/>
          <Definition xmi:id="_WH2GEHyZEeWWzpPBD8jXgA" Variable="pDie" Value="pDieTreatedTB + pDieBDQ"/>
          <Node xmi:id="_3NEoJlmSEeWlgPkqG5tlIg" NameID="Node530" Label="Die" NodeType="TerminalNode">
            <Prob xmi:id="_3NFOMFmSEeWlgPkqH4tlIg" Value="pDie"/>
            <MarkovData xsi:type="tree:MarkovJumpTransitionData" xmi:id="_3NFOMVmSEeWlgPkqH4tlIg" MarkovJumpState="Death"/>
          </Node>
          <Node xmi:id="_3NFOMlmSEeWlgPkqH4tlIg" NameID="Node531" Label="Survive" NodeType="ChanceNode">
            <Prob xmi:id="_3NFOM1mSEeWlgPkqH4tlIg" Value="#"/>
            <MarkovData xsi:type="tree:MarkovTransitionData" xmi:id="_3NFONFmSEeWlgPkqH4tlIg"/>
            <Node xmi:id="_3NFONVmSEeWlgPkqI3tlIg" NameID="Node532" Label="Stop Treatment - Routine" NodeType="TerminalNode">
              <Prob xmi:id="_3NFONlmSEeWlgPkqI3tlIg" Value="pEnd"/>
              <MarkovData xsi:type="tree:MarkovJumpTransitionData" xmi:id="_3NFON1mSEeWlgPkqI3tlIg" MarkovJumpState="XDR, BDQ-R, untreated, C+"/>
            </Node>
            <Node xmi:id="_3NFOOFmSEeWlgPkqI3tlIg" NameID="Node533" Label="Continue Treatment" NodeType="ChanceNode">
              <Prob xmi:id="_3NFOOVmSEeWlgPkqI3tlIg" Value="#"/>
              <MarkovData xsi:type="tree:MarkovTransitionData" xmi:id="_3NFOOlmSEeWlgPkqJ2tlIg"/>
              <Node xmi:id="_3NFOO1mSEeWlgPkqJ2tlIg" NameID="Node534" Label="Default" NodeType="TerminalNode">
                <Prob xmi:id="_3NFOPFmSEeWlgPkqJ2tlIg" Value="pDefault"/>
                <MarkovData xsi:type="tree:MarkovJumpTransitionData" xmi:id="_3NFOPVmSEeWlgPkqJ2tlIg" MarkovJumpState="XDR, BDQ-R, untreated, C+"/>
              </Node>
              <Node xmi:id="_3NFOPlmSEeWlgPkqJ2tlIg" NameID="Node535" Label="Continue Treatment" NodeType="ChanceNode">
                <Prob xmi:id="_3NFOP1mSEeWlgPkqK1tlIg" Value="#"/>
                <MarkovData xsi:type="tree:MarkovTransitionData" xmi:id="_3NFOQFmSEeWlgPkqK1tlIg"/>
                <Node xmi:id="_3NFOQVmSEeWlgPkqK1tlIg" NameID="Node536" Label="Converted" NodeType="TerminalNode">
                  <Prob xmi:id="_3NFOQlmSEeWlgPkqK1tlIg" Value="pConvertXDR"/>
                  <MarkovData xsi:type="tree:MarkovJumpTransitionData" xmi:id="_3NFOQ1mSEeWlgPkqK1tlIg" MarkovJumpState="XDR, BDQ-R, on BDQ, C-"/>
                </Node>
                <Node xmi:id="_3NFORFmSEeWlgPkqL0tlIg" NameID="Node537" Label="Continue Not Converted" NodeType="TerminalNode" Node="">
                  <Prob xmi:id="_3NFORVmSEeWlgPkqL0tlIg" Value="#"/>
                  <MarkovData xsi:type="tree:MarkovJumpTransitionData" xmi:id="_3NFORlmSEeWlgPkqL0tlIg" MarkovJumpState="XDR, BDQ-R, on BDQ, C+"/>
                </Node>
              </Node>
            </Node>
          </Node>
        </Node>
        <Node xmi:id="_3NFOR1mSEeWlgPkqL0tlIg" NameID="Node538" Label="XDR, BDQ-S, on BDQ, C-" NodeType="ChanceNode">
          <Prob xmi:id="_3NFOSFmSEeWlgPkqL0tlIg" Value="0"/>
          <MarkovData xsi:type="tree:MarkovNonAbsorbingStateData" xmi:id="_3NFOSVmSEeWlgPkqMztlIg">
            <StateReward xmi:id="_3NFOSlmSEeWlgPkqMztlIg" Set="1">
              <Init xmi:id="_3NFOS1mSEeWlgPkqMztlIg" Value="0.5*uLE"/>
              <Incr xmi:id="_3NFOTFmSEeWlgPkqMztlIg" Value="uLE"/>
              <Final xmi:id="_3NFOTVmSEeWlgPkqMztlIg" Value="0.5*uLE"/>
            </StateReward>
          </MarkovData>
          <Definition xmi:id="_4U75YHwIEeWOccOrK1MxXg" Variable="pDefault" Value="0.0029 + 0.0029*DefaultBDQPercent"/>
          <Definition xmi:id="_nSNgUHyZEeWWzpPBG5jXgA" Variable="pDie" Value="pDieWell + pDieBDQ"/>
          <Definition xmi:id="_i5zUIILEEeW-ZNpVD8nceQ" Variable="RelapseProp" Value="RelapsePropXDR*BDQRelapseRR"/>
          <Node xmi:id="_3NFOTlmSEeWlgPkqNytlIg" NameID="Node539" Label="Die" NodeType="TerminalNode">
            <Prob xmi:id="_3NFOT1mSEeWlgPkqNytlIg" Value="pDie"/>
            <MarkovData xsi:type="tree:MarkovJumpTransitionData" xmi:id="_3NFOUFmSEeWlgPkqNytlIg" MarkovJumpState="Death"/>
          </Node>
          <Node xmi:id="_3NFOUVmSEeWlgPkqNytlIg" NameID="Node540" Label="Survive" NodeType="ChanceNode">
            <Prob xmi:id="_3NFOUlmSEeWlgPkqNytlIg" Value="#"/>
            <MarkovData xsi:type="tree:MarkovTransitionData" xmi:id="_3NFOU1mSEeWlgPkqOxtlIg"/>
            <Node xmi:id="_3NFOVFmSEeWlgPkqOxtlIg" NameID="Node541" Label="Stop Treatment - Routine" NodeType="TerminalNode">
              <Prob xmi:id="_3NFOVVmSEeWlgPkqOxtlIg" Value="pEnd"/>
              <MarkovData xsi:type="tree:MarkovJumpTransitionData" xmi:id="_3NFOVlmSEeWlgPkqOxtlIg" MarkovJumpState="XDR, BDQ-S, untreated, C-"/>
            </Node>
            <Node xmi:id="_3NFOV1mSEeWlgPkqOxtlIg" NameID="Node542" Label="Continue Treatment" NodeType="ChanceNode">
              <Prob xmi:id="_3NFOWFmSEeWlgPkqPwtlIg" Value="#"/>
              <MarkovData xsi:type="tree:MarkovTransitionData" xmi:id="_3NFOWVmSEeWlgPkqPwtlIg"/>
              <Node xmi:id="_3NFOWlmSEeWlgPkqPwtlIg" NameID="Node543" Label="Default" NodeType="TerminalNode">
                <Prob xmi:id="_3NFOW1mSEeWlgPkqPwtlIg" Value="pDefault"/>
                <MarkovData xsi:type="tree:MarkovJumpTransitionData" xmi:id="_3NFOXFmSEeWlgPkqPwtlIg" MarkovJumpState="XDR, BDQ-S, untreated, C-"/>
              </Node>
              <Node xmi:id="_3NFOXVmSEeWlgPkqQvtlIg" NameID="Node544" Label="Continue Treatment" NodeType="ChanceNode">
                <Prob xmi:id="_3NFOXlmSEeWlgPkqQvtlIg" Value="#"/>
                <MarkovData xsi:type="tree:MarkovTransitionData" xmi:id="_3NFOX1mSEeWlgPkqQvtlIg"/>
                <Node xmi:id="_3NFOYFmSEeWlgPkqQvtlIg" NameID="Node545" Label="Cured" NodeType="TerminalNode">
                  <Prob xmi:id="_3NFOYVmSEeWlgPkqQvtlIg" Value="pCure"/>
                  <MarkovData xsi:type="tree:MarkovJumpTransitionData" xmi:id="_3NFOYlmSEeWlgPkqRutlIg" MarkovJumpState="Cured, on BDQ, any res"/>
                </Node>
                <Node xmi:id="_3NFOY1mSEeWlgPkqRutlIg" NameID="Node546" Label="Continue Not Cured" NodeType="TerminalNode">
                  <Prob xmi:id="_3NFOZFmSEeWlgPkqRutlIg" Value="#"/>
                  <MarkovData xsi:type="tree:MarkovJumpTransitionData" xmi:id="_3NFOZVmSEeWlgPkqRutlIg" MarkovJumpState="XDR, BDQ-S, on BDQ, C-"/>
                </Node>
              </Node>
            </Node>
          </Node>
        </Node>
        <Node xmi:id="_3NFOZlmSEeWlgPkqRutlIg" NameID="Node547" Label="XDR, BDQ-R, on BDQ, C-" NodeType="ChanceNode">
          <Prob xmi:id="_3NFOZ1mSEeWlgPkqSttlIg" Value="0"/>
          <MarkovData xsi:type="tree:MarkovNonAbsorbingStateData" xmi:id="_3NFOaFmSEeWlgPkqSttlIg">
            <StateReward xmi:id="_3NFOaVmSEeWlgPkqSttlIg" Set="1">
              <Init xmi:id="_3NFOalmSEeWlgPkqSttlIg" Value="0.5*uLE"/>
              <Incr xmi:id="_3NFOa1mSEeWlgPkqSttlIg" Value="uLE"/>
              <Final xmi:id="_3NFObFmSEeWlgPkqTstlIg" Value="0.5*uLE"/>
            </StateReward>
          </MarkovData>
          <Definition xmi:id="_5KQ-4HwIEeWOccOrK1MxXg" Variable="pDefault" Value="0.0029 + 0.0029*DefaultBDQPercent"/>
          <Definition xmi:id="_nyGhUHyZEeWWzpPBH4jXgA" Variable="pDie" Value="pDieWell + pDieBDQ"/>
          <Definition xmi:id="_BJ_8MILFEeW-ZNpVE7nceQ" Variable="RelapseProp" Value="RelapsePropXDR"/>
          <Node xmi:id="_3NFObVmSEeWlgPkqTstlIg" NameID="Node548" Label="Die" NodeType="TerminalNode">
            <Prob xmi:id="_3NFOblmSEeWlgPkqTstlIg" Value="pDie"/>
            <MarkovData xsi:type="tree:MarkovJumpTransitionData" xmi:id="_3NFOb1mSEeWlgPkqTstlIg" MarkovJumpState="Death"/>
          </Node>
          <Node xmi:id="_3NFOcFmSEeWlgPkqTstlIg" NameID="Node549" Label="Survive" NodeType="ChanceNode">
            <Prob xmi:id="_3NFOcVmSEeWlgPkqUrtlIg" Value="#"/>
            <MarkovData xsi:type="tree:MarkovTransitionData" xmi:id="_3NFOclmSEeWlgPkqUrtlIg"/>
            <Node xmi:id="_3NFOc1mSEeWlgPkqUrtlIg" NameID="Node550" Label="Stop Treatment - Routine" NodeType="TerminalNode">
              <Prob xmi:id="_3NFOdFmSEeWlgPkqUrtlIg" Value="pEnd"/>
              <MarkovData xsi:type="tree:MarkovJumpTransitionData" xmi:id="_3NFOdVmSEeWlgPkqUrtlIg" MarkovJumpState="XDR, BDQ-R, untreated, C-"/>
            </Node>
            <Node xmi:id="_3NFOdlmSEeWlgPkqVqtlIg" NameID="Node551" Label="Continue Treatment" NodeType="ChanceNode">
              <Prob xmi:id="_3NFOd1mSEeWlgPkqVqtlIg" Value="#"/>
              <MarkovData xsi:type="tree:MarkovTransitionData" xmi:id="_3NFOeFmSEeWlgPkqVqtlIg"/>
              <Node xmi:id="_3NFOeVmSEeWlgPkqVqtlIg" NameID="Node552" Label="Default" NodeType="TerminalNode">
                <Prob xmi:id="_3NFOelmSEeWlgPkqVqtlIg" Value="pDefault"/>
                <MarkovData xsi:type="tree:MarkovJumpTransitionData" xmi:id="_3NFOe1mSEeWlgPkqWptlIg" MarkovJumpState="XDR, BDQ-R, untreated, C-"/>
              </Node>
              <Node xmi:id="_3NFOfFmSEeWlgPkqWptlIg" NameID="Node553" Label="Continue Treatment" NodeType="ChanceNode">
                <Prob xmi:id="_3NFOfVmSEeWlgPkqWptlIg" Value="#"/>
                <MarkovData xsi:type="tree:MarkovTransitionData" xmi:id="_3NFOflmSEeWlgPkqWptlIg"/>
                <Node xmi:id="_3NFOf1mSEeWlgPkqWptlIg" NameID="Node554" Label="Cured" NodeType="TerminalNode">
                  <Prob xmi:id="_3NFOgFmSEeWlgPkqXotlIg" Value="pCure"/>
                  <MarkovData xsi:type="tree:MarkovJumpTransitionData" xmi:id="_3NFOgVmSEeWlgPkqXotlIg" MarkovJumpState="Cured, on BDQ, any res"/>
                </Node>
                <Node xmi:id="_3NFOglmSEeWlgPkqXotlIg" NameID="Node555" Label="Continue Not Cured" NodeType="TerminalNode">
                  <Prob xmi:id="_3NFOg1mSEeWlgPkqXotlIg" Value="#"/>
                  <MarkovData xsi:type="tree:MarkovJumpTransitionData" xmi:id="_3NFOhFmSEeWlgPkqXotlIg" MarkovJumpState="XDR, BDQ-R, on BDQ, C-"/>
                </Node>
              </Node>
            </Node>
          </Node>
        </Node>
        <Node xmi:id="_3NFOhVmSEeWlgPkqYntlIg" NameID="Node556" Label="Cured, on BDQ, any res" NodeType="ChanceNode">
          <Prob xmi:id="_3NFOhlmSEeWlgPkqYntlIg" Value="0"/>
          <MarkovData xsi:type="tree:MarkovNonAbsorbingStateData" xmi:id="_3NFOh1mSEeWlgPkqYntlIg">
            <StateReward xmi:id="_3NFOiFmSEeWlgPkqYntlIg" Set="1">
              <Init xmi:id="_3NFOiVmSEeWlgPkqYntlIg" Value="0.5*uLE"/>
              <Incr xmi:id="_3NFOilmSEeWlgPkqZmtlIg" Value="uLE"/>
              <Final xmi:id="_3NFOi1mSEeWlgPkqZmtlIg" Value="0.5*uLE"/>
            </StateReward>
          </MarkovData>
          <Definition xmi:id="_55gDcHwIEeWOccOrK1MxXg" Variable="pDefault" Value="0.0029 + 0.0029*DefaultBDQPercent"/>
          <Definition xmi:id="_o-FzUHyZEeWWzpPBH4jXgA" Variable="pDie" Value="pDieWell + pDieBDQ"/>
          <Node xmi:id="_3NFOjFmSEeWlgPkqZmtlIg" NameID="Node557" Label="Die" NodeType="TerminalNode">
            <Prob xmi:id="_3NFOjVmSEeWlgPkqZmtlIg" Value="pDie"/>
            <MarkovData xsi:type="tree:MarkovJumpTransitionData" xmi:id="_3NFOjlmSEeWlgPkqZmtlIg" MarkovJumpState="Death"/>
          </Node>
          <Node xmi:id="_3NFOj1mSEeWlgPkqaltlIg" NameID="Node558" Label="Survive" NodeType="ChanceNode">
            <Prob xmi:id="_3NFOkFmSEeWlgPkqaltlIg" Value="#"/>
            <MarkovData xsi:type="tree:MarkovTransitionData" xmi:id="_3NFOkVmSEeWlgPkqaltlIg"/>
            <Node xmi:id="_3NFOklmSEeWlgPkqaltlIg" NameID="Node559" Label="Stop Treatment - Routine" NodeType="TerminalNode">
              <Prob xmi:id="_3NFOk1mSEeWlgPkqaltlIg" Value="pEnd"/>
              <MarkovData xsi:type="tree:MarkovJumpTransitionData" xmi:id="_3NFOlFmSEeWlgPkqbktlIg" MarkovJumpState="Cured, untreated, any resistance"/>
            </Node>
            <Node xmi:id="_3NFOlVmSEeWlgPkqbktlIg" NameID="Node560" Label="Continue Treatment" NodeType="ChanceNode">
              <Prob xmi:id="_3NFOllmSEeWlgPkqbktlIg" Value="#"/>
              <MarkovData xsi:type="tree:MarkovTransitionData" xmi:id="_3NFOl1mSEeWlgPkqbktlIg"/>
              <Node xmi:id="_3NFOmFmSEeWlgPkqbktlIg" NameID="Node561" Label="Default" NodeType="TerminalNode">
                <Prob xmi:id="_3NFOmVmSEeWlgPkqcjtlIg" Value="pDefault"/>
                <MarkovData xsi:type="tree:MarkovJumpTransitionData" xmi:id="_3NFOmlmSEeWlgPkqcjtlIg" MarkovJumpState="Cured, untreated, any resistance"/>
              </Node>
              <Node xmi:id="_3NFOm1mSEeWlgPkqcjtlIg" NameID="Node562" Label="Continue Treatment" NodeType="TerminalNode">
                <Prob xmi:id="_3NFOnFmSEeWlgPkqcjtlIg" Value="#"/>
                <MarkovData xsi:type="tree:MarkovJumpTransitionData" xmi:id="_3NFOnVmSEeWlgPkqcjtlIg" MarkovJumpState="Cured, on BDQ, any res"/>
              </Node>
            </Node>
          </Node>
        </Node>
        <Node xmi:id="_3NFOnlmSEeWlgPkqditlIg" NameID="Node563" Label="MDR, BDQ-S, on BR, C+" NodeType="ChanceNode">
          <Prob xmi:id="_3NFOn1mSEeWlgPkqditlIg" Value="InitMDR*(1-GetBDQMDR)"/>
          <MarkovData xsi:type="tree:MarkovNonAbsorbingStateData" xmi:id="_3NFOoFmSEeWlgPkqditlIg">
            <StateReward xmi:id="_3NFOoVmSEeWlgPkqditlIg" Set="1">
              <Init xmi:id="_3NFOolmSEeWlgPkqditlIg" Value="0.5*uLE"/>
              <Incr xmi:id="_3NFOo1mSEeWlgPkqehtlIg" Value="uLE"/>
              <Final xmi:id="_3NFOpFmSEeWlgPkqehtlIg" Value="0.5*uLE"/>
            </StateReward>
            <StateReward xmi:id="_3NFOpVmSEeWlgPkqehtlIg" Set="2">
              <Init xmi:id="_3NFOplmSEeWlgPkqehtlIg" Value="0.5*uSec_MDR"/>
              <Incr xmi:id="_3NFOp1mSEeWlgPkqehtlIg" Value="uSec_MDR"/>
              <Final xmi:id="_3NFOqFmSEeWlgPkqfgtlIg" Value="0.5*uSec_MDR"/>
            </StateReward>
          </MarkovData>
          <Definition xmi:id="_RerIgHwKEeWOccOrQvMxXg" Variable="pDefault" Value="0.0029"/>
          <Definition xmi:id="_wtfSgHyaEeWWzpPBTsjXgA" Variable="pDie" Value="pDieTreatedTB"/>
          <Node xmi:id="_3NFOqVmSEeWlgPkqfgtlIg" NameID="Node564" Label="Die" NodeType="TerminalNode">
            <Prob xmi:id="_3NFOqlmSEeWlgPkqfgtlIg" Value="pDie"/>
            <MarkovData xsi:type="tree:MarkovJumpTransitionData" xmi:id="_3NFOq1mSEeWlgPkqfgtlIg" MarkovJumpState="Death"/>
          </Node>
          <Node xmi:id="_3NFOrFmSEeWlgPkqfgtlIg" NameID="Node565" Label="Survive" NodeType="ChanceNode">
            <Prob xmi:id="_3NFOrVmSEeWlgPkqgftlIg" Value="#"/>
            <MarkovData xsi:type="tree:MarkovTransitionData" xmi:id="_3NFOrlmSEeWlgPkqgftlIg"/>
            <Node xmi:id="_3NFOr1mSEeWlgPkqgftlIg" NameID="Node566" Label="Stop treatment - routine" NodeType="TerminalNode">
              <Prob xmi:id="_3NFOsFmSEeWlgPkqgftlIg" Value="pEnd"/>
              <MarkovData xsi:type="tree:MarkovJumpTransitionData" xmi:id="_3NFOsVmSEeWlgPkqgftlIg" MarkovJumpState="MDR, BDQ-S, untreated, C+"/>
            </Node>
            <Node xmi:id="_3NFOslmSEeWlgPkqhetlIg" NameID="Node567" Label="Continue treatment" NodeType="ChanceNode">
              <Prob xmi:id="_3NFOs1mSEeWlgPkqhetlIg" Value="#"/>
              <MarkovData xsi:type="tree:MarkovTransitionData" xmi:id="_3NFOtFmSEeWlgPkqhetlIg"/>
              <Node xmi:id="_3NFOtVmSEeWlgPkqhetlIg" NameID="Node568" Label="Default" NodeType="TerminalNode">
                <Prob xmi:id="_3NFOtlmSEeWlgPkqhetlIg" Value="pDefault"/>
                <MarkovData xsi:type="tree:MarkovJumpTransitionData" xmi:id="_3NFOt1mSEeWlgPkqidtlIg" MarkovJumpState="MDR, BDQ-S, untreated, C+"/>
              </Node>
              <Node xmi:id="_3NFOuFmSEeWlgPkqidtlIg" NameID="Node569" Label="Continue Treatment" NodeType="ChanceNode">
                <Prob xmi:id="_3NFOuVmSEeWlgPkqidtlIg" Value="#"/>
                <MarkovData xsi:type="tree:MarkovTransitionData" xmi:id="_3NFOulmSEeWlgPkqidtlIg"/>
                <Node xmi:id="_3NFOu1mSEeWlgPkqidtlIg" NameID="Node570" Label="Convert" NodeType="TerminalNode" Node="">
                  <Prob xmi:id="_3NFOvFmSEeWlgPkqjctlIg" Value="pConvertMDR"/>
                  <MarkovData xsi:type="tree:MarkovJumpTransitionData" xmi:id="_3NFOvVmSEeWlgPkqjctlIg" MarkovJumpState="MDR, BDQ-S, on BR, C-"/>
                </Node>
                <Node xmi:id="_3NFOvlmSEeWlgPkqjctlIg" NameID="Node571" Label="Continue Not Converted" NodeType="ChanceNode">
                  <Prob xmi:id="_3NFOv1mSEeWlgPkqjctlIg" Value="#"/>
                  <MarkovData xsi:type="tree:MarkovTransitionData" xmi:id="_3NFOwFmSEeWlgPkqjctlIg"/>
                  <Node xmi:id="_3NFOwVmSEeWlgPkqkbtlIg" NameID="Node572" Label="Acquire Pre-XDR" NodeType="TerminalNode" Node="">
                    <Prob xmi:id="_3NFOwlmSEeWlgPkqkbtlIg" Value="pAcquirePreXDR"/>
                    <MarkovData xsi:type="tree:MarkovJumpTransitionData" xmi:id="_3NFOw1mSEeWlgPkqkbtlIg" MarkovJumpState="pre-XDR, BDQ-S, on BR, C+"/>
                  </Node>
                  <Node xmi:id="_3NFOxFmSEeWlgPkqkbtlIg" NameID="Node573" Label="Continue MDR" NodeType="TerminalNode" Node="">
                    <Prob xmi:id="_3NFOxVmSEeWlgPkqkbtlIg" Value="#"/>
                    <MarkovData xsi:type="tree:MarkovJumpTransitionData" xmi:id="_3NFOxlmSEeWlgPkqlatlIg" MarkovJumpState="MDR, BDQ-S, on BR, C+"/>
                  </Node>
                </Node>
              </Node>
            </Node>
          </Node>
        </Node>
        <Node xmi:id="_3NFOx1mSEeWlgPkqlatlIg" NameID="Node574" Label="MDR, BDQ-R, on BR, C+" NodeType="ChanceNode">
          <Prob xmi:id="_3NFOyFmSEeWlgPkqlatlIg" Value="0"/>
          <MarkovData xsi:type="tree:MarkovNonAbsorbingStateData" xmi:id="_3NFOyVmSEeWlgPkqlatlIg">
            <StateReward xmi:id="_3NFOylmSEeWlgPkqlatlIg" Set="1">
              <Init xmi:id="_3NFOy1mSEeWlgPkqmZtlIg" Value="0.5*uLE"/>
              <Incr xmi:id="_3NFOzFmSEeWlgPkqmZtlIg" Value="uLE"/>
              <Final xmi:id="_3NFOzVmSEeWlgPkqmZtlIg" Value="0.5*uLE"/>
            </StateReward>
            <StateReward xmi:id="_3NFOzlmSEeWlgPkqmZtlIg" Set="3">
              <Init xmi:id="_3NFOz1mSEeWlgPkqmZtlIg" Value="0.5*uSec_MDR_BDQ"/>
              <Incr xmi:id="_3NFO0FmSEeWlgPkqnYtlIg" Value="uSec_MDR_BDQ"/>
              <Final xmi:id="_3NFO0VmSEeWlgPkqnYtlIg" Value="0.5*uSec_MDR_BDQ"/>
            </StateReward>
          </MarkovData>
          <Definition xmi:id="_SCJpAHwKEeWOccOrQvMxXg" Variable="pDefault" Value="0.0029"/>
          <Definition xmi:id="_xSQMcHyaEeWWzpPBUrjXgA" Variable="pDie" Value="pDieTreatedTB"/>
          <Node xmi:id="_3NFO0lmSEeWlgPkqnYtlIg" NameID="Node575" Label="Die" NodeType="TerminalNode">
            <Prob xmi:id="_3NFO01mSEeWlgPkqnYtlIg" Value="pDie"/>
            <MarkovData xsi:type="tree:MarkovJumpTransitionData" xmi:id="_3NFO1FmSEeWlgPkqnYtlIg" MarkovJumpState="Death"/>
          </Node>
          <Node xmi:id="_3NFO1VmSEeWlgPkqoXtlIg" NameID="Node576" Label="Survive" NodeType="ChanceNode">
            <Prob xmi:id="_3NFO1lmSEeWlgPkqoXtlIg" Value="#"/>
            <MarkovData xsi:type="tree:MarkovTransitionData" xmi:id="_3NFO11mSEeWlgPkqoXtlIg"/>
            <Node xmi:id="_3NFO2FmSEeWlgPkqoXtlIg" NameID="Node577" Label="Stop treatment - routine" NodeType="TerminalNode">
              <Prob xmi:id="_3NFO2VmSEeWlgPkqoXtlIg" Value="pEnd"/>
              <MarkovData xsi:type="tree:MarkovJumpTransitionData" xmi:id="_3NFO2lmSEeWlgPkqpWtlIg" MarkovJumpState="MDR, BDQ-R, untreated, C+"/>
            </Node>
            <Node xmi:id="_3NFO21mSEeWlgPkqpWtlIg" NameID="Node578" Label="Continue treatment" NodeType="ChanceNode">
              <Prob xmi:id="_3NFO3FmSEeWlgPkqpWtlIg" Value="#"/>
              <MarkovData xsi:type="tree:MarkovTransitionData" xmi:id="_3NFO3VmSEeWlgPkqpWtlIg"/>
              <Node xmi:id="_3NFO3lmSEeWlgPkqpWtlIg" NameID="Node579" Label="Default" NodeType="TerminalNode">
                <Prob xmi:id="_3NFO31mSEeWlgPkqqVtlIg" Value="pDefault"/>
                <MarkovData xsi:type="tree:MarkovJumpTransitionData" xmi:id="_3NFO4FmSEeWlgPkqqVtlIg" MarkovJumpState="MDR, BDQ-R, untreated, C+"/>
              </Node>
              <Node xmi:id="_3NFO4VmSEeWlgPkqqVtlIg" NameID="Node580" Label="Continue Treatment" NodeType="ChanceNode">
                <Prob xmi:id="_3NFO4lmSEeWlgPkqqVtlIg" Value="#"/>
                <MarkovData xsi:type="tree:MarkovTransitionData" xmi:id="_3NFO41mSEeWlgPkqqVtlIg"/>
                <Node xmi:id="_3NFO5FmSEeWlgPkqrUtlIg" NameID="Node581" Label="Convert" NodeType="TerminalNode" Node="">
                  <Prob xmi:id="_3NFO5VmSEeWlgPkqrUtlIg" Value="pConvertMDR"/>
                  <MarkovData xsi:type="tree:MarkovJumpTransitionData" xmi:id="_3NFO5lmSEeWlgPkqrUtlIg" MarkovJumpState="MDR, BDQ-R, on BR, C-"/>
                </Node>
                <Node xmi:id="_3NFO51mSEeWlgPkqrUtlIg" NameID="Node582" Label="Continue Not Converted" NodeType="ChanceNode">
                  <Prob xmi:id="_3NFO6FmSEeWlgPkqrUtlIg" Value="#"/>
                  <MarkovData xsi:type="tree:MarkovTransitionData" xmi:id="_3NFO6VmSEeWlgPkqsTtlIg"/>
                  <Node xmi:id="_3NFO6lmSEeWlgPkqsTtlIg" NameID="Node583" Label="Acquire Pre-XDR" NodeType="TerminalNode" Node="">
                    <Prob xmi:id="_3NFO61mSEeWlgPkqsTtlIg" Value="pAcquirePreXDR"/>
                    <MarkovData xsi:type="tree:MarkovJumpTransitionData" xmi:id="_3NFO7FmSEeWlgPkqsTtlIg" MarkovJumpState="pre-XDR, BDQ-R, on BR, C+"/>
                  </Node>
                  <Node xmi:id="_3NFO7VmSEeWlgPkqsTtlIg" NameID="Node584" Label="Continue MDR" NodeType="TerminalNode" Node="">
                    <Prob xmi:id="_3NFO7lmSEeWlgPkqtStlIg" Value="#"/>
                    <MarkovData xsi:type="tree:MarkovJumpTransitionData" xmi:id="_3NFO71mSEeWlgPkqtStlIg" MarkovJumpState="MDR, BDQ-R, on BR, C+"/>
                  </Node>
                </Node>
              </Node>
            </Node>
          </Node>
        </Node>
        <Node xmi:id="_3NFO8FmSEeWlgPkqtStlIg" NameID="Node585" Label="MDR, BDQ-S, on BR, C-" NodeType="ChanceNode">
          <Prob xmi:id="_3NFO8VmSEeWlgPkqtStlIg" Value="0"/>
          <MarkovData xsi:type="tree:MarkovNonAbsorbingStateData" xmi:id="_3NFO8lmSEeWlgPkqtStlIg">
            <StateReward xmi:id="_3NFO81mSEeWlgPkquRtlIg" Set="1">
              <Init xmi:id="_3NFO9FmSEeWlgPkquRtlIg" Value="0.5*uLE"/>
              <Incr xmi:id="_3NFO9VmSEeWlgPkquRtlIg" Value="uLE"/>
              <Final xmi:id="_3NFO9lmSEeWlgPkquRtlIg" Value="0.5*uLE"/>
            </StateReward>
          </MarkovData>
          <Definition xmi:id="_SsHzEHwKEeWOccOrQvMxXg" Variable="pDefault" Value="0.0029"/>
          <Definition xmi:id="_C6GCUHyaEeWWzpPBMzjXgA" Variable="pDie" Value="pDieWell"/>
          <Definition xmi:id="_KlD6sILAEeWnbaQlB-zvuQ" Variable="RelapseProp" Value="RelapsePropMDR"/>
          <Node xmi:id="_3NFO91mSEeWlgPkquRtlIg" NameID="Node586" Label="Die" NodeType="TerminalNode">
            <Prob xmi:id="_3NFO-FmSEeWlgPkqvQtlIg" Value="pDie"/>
            <MarkovData xsi:type="tree:MarkovJumpTransitionData" xmi:id="_3NFO-VmSEeWlgPkqvQtlIg" MarkovJumpState="Death"/>
          </Node>
          <Node xmi:id="_3NFO-lmSEeWlgPkqvQtlIg" NameID="Node587" Label="Survive" NodeType="ChanceNode">
            <Prob xmi:id="_3NFO-1mSEeWlgPkqvQtlIg" Value="#"/>
            <MarkovData xsi:type="tree:MarkovTransitionData" xmi:id="_3NFO_FmSEeWlgPkqvQtlIg"/>
            <Node xmi:id="_3NFO_VmSEeWlgPkqwPtlIg" NameID="Node588" Label="Stop treatment - routine" NodeType="TerminalNode">
              <Prob xmi:id="_3NFO_lmSEeWlgPkqwPtlIg" Value="pEnd"/>
              <MarkovData xsi:type="tree:MarkovJumpTransitionData" xmi:id="_3NFO_1mSEeWlgPkqwPtlIg" MarkovJumpState="MDR, BDQ-S, untreated, C-"/>
            </Node>
            <Node xmi:id="_3NFPAFmSEeWlgPkqwPtlIg" NameID="Node589" Label="Continue treatment" NodeType="ChanceNode">
              <Prob xmi:id="_3NFPAVmSEeWlgPkqwPtlIg" Value="#"/>
              <MarkovData xsi:type="tree:MarkovTransitionData" xmi:id="_3NFPAlmSEeWlgPkqxOtlIg"/>
              <Node xmi:id="_3NFPA1mSEeWlgPkqxOtlIg" NameID="Node590" Label="Default" NodeType="TerminalNode">
                <Prob xmi:id="_3NFPBFmSEeWlgPkqxOtlIg" Value="pDefault"/>
                <MarkovData xsi:type="tree:MarkovJumpTransitionData" xmi:id="_3NFPBVmSEeWlgPkqxOtlIg" MarkovJumpState="MDR, BDQ-S, untreated, C-"/>
              </Node>
              <Node xmi:id="_3NFPBlmSEeWlgPkqxOtlIg" NameID="Node591" Label="Continue Treatment" NodeType="ChanceNode">
                <Prob xmi:id="_3NFPB1mSEeWlgPkqyNtlIg" Value="#"/>
                <MarkovData xsi:type="tree:MarkovTransitionData" xmi:id="_3NFPCFmSEeWlgPkqyNtlIg"/>
                <Node xmi:id="_3NFPCVmSEeWlgPkqyNtlIg" NameID="Node592" Label="Cured" NodeType="TerminalNode">
                  <Prob xmi:id="_3NFPClmSEeWlgPkqyNtlIg" Value="pCure"/>
                  <MarkovData xsi:type="tree:MarkovJumpTransitionData" xmi:id="_3NFPC1mSEeWlgPkqyNtlIg" MarkovJumpState="Cured, on BR, MDR"/>
                </Node>
                <Node xmi:id="_3NFPDFmSEeWlgPkqzMtlIg" NameID="Node593" Label="Continue Not Cured" NodeType="TerminalNode">
                  <Prob xmi:id="_3NFPDVmSEeWlgPkqzMtlIg" Value="#"/>
                  <MarkovData xsi:type="tree:MarkovJumpTransitionData" xmi:id="_3NFPDlmSEeWlgPkqzMtlIg" MarkovJumpState="MDR, BDQ-S, on BR, C-"/>
                </Node>
              </Node>
            </Node>
          </Node>
        </Node>
        <Node xmi:id="_3NFPD1mSEeWlgPkqzMtlIg" NameID="Node594" Label="MDR, BDQ-R, on BR, C-" NodeType="ChanceNode">
          <Prob xmi:id="_3NFPEFmSEeWlgPkqzMtlIg" Value="0"/>
          <MarkovData xsi:type="tree:MarkovNonAbsorbingStateData" xmi:id="_3NFPEVmSEeWlgPkq0LtlIg">
            <StateReward xmi:id="_3NFPElmSEeWlgPkq0LtlIg" Set="1">
              <Init xmi:id="_3NFPE1mSEeWlgPkq0LtlIg" Value="0.5*uLE"/>
              <Incr xmi:id="_3NFPFFmSEeWlgPkq0LtlIg" Value="uLE"/>
              <Final xmi:id="_3NFPFVmSEeWlgPkq0LtlIg" Value="0.5*uLE"/>
            </StateReward>
          </MarkovData>
          <Definition xmi:id="_VSTLIHwKEeWOccOrRuMxXg" Variable="pDefault" Value="0.0029"/>
          <Definition xmi:id="_DaDUwHyaEeWWzpPBMzjXgA" Variable="pDie" Value="pDieWell"/>
          <Definition xmi:id="_Ma8eQILAEeWnbaQlC9zvuQ" Variable="RelapseProp" Value="RelapsePropMDR"/>
          <Node xmi:id="_3NFPFlmSEeWlgPkq1KtlIg" NameID="Node595" Label="Die" NodeType="TerminalNode">
            <Prob xmi:id="_3NFPF1mSEeWlgPkq1KtlIg" Value="pDie"/>
            <MarkovData xsi:type="tree:MarkovJumpTransitionData" xmi:id="_3NFPGFmSEeWlgPkq1KtlIg" MarkovJumpState="Death"/>
          </Node>
          <Node xmi:id="_3NFPGVmSEeWlgPkq1KtlIg" NameID="Node596" Label="Survive" NodeType="ChanceNode">
            <Prob xmi:id="_3NFPGlmSEeWlgPkq1KtlIg" Value="#"/>
            <MarkovData xsi:type="tree:MarkovTransitionData" xmi:id="_3NFPG1mSEeWlgPkq2JtlIg"/>
            <Node xmi:id="_3NFPHFmSEeWlgPkq2JtlIg" NameID="Node597" Label="Stop treatment - routine" NodeType="TerminalNode">
              <Prob xmi:id="_3NFPHVmSEeWlgPkq2JtlIg" Value="pEnd"/>
              <MarkovData xsi:type="tree:MarkovJumpTransitionData" xmi:id="_3NFPHlmSEeWlgPkq2JtlIg" MarkovJumpState="MDR, BDQ-R, untreated, C-"/>
            </Node>
            <Node xmi:id="_3NFPH1mSEeWlgPkq2JtlIg" NameID="Node598" Label="Continue treatment" NodeType="ChanceNode">
              <Prob xmi:id="_3NFPIFmSEeWlgPkq3ItlIg" Value="#"/>
              <MarkovData xsi:type="tree:MarkovTransitionData" xmi:id="_3NFPIVmSEeWlgPkq3ItlIg"/>
              <Node xmi:id="_3NFPIlmSEeWlgPkq3ItlIg" NameID="Node599" Label="Default" NodeType="TerminalNode">
                <Prob xmi:id="_3NFPI1mSEeWlgPkq3ItlIg" Value="pDefault"/>
                <MarkovData xsi:type="tree:MarkovJumpTransitionData" xmi:id="_3NFPJFmSEeWlgPkq3ItlIg" MarkovJumpState="MDR, BDQ-R, untreated, C-"/>
              </Node>
              <Node xmi:id="_3NFPJVmSEeWlgPkq4HtlIg" NameID="Node600" Label="Continue Treatment" NodeType="ChanceNode">
                <Prob xmi:id="_3NFPJlmSEeWlgPkq4HtlIg" Value="#"/>
                <MarkovData xsi:type="tree:MarkovTransitionData" xmi:id="_3NFPJ1mSEeWlgPkq4HtlIg"/>
                <Node xmi:id="_3NFPKFmSEeWlgPkq4HtlIg" NameID="Node601" Label="Cured" NodeType="TerminalNode" Node="">
                  <Prob xmi:id="_3NFPKVmSEeWlgPkq4HtlIg" Value="pCure"/>
                  <MarkovData xsi:type="tree:MarkovJumpTransitionData" xmi:id="_3NFPKlmSEeWlgPkq5GtlIg" MarkovJumpState="Cured, on BR, MDR"/>
                </Node>
                <Node xmi:id="_3NFPK1mSEeWlgPkq5GtlIg" NameID="Node602" Label="Continue Not Cured" NodeType="TerminalNode" Node="">
                  <Prob xmi:id="_3NFPLFmSEeWlgPkq5GtlIg" Value="#"/>
                  <MarkovData xsi:type="tree:MarkovJumpTransitionData" xmi:id="_3NFPLVmSEeWlgPkq5GtlIg" MarkovJumpState="MDR, BDQ-R, on BR, C-"/>
                </Node>
              </Node>
            </Node>
          </Node>
        </Node>
        <Node xmi:id="_3NFPLlmSEeWlgPkq5GtlIg" NameID="Node603" Label="pre-XDR, BDQ-S, on BR, C+" NodeType="ChanceNode">
          <Prob xmi:id="_3NFPL1mSEeWlgPkq6FtlIg" Value="InitPreXDR*(1-GetBDQMDR)"/>
          <MarkovData xsi:type="tree:MarkovNonAbsorbingStateData" xmi:id="_3NFPMFmSEeWlgPkq6FtlIg">
            <StateReward xmi:id="_3NFPMVmSEeWlgPkq6FtlIg" Set="1">
              <Init xmi:id="_3NFPMlmSEeWlgPkq6FtlIg" Value="0.5*uLE"/>
              <Incr xmi:id="_3NFPM1mSEeWlgPkq6FtlIg" Value="uLE"/>
              <Final xmi:id="_3NFPNFmSEeWlgPkq7EtlIg" Value="0.5*uLE"/>
            </StateReward>
            <StateReward xmi:id="_3NFPNVmSEeWlgPkq7EtlIg" Set="4">
              <Init xmi:id="_3NFPNlmSEeWlgPkq7EtlIg" Value="0.5*uSec_PreXDR"/>
              <Incr xmi:id="_3NFPN1mSEeWlgPkq7EtlIg" Value="uSec_PreXDR"/>
              <Final xmi:id="_3NF1QFmSEeWlgPkq7EtlIg" Value="0.5*uSec_PreXDR"/>
            </StateReward>
          </MarkovData>
          <Definition xmi:id="_WyYd0HwKEeWOccOrRuMxXg" Variable="pDefault" Value="0.0029"/>
          <Definition xmi:id="_yubPgHyaEeWWzpPBUrjXgA" Variable="pDie" Value="pDieTreatedTB"/>
          <Node xmi:id="_3NF1QVmSEeWlgPkq8DtlIg" NameID="Node604" Label="Die" NodeType="TerminalNode">
            <Prob xmi:id="_3NF1QlmSEeWlgPkq8DtlIg" Value="pDie"/>
            <MarkovData xsi:type="tree:MarkovJumpTransitionData" xmi:id="_3NF1Q1mSEeWlgPkq8DtlIg" MarkovJumpState="Death"/>
          </Node>
          <Node xmi:id="_3NF1RFmSEeWlgPkq8DtlIg" NameID="Node605" Label="Survive" NodeType="ChanceNode">
            <Prob xmi:id="_3NF1RVmSEeWlgPkq8DtlIg" Value="#"/>
            <MarkovData xsi:type="tree:MarkovTransitionData" xmi:id="_3NF1RlmSEeWlgPkq9CtlIg"/>
            <Node xmi:id="_3NF1R1mSEeWlgPkq9CtlIg" NameID="Node606" Label="Stop Treatment - Routine" NodeType="TerminalNode">
              <Prob xmi:id="_3NF1SFmSEeWlgPkq9CtlIg" Value="pEnd"/>
              <MarkovData xsi:type="tree:MarkovJumpTransitionData" xmi:id="_3NF1SVmSEeWlgPkq9CtlIg" MarkovJumpState="pre-XDR, BDQ-S, untreated, C+"/>
            </Node>
            <Node xmi:id="_3NF1SlmSEeWlgPkq9CtlIg" NameID="Node607" Label="Continue Treatment" NodeType="ChanceNode">
              <Prob xmi:id="_3NF1S1mSEeWlgPkq-BtlIg" Value="#"/>
              <MarkovData xsi:type="tree:MarkovTransitionData" xmi:id="_3NF1TFmSEeWlgPkq-BtlIg"/>
              <Node xmi:id="_3NF1TVmSEeWlgPkq-BtlIg" NameID="Node608" Label="Default" NodeType="TerminalNode">
                <Prob xmi:id="_3NF1TlmSEeWlgPkq-BtlIg" Value="pDefault"/>
                <MarkovData xsi:type="tree:MarkovJumpTransitionData" xmi:id="_3NF1T1mSEeWlgPkq-BtlIg" MarkovJumpState="pre-XDR, BDQ-S, untreated, C+"/>
              </Node>
              <Node xmi:id="_3NF1UFmSEeWlgPkq_AtlIg" NameID="Node609" Label="Continue Treatment" NodeType="ChanceNode">
                <Prob xmi:id="_3NF1UVmSEeWlgPkq_AtlIg" Value="#"/>
                <MarkovData xsi:type="tree:MarkovTransitionData" xmi:id="_3NF1UlmSEeWlgPkq_AtlIg"/>
                <Node xmi:id="_3NF1U1mSEeWlgPkq_AtlIg" NameID="Node610" Label="Converted" NodeType="ChanceNode">
                  <Prob xmi:id="_3NF1VFmSEeWlgPkq_AtlIg" Value="pConvertPreXDR"/>
                  <MarkovData xsi:type="tree:MarkovTransitionData" xmi:id="_3NF1VVmSEeWlgPkqA_tlIg"/>
                  <Node xmi:id="_3NF1VlmSEeWlgPkqA_tlIg" NameID="Node611" Label="Start BDQ" NodeType="TerminalNode">
                    <Prob xmi:id="_3NF1V1mSEeWlgPkqA_tlIg" Value="pStartBDQPreXDR"/>
                    <MarkovData xsi:type="tree:MarkovJumpTransitionData" xmi:id="_3NF1WFmSEeWlgPkqA_tlIg" MarkovJumpState="pre-XDR, BDQ-S, on BDQ, C-"/>
                  </Node>
                  <Node xmi:id="_3NF1WVmSEeWlgPkqA_tlIg" NameID="Node612" Label="Continue BR" NodeType="TerminalNode">
                    <Prob xmi:id="_3NF1WlmSEeWlgPkqB-tlIg" Value="#"/>
                    <MarkovData xsi:type="tree:MarkovJumpTransitionData" xmi:id="_3NF1W1mSEeWlgPkqB-tlIg" MarkovJumpState="pre-XDR, BDQ-S, on BR, C-"/>
                  </Node>
                </Node>
                <Node xmi:id="_3NF1XFmSEeWlgPkqB-tlIg" NameID="Node613" Label="Continue Not Converted" NodeType="ChanceNode">
                  <Prob xmi:id="_3NF1XVmSEeWlgPkqB-tlIg" Value="#"/>
                  <MarkovData xsi:type="tree:MarkovTransitionData" xmi:id="_3NF1XlmSEeWlgPkqB-tlIg"/>
                  <Node xmi:id="_3NF1X1mSEeWlgPkqC9tlIg" NameID="Node614" Label="Acquire XDR" NodeType="ChanceNode">
                    <Prob xmi:id="_3NF1YFmSEeWlgPkqC9tlIg" Value="pAcquireXDR"/>
                    <MarkovData xsi:type="tree:MarkovTransitionData" xmi:id="_3NF1YVmSEeWlgPkqC9tlIg"/>
                    <Node xmi:id="_3NF1YlmSEeWlgPkqC9tlIg" NameID="Node615" Label="Start BDQ" NodeType="TerminalNode">
                      <Prob xmi:id="_3NF1Y1mSEeWlgPkqC9tlIg" Value="pStartBDQPreXDR"/>
                      <MarkovData xsi:type="tree:MarkovJumpTransitionData" xmi:id="_3NF1ZFmSEeWlgPkqD8tlIg" MarkovJumpState="XDR, BDQ-S, on BDQ, C+"/>
                    </Node>
                    <Node xmi:id="_3NF1ZVmSEeWlgPkqD8tlIg" NameID="Node616" Label="Continue BR" NodeType="TerminalNode">
                      <Prob xmi:id="_3NF1ZlmSEeWlgPkqD8tlIg" Value="#"/>
                      <MarkovData xsi:type="tree:MarkovJumpTransitionData" xmi:id="_3NF1Z1mSEeWlgPkqD8tlIg" MarkovJumpState="XDR, BDQ-S, on BR, C+"/>
                    </Node>
                  </Node>
                  <Node xmi:id="_3NF1aFmSEeWlgPkqD8tlIg" NameID="Node617" Label="Continue Pre-XDR" NodeType="ChanceNode">
                    <Prob xmi:id="_3NF1aVmSEeWlgPkqE7tlIg" Value="#"/>
                    <MarkovData xsi:type="tree:MarkovTransitionData" xmi:id="_3NF1almSEeWlgPkqE7tlIg"/>
                    <Node xmi:id="_3NF1a1mSEeWlgPkqE7tlIg" NameID="Node618" Label="Start BDQ" NodeType="TerminalNode">
                      <Prob xmi:id="_3NF1bFmSEeWlgPkqE7tlIg" Value="pStartBDQPreXDR"/>
                      <MarkovData xsi:type="tree:MarkovJumpTransitionData" xmi:id="_3NF1bVmSEeWlgPkqE7tlIg" MarkovJumpState="pre-XDR, BDQ-S, on BDQ, C+"/>
                    </Node>
                    <Node xmi:id="_3NF1blmSEeWlgPkqF6tlIg" NameID="Node619" Label="Continue BR" NodeType="TerminalNode">
                      <Prob xmi:id="_3NF1b1mSEeWlgPkqF6tlIg" Value="#"/>
                      <MarkovData xsi:type="tree:MarkovJumpTransitionData" xmi:id="_3NF1cFmSEeWlgPkqF6tlIg" MarkovJumpState="pre-XDR, BDQ-S, on BR, C+"/>
                    </Node>
                  </Node>
                </Node>
              </Node>
            </Node>
          </Node>
        </Node>
        <Node xmi:id="_3NF1cVmSEeWlgPkqF6tlIg" NameID="Node620" Label="pre-XDR, BDQ-R, on BR, C+" NodeType="ChanceNode">
          <Prob xmi:id="_3NF1clmSEeWlgPkqF6tlIg" Value="0"/>
          <MarkovData xsi:type="tree:MarkovNonAbsorbingStateData" xmi:id="_3NF1c1mSEeWlgPkqG5tlIg">
            <StateReward xmi:id="_3NF1dFmSEeWlgPkqG5tlIg" Set="1">
              <Init xmi:id="_3NF1dVmSEeWlgPkqG5tlIg" Value="0.5*uLE"/>
              <Incr xmi:id="_3NF1dlmSEeWlgPkqG5tlIg" Value="uLE"/>
              <Final xmi:id="_3NF1d1mSEeWlgPkqG5tlIg" Value="0.5*uLE"/>
            </StateReward>
            <StateReward xmi:id="_3NF1eFmSEeWlgPkqH4tlIg" Set="5">
              <Init xmi:id="_3NF1eVmSEeWlgPkqH4tlIg" Value="0.5*uSec_PreX_BDQ"/>
              <Incr xmi:id="_3NF1elmSEeWlgPkqH4tlIg" Value="uSec_PreX_BDQ"/>
              <Final xmi:id="_3NF1e1mSEeWlgPkqH4tlIg" Value="0.5*uSec_PreX_BDQ"/>
            </StateReward>
          </MarkovData>
          <Definition xmi:id="_XnGfUHwKEeWOccOrRuMxXg" Variable="pDefault" Value="0.0029"/>
          <Definition xmi:id="_zPTvAHyaEeWWzpPBUrjXgA" Variable="pDie" Value="pDieTreatedTB"/>
          <Node xmi:id="_3NF1fFmSEeWlgPkqH4tlIg" NameID="Node621" Label="Die" NodeType="TerminalNode">
            <Prob xmi:id="_3NF1fVmSEeWlgPkqI3tlIg" Value="pDie"/>
            <MarkovData xsi:type="tree:MarkovJumpTransitionData" xmi:id="_3NF1flmSEeWlgPkqI3tlIg" MarkovJumpState="Death"/>
          </Node>
          <Node xmi:id="_3NF1f1mSEeWlgPkqI3tlIg" NameID="Node622" Label="Survive" NodeType="ChanceNode">
            <Prob xmi:id="_3NF1gFmSEeWlgPkqI3tlIg" Value="#"/>
            <MarkovData xsi:type="tree:MarkovTransitionData" xmi:id="_3NF1gVmSEeWlgPkqI3tlIg"/>
            <Node xmi:id="_3NF1glmSEeWlgPkqJ2tlIg" NameID="Node623" Label="Stop Treatment - Routine" NodeType="TerminalNode">
              <Prob xmi:id="_3NF1g1mSEeWlgPkqJ2tlIg" Value="pEnd"/>
              <MarkovData xsi:type="tree:MarkovJumpTransitionData" xmi:id="_3NF1hFmSEeWlgPkqJ2tlIg" MarkovJumpState="pre-XDR, BDQ-R, untreated, C+"/>
            </Node>
            <Node xmi:id="_3NF1hVmSEeWlgPkqJ2tlIg" NameID="Node624" Label="Continue Treatment" NodeType="ChanceNode">
              <Prob xmi:id="_3NF1hlmSEeWlgPkqJ2tlIg" Value="#"/>
              <MarkovData xsi:type="tree:MarkovTransitionData" xmi:id="_3NF1h1mSEeWlgPkqK1tlIg"/>
              <Node xmi:id="_3NF1iFmSEeWlgPkqK1tlIg" NameID="Node625" Label="Default" NodeType="TerminalNode">
                <Prob xmi:id="_3NF1iVmSEeWlgPkqK1tlIg" Value="pDefault"/>
                <MarkovData xsi:type="tree:MarkovJumpTransitionData" xmi:id="_3NF1ilmSEeWlgPkqK1tlIg" MarkovJumpState="pre-XDR, BDQ-R, untreated, C+"/>
              </Node>
              <Node xmi:id="_3NF1i1mSEeWlgPkqK1tlIg" NameID="Node626" Label="Continue Treatment" NodeType="ChanceNode">
                <Prob xmi:id="_3NF1jFmSEeWlgPkqL0tlIg" Value="#"/>
                <MarkovData xsi:type="tree:MarkovTransitionData" xmi:id="_3NF1jVmSEeWlgPkqL0tlIg"/>
                <Node xmi:id="_3NF1jlmSEeWlgPkqL0tlIg" NameID="Node627" Label="Converted" NodeType="ChanceNode">
                  <Prob xmi:id="_3NF1j1mSEeWlgPkqL0tlIg" Value="pConvertPreXDR"/>
                  <MarkovData xsi:type="tree:MarkovTransitionData" xmi:id="_3NF1kFmSEeWlgPkqL0tlIg"/>
                  <Node xmi:id="_3NF1kVmSEeWlgPkqMztlIg" NameID="Node628" Label="Start BDQ" NodeType="TerminalNode">
                    <Prob xmi:id="_3NF1klmSEeWlgPkqMztlIg" Value="pStartBDQPreXDR"/>
                    <MarkovData xsi:type="tree:MarkovJumpTransitionData" xmi:id="_3NF1k1mSEeWlgPkqMztlIg" MarkovJumpState="pre-XDR, BDQ-R, on BDQ, C-"/>
                  </Node>
                  <Node xmi:id="_3NF1lFmSEeWlgPkqMztlIg" NameID="Node629" Label="Continue BR" NodeType="TerminalNode">
                    <Prob xmi:id="_3NF1lVmSEeWlgPkqMztlIg" Value="#"/>
                    <MarkovData xsi:type="tree:MarkovJumpTransitionData" xmi:id="_3NF1llmSEeWlgPkqNytlIg" MarkovJumpState="pre-XDR, BDQ-R, on BR, C-"/>
                  </Node>
                </Node>
                <Node xmi:id="_3NF1l1mSEeWlgPkqNytlIg" NameID="Node630" Label="Continue Not Converted" NodeType="ChanceNode">
                  <Prob xmi:id="_3NF1mFmSEeWlgPkqNytlIg" Value="#"/>
                  <MarkovData xsi:type="tree:MarkovTransitionData" xmi:id="_3NF1mVmSEeWlgPkqNytlIg"/>
                  <Node xmi:id="_3NF1mlmSEeWlgPkqNytlIg" NameID="Node631" Label="Acquire XDR" NodeType="ChanceNode">
                    <Prob xmi:id="_3NF1m1mSEeWlgPkqOxtlIg" Value="pAcquireXDR"/>
                    <MarkovData xsi:type="tree:MarkovTransitionData" xmi:id="_3NF1nFmSEeWlgPkqOxtlIg"/>
                    <Node xmi:id="_3NF1nVmSEeWlgPkqOxtlIg" NameID="Node632" Label="Start BDQ" NodeType="TerminalNode">
                      <Prob xmi:id="_3NF1nlmSEeWlgPkqOxtlIg" Value="pStartBDQPreXDR"/>
                      <MarkovData xsi:type="tree:MarkovJumpTransitionData" xmi:id="_3NF1n1mSEeWlgPkqOxtlIg" MarkovJumpState="XDR, BDQ-R, on BDQ, C+"/>
                    </Node>
                    <Node xmi:id="_3NF1oFmSEeWlgPkqPwtlIg" NameID="Node633" Label="Continue BR" NodeType="TerminalNode">
                      <Prob xmi:id="_3NF1oVmSEeWlgPkqPwtlIg" Value="#"/>
                      <MarkovData xsi:type="tree:MarkovJumpTransitionData" xmi:id="_3NF1olmSEeWlgPkqPwtlIg" MarkovJumpState="XDR, BDQ-R, on BR, C+"/>
                    </Node>
                  </Node>
                  <Node xmi:id="_3NF1o1mSEeWlgPkqPwtlIg" NameID="Node634" Label="Continue Pre-XDR" NodeType="ChanceNode">
                    <Prob xmi:id="_3NF1pFmSEeWlgPkqPwtlIg" Value="#"/>
                    <MarkovData xsi:type="tree:MarkovTransitionData" xmi:id="_3NF1pVmSEeWlgPkqQvtlIg"/>
                    <Node xmi:id="_3NF1plmSEeWlgPkqQvtlIg" NameID="Node635" Label="Start BDQ" NodeType="TerminalNode">
                      <Prob xmi:id="_3NF1p1mSEeWlgPkqQvtlIg" Value="pStartBDQPreXDR"/>
                      <MarkovData xsi:type="tree:MarkovJumpTransitionData" xmi:id="_3NF1qFmSEeWlgPkqQvtlIg" MarkovJumpState="pre-XDR, BDQ-R, on BDQ, C+"/>
                    </Node>
                    <Node xmi:id="_3NF1qVmSEeWlgPkqQvtlIg" NameID="Node636" Label="Continue BR" NodeType="TerminalNode">
                      <Prob xmi:id="_3NF1qlmSEeWlgPkqRutlIg" Value="#"/>
                      <MarkovData xsi:type="tree:MarkovJumpTransitionData" xmi:id="_3NF1q1mSEeWlgPkqRutlIg" MarkovJumpState="pre-XDR, BDQ-R, on BR, C+"/>
                    </Node>
                  </Node>
                </Node>
              </Node>
            </Node>
          </Node>
        </Node>
        <Node xmi:id="_3NF1rFmSEeWlgPkqRutlIg" NameID="Node637" Label="pre-XDR, BDQ-S, on BR, C-" NodeType="ChanceNode">
          <Prob xmi:id="_3NF1rVmSEeWlgPkqRutlIg" Value="0"/>
          <MarkovData xsi:type="tree:MarkovNonAbsorbingStateData" xmi:id="_3NF1rlmSEeWlgPkqRutlIg">
            <StateReward xmi:id="_3NF1r1mSEeWlgPkqSttlIg" Set="1">
              <Init xmi:id="_3NF1sFmSEeWlgPkqSttlIg" Value="0.5*uLE"/>
              <Incr xmi:id="_3NF1sVmSEeWlgPkqSttlIg" Value="uLE"/>
              <Final xmi:id="_3NF1slmSEeWlgPkqSttlIg" Value="0.5*uLE"/>
            </StateReward>
          </MarkovData>
          <Definition xmi:id="_YVG00HwKEeWOccOrRuMxXg" Variable="pDefault" Value="0.0029"/>
          <Definition xmi:id="_EN3XUHyaEeWWzpPBMzjXgA" Variable="pDie" Value="pDieWell"/>
          <Definition xmi:id="_ooWSsILBEeW-ZNpVB-nceQ" Variable="RelapseProp" Value="RelapsePropPreXDR"/>
          <Node xmi:id="_3NF1s1mSEeWlgPkqSttlIg" NameID="Node638" Label="Die" NodeType="TerminalNode">
            <Prob xmi:id="_3NF1tFmSEeWlgPkqTstlIg" Value="pDie"/>
            <MarkovData xsi:type="tree:MarkovJumpTransitionData" xmi:id="_3NF1tVmSEeWlgPkqTstlIg" MarkovJumpState="Death"/>
          </Node>
          <Node xmi:id="_3NF1tlmSEeWlgPkqTstlIg" NameID="Node639" Label="Survive" NodeType="ChanceNode">
            <Prob xmi:id="_3NF1t1mSEeWlgPkqTstlIg" Value="#"/>
            <MarkovData xsi:type="tree:MarkovTransitionData" xmi:id="_3NF1uFmSEeWlgPkqTstlIg"/>
            <Node xmi:id="_3NF1uVmSEeWlgPkqUrtlIg" NameID="Node640" Label="Stop Treatment - Routine" NodeType="TerminalNode">
              <Prob xmi:id="_3NF1ulmSEeWlgPkqUrtlIg" Value="pEnd"/>
              <MarkovData xsi:type="tree:MarkovJumpTransitionData" xmi:id="_3NF1u1mSEeWlgPkqUrtlIg" MarkovJumpState="pre-XDR, BDQ-S, untreated, C-"/>
            </Node>
            <Node xmi:id="_3NF1vFmSEeWlgPkqUrtlIg" NameID="Node641" Label="Continue Treatment" NodeType="ChanceNode">
              <Prob xmi:id="_3NF1vVmSEeWlgPkqUrtlIg" Value="#"/>
              <MarkovData xsi:type="tree:MarkovTransitionData" xmi:id="_3NF1vlmSEeWlgPkqVqtlIg"/>
              <Node xmi:id="_3NF1v1mSEeWlgPkqVqtlIg" NameID="Node642" Label="Default" NodeType="TerminalNode">
                <Prob xmi:id="_3NF1wFmSEeWlgPkqVqtlIg" Value="pDefault"/>
                <MarkovData xsi:type="tree:MarkovJumpTransitionData" xmi:id="_3NF1wVmSEeWlgPkqVqtlIg" MarkovJumpState="pre-XDR, BDQ-S, untreated, C-"/>
              </Node>
              <Node xmi:id="_3NF1wlmSEeWlgPkqVqtlIg" NameID="Node643" Label="Continue Treatment" NodeType="ChanceNode">
                <Prob xmi:id="_3NF1w1mSEeWlgPkqWptlIg" Value="#"/>
                <MarkovData xsi:type="tree:MarkovTransitionData" xmi:id="_3NF1xFmSEeWlgPkqWptlIg"/>
                <Node xmi:id="_3NF1xVmSEeWlgPkqWptlIg" NameID="Node644" Label="Cured" NodeType="ChanceNode">
                  <Prob xmi:id="_3NF1xlmSEeWlgPkqWptlIg" Value="pCure"/>
                  <MarkovData xsi:type="tree:MarkovTransitionData" xmi:id="_3NF1x1mSEeWlgPkqWptlIg"/>
                  <Node xmi:id="_3NF1yFmSEeWlgPkqXotlIg" NameID="Node645" Label="Start BDQ" NodeType="TerminalNode">
                    <Prob xmi:id="_3NF1yVmSEeWlgPkqXotlIg" Value="pStartBDQPreXDR"/>
                    <MarkovData xsi:type="tree:MarkovJumpTransitionData" xmi:id="_3NF1ylmSEeWlgPkqXotlIg" MarkovJumpState="Cured, on BDQ, any res"/>
                  </Node>
                  <Node xmi:id="_3NF1y1mSEeWlgPkqXotlIg" NameID="Node646" Label="Continue BR" NodeType="TerminalNode">
                    <Prob xmi:id="_3NF1zFmSEeWlgPkqXotlIg" Value="#"/>
                    <MarkovData xsi:type="tree:MarkovJumpTransitionData" xmi:id="_3NF1zVmSEeWlgPkqYntlIg" MarkovJumpState="Cured, on BR, pre-XDR"/>
                  </Node>
                </Node>
                <Node xmi:id="_3NF1zlmSEeWlgPkqYntlIg" NameID="Node647" Label="Continue Not Cured" NodeType="ChanceNode">
                  <Prob xmi:id="_3NF1z1mSEeWlgPkqYntlIg" Value="#"/>
                  <MarkovData xsi:type="tree:MarkovTransitionData" xmi:id="_3NF10FmSEeWlgPkqYntlIg"/>
                  <Node xmi:id="_3NF10VmSEeWlgPkqYntlIg" NameID="Node648" Label="Start BDQ" NodeType="TerminalNode">
                    <Prob xmi:id="_3NF10lmSEeWlgPkqZmtlIg" Value="pStartBDQPreXDR"/>
                    <MarkovData xsi:type="tree:MarkovJumpTransitionData" xmi:id="_3NF101mSEeWlgPkqZmtlIg" MarkovJumpState="pre-XDR, BDQ-S, on BDQ, C-"/>
                  </Node>
                  <Node xmi:id="_3NF11FmSEeWlgPkqZmtlIg" NameID="Node649" Label="Continue BR" NodeType="TerminalNode">
                    <Prob xmi:id="_3NF11VmSEeWlgPkqZmtlIg" Value="#"/>
                    <MarkovData xsi:type="tree:MarkovJumpTransitionData" xmi:id="_3NF11lmSEeWlgPkqZmtlIg" MarkovJumpState="pre-XDR, BDQ-S, on BR, C-"/>
                  </Node>
                </Node>
              </Node>
            </Node>
          </Node>
        </Node>
        <Node xmi:id="_3NF111mSEeWlgPkqaltlIg" NameID="Node650" Label="pre-XDR, BDQ-R, on BR, C-" NodeType="ChanceNode">
          <Prob xmi:id="_3NF12FmSEeWlgPkqaltlIg" Value="0"/>
          <MarkovData xsi:type="tree:MarkovNonAbsorbingStateData" xmi:id="_3NF12VmSEeWlgPkqaltlIg">
            <StateReward xmi:id="_3NF12lmSEeWlgPkqaltlIg" Set="1">
              <Init xmi:id="_3NF121mSEeWlgPkqaltlIg" Value="0.5*uLE"/>
              <Incr xmi:id="_3NF13FmSEeWlgPkqbktlIg" Value="uLE"/>
              <Final xmi:id="_3NF13VmSEeWlgPkqbktlIg" Value="0.5*uLE"/>
            </StateReward>
          </MarkovData>
          <Definition xmi:id="_Y_hq0HwKEeWOccOrRuMxXg" Variable="pDefault" Value="0.0029"/>
          <Definition xmi:id="_FG7tUHyaEeWWzpPBMzjXgA" Variable="pDie" Value="pDieWell"/>
          <Definition xmi:id="_po5wwILBEeW-ZNpVC9nceQ" Variable="RelapseProp" Value="RelapsePropPreXDR"/>
          <Node xmi:id="_3NF13lmSEeWlgPkqbktlIg" NameID="Node651" Label="Die" NodeType="TerminalNode">
            <Prob xmi:id="_3NF131mSEeWlgPkqbktlIg" Value="pDie"/>
            <MarkovData xsi:type="tree:MarkovJumpTransitionData" xmi:id="_3NF14FmSEeWlgPkqbktlIg" MarkovJumpState="Death"/>
          </Node>
          <Node xmi:id="_3NF14VmSEeWlgPkqcjtlIg" NameID="Node652" Label="Survive" NodeType="ChanceNode">
            <Prob xmi:id="_3NF14lmSEeWlgPkqcjtlIg" Value="#"/>
            <MarkovData xsi:type="tree:MarkovTransitionData" xmi:id="_3NF141mSEeWlgPkqcjtlIg"/>
            <Node xmi:id="_3NF15FmSEeWlgPkqcjtlIg" NameID="Node653" Label="Stop Treatment - Routine" NodeType="TerminalNode">
              <Prob xmi:id="_3NF15VmSEeWlgPkqcjtlIg" Value="pEnd"/>
              <MarkovData xsi:type="tree:MarkovJumpTransitionData" xmi:id="_3NF15lmSEeWlgPkqditlIg" MarkovJumpState="pre-XDR, BDQ-R, untreated, C-"/>
            </Node>
            <Node xmi:id="_3NF151mSEeWlgPkqditlIg" NameID="Node654" Label="Continue Treatment" NodeType="ChanceNode">
              <Prob xmi:id="_3NF16FmSEeWlgPkqditlIg" Value="#"/>
              <MarkovData xsi:type="tree:MarkovTransitionData" xmi:id="_3NF16VmSEeWlgPkqditlIg"/>
              <Node xmi:id="_3NF16lmSEeWlgPkqditlIg" NameID="Node655" Label="Default" NodeType="TerminalNode">
                <Prob xmi:id="_3NF161mSEeWlgPkqehtlIg" Value="pDefault"/>
                <MarkovData xsi:type="tree:MarkovJumpTransitionData" xmi:id="_3NF17FmSEeWlgPkqehtlIg" MarkovJumpState="pre-XDR, BDQ-R, untreated, C-"/>
              </Node>
              <Node xmi:id="_3NF17VmSEeWlgPkqehtlIg" NameID="Node656" Label="Continue Treatment" NodeType="ChanceNode">
                <Prob xmi:id="_3NF17lmSEeWlgPkqehtlIg" Value="#"/>
                <MarkovData xsi:type="tree:MarkovTransitionData" xmi:id="_3NF171mSEeWlgPkqehtlIg"/>
                <Node xmi:id="_3NF18FmSEeWlgPkqfgtlIg" NameID="Node657" Label="Cured" NodeType="ChanceNode">
                  <Prob xmi:id="_3NF18VmSEeWlgPkqfgtlIg" Value="pCure"/>
                  <MarkovData xsi:type="tree:MarkovTransitionData" xmi:id="_3NF18lmSEeWlgPkqfgtlIg"/>
                  <Node xmi:id="_3NF181mSEeWlgPkqfgtlIg" NameID="Node658" Label="Start BDQ" NodeType="TerminalNode">
                    <Prob xmi:id="_3NF19FmSEeWlgPkqfgtlIg" Value="pStartBDQPreXDR"/>
                    <MarkovData xsi:type="tree:MarkovJumpTransitionData" xmi:id="_3NF19VmSEeWlgPkqgftlIg" MarkovJumpState="Cured, on BDQ, any res"/>
                  </Node>
                  <Node xmi:id="_3NF19lmSEeWlgPkqgftlIg" NameID="Node659" Label="Continue BR" NodeType="TerminalNode">
                    <Prob xmi:id="_3NF191mSEeWlgPkqgftlIg" Value="#"/>
                    <MarkovData xsi:type="tree:MarkovJumpTransitionData" xmi:id="_3NF1-FmSEeWlgPkqgftlIg" MarkovJumpState="Cured, on BR, pre-XDR"/>
                  </Node>
                </Node>
                <Node xmi:id="_3NF1-VmSEeWlgPkqgftlIg" NameID="Node660" Label="Continue Not Cured" NodeType="ChanceNode">
                  <Prob xmi:id="_3NF1-lmSEeWlgPkqhetlIg" Value="#"/>
                  <MarkovData xsi:type="tree:MarkovTransitionData" xmi:id="_3NF1-1mSEeWlgPkqhetlIg"/>
                  <Node xmi:id="_3NF1_FmSEeWlgPkqhetlIg" NameID="Node661" Label="Start BDQ" NodeType="TerminalNode">
                    <Prob xmi:id="_3NF1_VmSEeWlgPkqhetlIg" Value="pStartBDQPreXDR"/>
                    <MarkovData xsi:type="tree:MarkovJumpTransitionData" xmi:id="_3NF1_lmSEeWlgPkqhetlIg" MarkovJumpState="pre-XDR, BDQ-R, on BDQ, C-"/>
                  </Node>
                  <Node xmi:id="_3NF1_1mSEeWlgPkqidtlIg" NameID="Node662" Label="Continue BR" NodeType="TerminalNode">
                    <Prob xmi:id="_3NF2AFmSEeWlgPkqidtlIg" Value="#"/>
                    <MarkovData xsi:type="tree:MarkovJumpTransitionData" xmi:id="_3NF2AVmSEeWlgPkqidtlIg" MarkovJumpState="pre-XDR, BDQ-R, on BR, C-"/>
                  </Node>
                </Node>
              </Node>
            </Node>
          </Node>
        </Node>
        <Node xmi:id="_3NF2AlmSEeWlgPkqidtlIg" NameID="Node663" Label="XDR, BDQ-S, on BR, C+" NodeType="ChanceNode">
          <Prob xmi:id="_3NF2A1mSEeWlgPkqidtlIg" Value="InitXDR*(1-GetBDQMDR)"/>
          <MarkovData xsi:type="tree:MarkovNonAbsorbingStateData" xmi:id="_3NF2BFmSEeWlgPkqjctlIg">
            <StateReward xmi:id="_3NF2BVmSEeWlgPkqjctlIg" Set="1">
              <Init xmi:id="_3NF2BlmSEeWlgPkqjctlIg" Value="0.5*uLE"/>
              <Incr xmi:id="_3NF2B1mSEeWlgPkqjctlIg" Value="uLE"/>
              <Final xmi:id="_3NF2CFmSEeWlgPkqjctlIg" Value="0.5*uLE"/>
            </StateReward>
            <StateReward xmi:id="_3NF2CVmSEeWlgPkqkbtlIg" Set="6">
              <Init xmi:id="_3NF2ClmSEeWlgPkqkbtlIg" Value="0.5*uSec_XDR"/>
              <Incr xmi:id="_3NF2C1mSEeWlgPkqkbtlIg" Value="uSec_XDR"/>
              <Final xmi:id="_3NF2DFmSEeWlgPkqkbtlIg" Value="0.5*uSec_XDR"/>
            </StateReward>
          </MarkovData>
          <Definition xmi:id="_ZvrVYHwKEeWOccOrStMxXg" Variable="pDefault" Value="0.0029"/>
          <Definition xmi:id="_0Q69AHyaEeWWzpPBUrjXgA" Variable="pDie" Value="pDieTreatedTB"/>
          <Node xmi:id="_3NF2DVmSEeWlgPkqkbtlIg" NameID="Node664" Label="Die" NodeType="TerminalNode">
            <Prob xmi:id="_3NF2DlmSEeWlgPkqlatlIg" Value="pDie"/>
            <MarkovData xsi:type="tree:MarkovJumpTransitionData" xmi:id="_3NF2D1mSEeWlgPkqlatlIg" MarkovJumpState="Death"/>
          </Node>
          <Node xmi:id="_3NF2EFmSEeWlgPkqlatlIg" NameID="Node665" Label="Survive" NodeType="ChanceNode">
            <Prob xmi:id="_3NF2EVmSEeWlgPkqlatlIg" Value="#"/>
            <MarkovData xsi:type="tree:MarkovTransitionData" xmi:id="_3NF2ElmSEeWlgPkqlatlIg"/>
            <Node xmi:id="_3NF2E1mSEeWlgPkqmZtlIg" NameID="Node666" Label="Stop Treatment - Routine" NodeType="TerminalNode">
              <Prob xmi:id="_3NF2FFmSEeWlgPkqmZtlIg" Value="pEnd"/>
              <MarkovData xsi:type="tree:MarkovJumpTransitionData" xmi:id="_3NF2FVmSEeWlgPkqmZtlIg" MarkovJumpState="XDR, BDQ-S, untreated, C+"/>
            </Node>
            <Node xmi:id="_3NF2FlmSEeWlgPkqmZtlIg" NameID="Node667" Label="Continue Treatment" NodeType="ChanceNode">
              <Prob xmi:id="_3NF2F1mSEeWlgPkqmZtlIg" Value="#"/>
              <MarkovData xsi:type="tree:MarkovTransitionData" xmi:id="_3NF2GFmSEeWlgPkqnYtlIg"/>
              <Node xmi:id="_3NF2GVmSEeWlgPkqnYtlIg" NameID="Node668" Label="Default" NodeType="TerminalNode">
                <Prob xmi:id="_3NF2GlmSEeWlgPkqnYtlIg" Value="pDefault"/>
                <MarkovData xsi:type="tree:MarkovJumpTransitionData" xmi:id="_3NF2G1mSEeWlgPkqnYtlIg" MarkovJumpState="XDR, BDQ-S, untreated, C+"/>
              </Node>
              <Node xmi:id="_3NF2HFmSEeWlgPkqnYtlIg" NameID="Node669" Label="Continue Treatment" NodeType="ChanceNode">
                <Prob xmi:id="_3NF2HVmSEeWlgPkqoXtlIg" Value="#"/>
                <MarkovData xsi:type="tree:MarkovTransitionData" xmi:id="_3NF2HlmSEeWlgPkqoXtlIg"/>
                <Node xmi:id="_3NF2H1mSEeWlgPkqoXtlIg" NameID="Node670" Label="Converted" NodeType="ChanceNode">
                  <Prob xmi:id="_3NF2IFmSEeWlgPkqoXtlIg" Value="pConvertXDR"/>
                  <MarkovData xsi:type="tree:MarkovTransitionData" xmi:id="_3NF2IVmSEeWlgPkqoXtlIg"/>
                  <Node xmi:id="_3NF2IlmSEeWlgPkqpWtlIg" NameID="Node671" Label="Start BDQ" NodeType="TerminalNode">
                    <Prob xmi:id="_3NF2I1mSEeWlgPkqpWtlIg" Value="pStartBDQXDR"/>
                    <MarkovData xsi:type="tree:MarkovJumpTransitionData" xmi:id="_3NF2JFmSEeWlgPkqpWtlIg" MarkovJumpState="XDR, BDQ-S, on BDQ, C-"/>
                  </Node>
                  <Node xmi:id="_3NF2JVmSEeWlgPkqpWtlIg" NameID="Node672" Label="Continue BR" NodeType="TerminalNode">
                    <Prob xmi:id="_3NF2JlmSEeWlgPkqpWtlIg" Value="#"/>
                    <MarkovData xsi:type="tree:MarkovJumpTransitionData" xmi:id="_3NF2J1mSEeWlgPkqqVtlIg" MarkovJumpState="XDR, BDQ-S, on BR, C-"/>
                  </Node>
                </Node>
                <Node xmi:id="_3NF2KFmSEeWlgPkqqVtlIg" NameID="Node673" Label="Continue Not Converted" NodeType="ChanceNode">
                  <Prob xmi:id="_3NF2KVmSEeWlgPkqqVtlIg" Value="#"/>
                  <MarkovData xsi:type="tree:MarkovTransitionData" xmi:id="_3NF2KlmSEeWlgPkqqVtlIg"/>
                  <Node xmi:id="_3NF2K1mSEeWlgPkqqVtlIg" NameID="Node674" Label="Start BDQ" NodeType="TerminalNode">
                    <Prob xmi:id="_3NF2LFmSEeWlgPkqrUtlIg" Value="pStartBDQXDR"/>
                    <MarkovData xsi:type="tree:MarkovJumpTransitionData" xmi:id="_3NF2LVmSEeWlgPkqrUtlIg" MarkovJumpState="XDR, BDQ-S, on BDQ, C+"/>
                  </Node>
                  <Node xmi:id="_3NF2LlmSEeWlgPkqrUtlIg" NameID="Node675" Label="Continue BR" NodeType="TerminalNode">
                    <Prob xmi:id="_3NF2L1mSEeWlgPkqrUtlIg" Value="#"/>
                    <MarkovData xsi:type="tree:MarkovJumpTransitionData" xmi:id="_3NF2MFmSEeWlgPkqrUtlIg" MarkovJumpState="XDR, BDQ-S, on BR, C+"/>
                  </Node>
                </Node>
              </Node>
            </Node>
          </Node>
        </Node>
        <Node xmi:id="_3NF2MVmSEeWlgPkqsTtlIg" NameID="Node676" Label="XDR, BDQ-R, on BR, C+" NodeType="ChanceNode">
          <Prob xmi:id="_3NF2MlmSEeWlgPkqsTtlIg" Value="0"/>
          <MarkovData xsi:type="tree:MarkovNonAbsorbingStateData" xmi:id="_3NF2M1mSEeWlgPkqsTtlIg">
            <StateReward xmi:id="_3NF2NFmSEeWlgPkqsTtlIg" Set="1">
              <Init xmi:id="_3NF2NVmSEeWlgPkqsTtlIg" Value="0.5*uLE"/>
              <Incr xmi:id="_3NF2NlmSEeWlgPkqtStlIg" Value="uLE"/>
              <Final xmi:id="_3NF2N1mSEeWlgPkqtStlIg" Value="0.5*uLE"/>
            </StateReward>
            <StateReward xmi:id="_3NF2OFmSEeWlgPkqtStlIg" Set="7">
              <Init xmi:id="_3NF2OVmSEeWlgPkqtStlIg" Value="0.5*uSec_XDR_BDQ"/>
              <Incr xmi:id="_3NF2OlmSEeWlgPkqtStlIg" Value="uSec_XDR_BDQ"/>
              <Final xmi:id="_3NF2O1mSEeWlgPkquRtlIg" Value="0.5*uSec_XDR_BDQ"/>
            </StateReward>
            <StateReward xmi:id="_3NF2PFmSEeWlgPkquRtlIg" Set="6">
              <Init xmi:id="_3NF2PVmSEeWlgPkquRtlIg" Value="0"/>
              <Incr xmi:id="_3NF2PlmSEeWlgPkquRtlIg" Value="0"/>
              <Final xmi:id="_3NF2P1mSEeWlgPkquRtlIg" Value="0"/>
            </StateReward>
          </MarkovData>
          <Definition xmi:id="_abAxYHwKEeWOccOrStMxXg" Variable="pDefault" Value="0.0029"/>
          <Definition xmi:id="_00LbEHyaEeWWzpPBUrjXgA" Variable="pDie" Value="pDieTreatedTB"/>
          <Node xmi:id="_3NF2QFmSEeWlgPkqvQtlIg" NameID="Node677" Label="Die" NodeType="TerminalNode">
            <Prob xmi:id="_3NF2QVmSEeWlgPkqvQtlIg" Value="pDie"/>
            <MarkovData xsi:type="tree:MarkovJumpTransitionData" xmi:id="_3NF2QlmSEeWlgPkqvQtlIg" MarkovJumpState="Death"/>
          </Node>
          <Node xmi:id="_3NF2Q1mSEeWlgPkqvQtlIg" NameID="Node678" Label="Survive" NodeType="ChanceNode">
            <Prob xmi:id="_3NF2RFmSEeWlgPkqvQtlIg" Value="#"/>
            <MarkovData xsi:type="tree:MarkovTransitionData" xmi:id="_3NF2RVmSEeWlgPkqwPtlIg"/>
            <Node xmi:id="_3NF2RlmSEeWlgPkqwPtlIg" NameID="Node679" Label="Stop Treatment - Routine" NodeType="TerminalNode">
              <Prob xmi:id="_3NF2R1mSEeWlgPkqwPtlIg" Value="pEnd"/>
              <MarkovData xsi:type="tree:MarkovJumpTransitionData" xmi:id="_3NF2SFmSEeWlgPkqwPtlIg" MarkovJumpState="XDR, BDQ-R, untreated, C+"/>
            </Node>
            <Node xmi:id="_3NF2SVmSEeWlgPkqwPtlIg" NameID="Node680" Label="Continue Treatment" NodeType="ChanceNode">
              <Prob xmi:id="_3NF2SlmSEeWlgPkqxOtlIg" Value="#"/>
              <MarkovData xsi:type="tree:MarkovTransitionData" xmi:id="_3NF2S1mSEeWlgPkqxOtlIg"/>
              <Node xmi:id="_3NF2TFmSEeWlgPkqxOtlIg" NameID="Node681" Label="Default" NodeType="TerminalNode">
                <Prob xmi:id="_3NF2TVmSEeWlgPkqxOtlIg" Value="pDefault"/>
                <MarkovData xsi:type="tree:MarkovJumpTransitionData" xmi:id="_3NF2TlmSEeWlgPkqxOtlIg" MarkovJumpState="XDR, BDQ-R, untreated, C+"/>
              </Node>
              <Node xmi:id="_3NGcUFmSEeWlgPkqyNtlIg" NameID="Node682" Label="Continue Treatment" NodeType="ChanceNode">
                <Prob xmi:id="_3NGcUVmSEeWlgPkqyNtlIg" Value="#"/>
                <MarkovData xsi:type="tree:MarkovTransitionData" xmi:id="_3NGcUlmSEeWlgPkqyNtlIg"/>
                <Node xmi:id="_3NGcU1mSEeWlgPkqyNtlIg" NameID="Node683" Label="Converted" NodeType="ChanceNode">
                  <Prob xmi:id="_3NGcVFmSEeWlgPkqyNtlIg" Value="pConvertXDR"/>
                  <MarkovData xsi:type="tree:MarkovTransitionData" xmi:id="_3NGcVVmSEeWlgPkqzMtlIg"/>
                  <Node xmi:id="_3NGcVlmSEeWlgPkqzMtlIg" NameID="Node684" Label="Start BDQ" NodeType="TerminalNode">
                    <Prob xmi:id="_3NGcV1mSEeWlgPkqzMtlIg" Value="pStartBDQXDR"/>
                    <MarkovData xsi:type="tree:MarkovJumpTransitionData" xmi:id="_3NGcWFmSEeWlgPkqzMtlIg" MarkovJumpState="XDR, BDQ-R, on BDQ, C-"/>
                  </Node>
                  <Node xmi:id="_3NGcWVmSEeWlgPkqzMtlIg" NameID="Node685" Label="Continue BR" NodeType="TerminalNode">
                    <Prob xmi:id="_3NGcWlmSEeWlgPkq0LtlIg" Value="#"/>
                    <MarkovData xsi:type="tree:MarkovJumpTransitionData" xmi:id="_3NGcW1mSEeWlgPkq0LtlIg" MarkovJumpState="XDR, BDQ-R, on BR, C-"/>
                  </Node>
                </Node>
                <Node xmi:id="_3NGcXFmSEeWlgPkq0LtlIg" NameID="Node686" Label="Continue Not Converted" NodeType="ChanceNode">
                  <Prob xmi:id="_3NGcXVmSEeWlgPkq0LtlIg" Value="#"/>
                  <MarkovData xsi:type="tree:MarkovTransitionData" xmi:id="_3NGcXlmSEeWlgPkq0LtlIg"/>
                  <Node xmi:id="_3NGcX1mSEeWlgPkq1KtlIg" NameID="Node687" Label="Start BDQ" NodeType="TerminalNode">
                    <Prob xmi:id="_3NGcYFmSEeWlgPkq1KtlIg" Value="pStartBDQXDR"/>
                    <MarkovData xsi:type="tree:MarkovJumpTransitionData" xmi:id="_3NGcYVmSEeWlgPkq1KtlIg" MarkovJumpState="XDR, BDQ-R, on BDQ, C+"/>
                  </Node>
                  <Node xmi:id="_3NGcYlmSEeWlgPkq1KtlIg" NameID="Node688" Label="Continue BR" NodeType="TerminalNode">
                    <Prob xmi:id="_3NGcY1mSEeWlgPkq1KtlIg" Value="#"/>
                    <MarkovData xsi:type="tree:MarkovJumpTransitionData" xmi:id="_3NGcZFmSEeWlgPkq2JtlIg" MarkovJumpState="XDR, BDQ-R, on BR, C+"/>
                  </Node>
                </Node>
              </Node>
            </Node>
          </Node>
        </Node>
        <Node xmi:id="_3NGcZVmSEeWlgPkq2JtlIg" NameID="Node689" Label="XDR, BDQ-S, on BR, C-" NodeType="ChanceNode">
          <Prob xmi:id="_3NGcZlmSEeWlgPkq2JtlIg" Value="0"/>
          <MarkovData xsi:type="tree:MarkovNonAbsorbingStateData" xmi:id="_3NGcZ1mSEeWlgPkq2JtlIg">
            <StateReward xmi:id="_3NGcaFmSEeWlgPkq2JtlIg" Set="1">
              <Init xmi:id="_3NGcaVmSEeWlgPkq3ItlIg" Value="0.5*uLE"/>
              <Incr xmi:id="_3NGcalmSEeWlgPkq3ItlIg" Value="uLE"/>
              <Final xmi:id="_3NGca1mSEeWlgPkq3ItlIg" Value="0.5*uLE"/>
            </StateReward>
          </MarkovData>
          <Definition xmi:id="_bMq30HwKEeWOccOrStMxXg" Variable="pDefault" Value="0.0029"/>
          <Definition xmi:id="_F2ds0HyaEeWWzpPBNyjXgA" Variable="pDie" Value="pDieWell"/>
          <Definition xmi:id="_DKoXMILFEeW-ZNpVE7nceQ" Variable="RelapseProp" Value="RelapsePropXDR"/>
          <Node xmi:id="_3NGcbFmSEeWlgPkq3ItlIg" NameID="Node690" Label="Die" NodeType="TerminalNode">
            <Prob xmi:id="_3NGcbVmSEeWlgPkq3ItlIg" Value="pDie"/>
            <MarkovData xsi:type="tree:MarkovJumpTransitionData" xmi:id="_3NGcblmSEeWlgPkq4HtlIg" MarkovJumpState="Death"/>
          </Node>
          <Node xmi:id="_3NGcb1mSEeWlgPkq4HtlIg" NameID="Node691" Label="Survive" NodeType="ChanceNode">
            <Prob xmi:id="_3NGccFmSEeWlgPkq4HtlIg" Value="#"/>
            <MarkovData xsi:type="tree:MarkovTransitionData" xmi:id="_3NGccVmSEeWlgPkq4HtlIg"/>
            <Node xmi:id="_3NGcclmSEeWlgPkq4HtlIg" NameID="Node692" Label="Stop Treatment - Routine" NodeType="TerminalNode">
              <Prob xmi:id="_3NGcc1mSEeWlgPkq5GtlIg" Value="pEnd"/>
              <MarkovData xsi:type="tree:MarkovJumpTransitionData" xmi:id="_3NGcdFmSEeWlgPkq5GtlIg" MarkovJumpState="XDR, BDQ-S, untreated, C-"/>
            </Node>
            <Node xmi:id="_3NGcdVmSEeWlgPkq5GtlIg" NameID="Node693" Label="Continue Treatment" NodeType="ChanceNode">
              <Prob xmi:id="_3NGcdlmSEeWlgPkq5GtlIg" Value="#"/>
              <MarkovData xsi:type="tree:MarkovTransitionData" xmi:id="_3NGcd1mSEeWlgPkq5GtlIg"/>
              <Node xmi:id="_3NGceFmSEeWlgPkq6FtlIg" NameID="Node694" Label="Default" NodeType="TerminalNode">
                <Prob xmi:id="_3NGceVmSEeWlgPkq6FtlIg" Value="pDefault"/>
                <MarkovData xsi:type="tree:MarkovJumpTransitionData" xmi:id="_3NGcelmSEeWlgPkq6FtlIg" MarkovJumpState="XDR, BDQ-S, untreated, C-"/>
              </Node>
              <Node xmi:id="_3NGce1mSEeWlgPkq6FtlIg" NameID="Node695" Label="Continue Treatment" NodeType="ChanceNode">
                <Prob xmi:id="_3NGcfFmSEeWlgPkq6FtlIg" Value="#"/>
                <MarkovData xsi:type="tree:MarkovTransitionData" xmi:id="_3NGcfVmSEeWlgPkq7EtlIg"/>
                <Node xmi:id="_3NGcflmSEeWlgPkq7EtlIg" NameID="Node696" Label="Cured" NodeType="ChanceNode">
                  <Prob xmi:id="_3NGcf1mSEeWlgPkq7EtlIg" Value="pCure"/>
                  <MarkovData xsi:type="tree:MarkovTransitionData" xmi:id="_3NGcgFmSEeWlgPkq7EtlIg"/>
                  <Node xmi:id="_3NGcgVmSEeWlgPkq7EtlIg" NameID="Node697" Label="Start BDQ" NodeType="TerminalNode">
                    <Prob xmi:id="_3NGcglmSEeWlgPkq8DtlIg" Value="pStartBDQXDR"/>
                    <MarkovData xsi:type="tree:MarkovJumpTransitionData" xmi:id="_3NGcg1mSEeWlgPkq8DtlIg" MarkovJumpState="Cured, on BDQ, any res"/>
                  </Node>
                  <Node xmi:id="_3NGchFmSEeWlgPkq8DtlIg" NameID="Node698" Label="Continue BR" NodeType="TerminalNode">
                    <Prob xmi:id="_3NGchVmSEeWlgPkq8DtlIg" Value="#"/>
                    <MarkovData xsi:type="tree:MarkovJumpTransitionData" xmi:id="_3NGchlmSEeWlgPkq8DtlIg" MarkovJumpState="Cured, on BR, XDR"/>
                  </Node>
                </Node>
                <Node xmi:id="_3NGch1mSEeWlgPkq9CtlIg" NameID="Node699" Label="Continue Not Cured" NodeType="ChanceNode">
                  <Prob xmi:id="_3NGciFmSEeWlgPkq9CtlIg" Value="#"/>
                  <MarkovData xsi:type="tree:MarkovTransitionData" xmi:id="_3NGciVmSEeWlgPkq9CtlIg"/>
                  <Node xmi:id="_3NGcilmSEeWlgPkq9CtlIg" NameID="Node700" Label="Start BDQ" NodeType="TerminalNode">
                    <Prob xmi:id="_3NGci1mSEeWlgPkq9CtlIg" Value="pStartBDQXDR"/>
                    <MarkovData xsi:type="tree:MarkovJumpTransitionData" xmi:id="_3NGcjFmSEeWlgPkq-BtlIg" MarkovJumpState="XDR, BDQ-S, on BDQ, C-"/>
                  </Node>
                  <Node xmi:id="_3NGcjVmSEeWlgPkq-BtlIg" NameID="Node701" Label="Continue BR" NodeType="TerminalNode">
                    <Prob xmi:id="_3NGcjlmSEeWlgPkq-BtlIg" Value="#"/>
                    <MarkovData xsi:type="tree:MarkovJumpTransitionData" xmi:id="_3NGcj1mSEeWlgPkq-BtlIg" MarkovJumpState="XDR, BDQ-S, on BR, C-"/>
                  </Node>
                </Node>
              </Node>
            </Node>
          </Node>
        </Node>
        <Node xmi:id="_3NGckFmSEeWlgPkq-BtlIg" NameID="Node702" Label="XDR, BDQ-R, on BR, C-" NodeType="ChanceNode">
          <Prob xmi:id="_3NGckVmSEeWlgPkq_AtlIg" Value="0"/>
          <MarkovData xsi:type="tree:MarkovNonAbsorbingStateData" xmi:id="_3NGcklmSEeWlgPkq_AtlIg">
            <StateReward xmi:id="_3NGck1mSEeWlgPkq_AtlIg" Set="1">
              <Init xmi:id="_3NGclFmSEeWlgPkq_AtlIg" Value="0.5*uLE"/>
              <Incr xmi:id="_3NGclVmSEeWlgPkq_AtlIg" Value="uLE"/>
              <Final xmi:id="_3NGcllmSEeWlgPkqA_tlIg" Value="0.5*uLE"/>
            </StateReward>
          </MarkovData>
          <Definition xmi:id="_bxmw4HwKEeWOccOrStMxXg" Variable="pDefault" Value="0.0029"/>
          <Definition xmi:id="_Gae_4HyaEeWWzpPBNyjXgA" Variable="pDie" Value="pDieWell"/>
          <Definition xmi:id="_EH5QsILFEeW-ZNpVE7nceQ" Variable="RelapseProp" Value="RelapsePropXDR"/>
          <Node xmi:id="_3NGcl1mSEeWlgPkqA_tlIg" NameID="Node703" Label="Die" NodeType="TerminalNode">
            <Prob xmi:id="_3NGcmFmSEeWlgPkqA_tlIg" Value="pDie"/>
            <MarkovData xsi:type="tree:MarkovJumpTransitionData" xmi:id="_3NGcmVmSEeWlgPkqA_tlIg" MarkovJumpState="Death"/>
          </Node>
          <Node xmi:id="_3NGcmlmSEeWlgPkqA_tlIg" NameID="Node704" Label="Survive" NodeType="ChanceNode">
            <Prob xmi:id="_3NGcm1mSEeWlgPkqB-tlIg" Value="#"/>
            <MarkovData xsi:type="tree:MarkovTransitionData" xmi:id="_3NGcnFmSEeWlgPkqB-tlIg"/>
            <Node xmi:id="_3NGcnVmSEeWlgPkqB-tlIg" NameID="Node705" Label="Stop Treatment - Routine" NodeType="TerminalNode">
              <Prob xmi:id="_3NGcnlmSEeWlgPkqB-tlIg" Value="pEnd"/>
              <MarkovData xsi:type="tree:MarkovJumpTransitionData" xmi:id="_3NGcn1mSEeWlgPkqB-tlIg" MarkovJumpState="XDR, BDQ-R, untreated, C-"/>
            </Node>
            <Node xmi:id="_3NGcoFmSEeWlgPkqC9tlIg" NameID="Node706" Label="Continue Treatment" NodeType="ChanceNode">
              <Prob xmi:id="_3NGcoVmSEeWlgPkqC9tlIg" Value="#"/>
              <MarkovData xsi:type="tree:MarkovTransitionData" xmi:id="_3NGcolmSEeWlgPkqC9tlIg"/>
              <Node xmi:id="_3NGco1mSEeWlgPkqC9tlIg" NameID="Node707" Label="Default" NodeType="TerminalNode">
                <Prob xmi:id="_3NGcpFmSEeWlgPkqC9tlIg" Value="pDefault"/>
                <MarkovData xsi:type="tree:MarkovJumpTransitionData" xmi:id="_3NGcpVmSEeWlgPkqD8tlIg" MarkovJumpState="XDR, BDQ-R, untreated, C-"/>
              </Node>
              <Node xmi:id="_3NGcplmSEeWlgPkqD8tlIg" NameID="Node708" Label="Continue Treatment" NodeType="ChanceNode">
                <Prob xmi:id="_3NGcp1mSEeWlgPkqD8tlIg" Value="#"/>
                <MarkovData xsi:type="tree:MarkovTransitionData" xmi:id="_3NGcqFmSEeWlgPkqD8tlIg"/>
                <Node xmi:id="_3NGcqVmSEeWlgPkqD8tlIg" NameID="Node709" Label="Cured" NodeType="ChanceNode">
                  <Prob xmi:id="_3NGcqlmSEeWlgPkqE7tlIg" Value="pCure"/>
                  <MarkovData xsi:type="tree:MarkovTransitionData" xmi:id="_3NGcq1mSEeWlgPkqE7tlIg"/>
                  <Node xmi:id="_3NGcrFmSEeWlgPkqE7tlIg" NameID="Node710" Label="Start BDQ" NodeType="TerminalNode">
                    <Prob xmi:id="_3NGcrVmSEeWlgPkqE7tlIg" Value="pStartBDQXDR"/>
                    <MarkovData xsi:type="tree:MarkovJumpTransitionData" xmi:id="_3NGcrlmSEeWlgPkqE7tlIg" MarkovJumpState="Cured, on BDQ, any res"/>
                  </Node>
                  <Node xmi:id="_3NGcr1mSEeWlgPkqF6tlIg" NameID="Node711" Label="Continue BR" NodeType="TerminalNode">
                    <Prob xmi:id="_3NGcsFmSEeWlgPkqF6tlIg" Value="#"/>
                    <MarkovData xsi:type="tree:MarkovJumpTransitionData" xmi:id="_3NGcsVmSEeWlgPkqF6tlIg" MarkovJumpState="Cured, on BR, XDR"/>
                  </Node>
                </Node>
                <Node xmi:id="_3NGcslmSEeWlgPkqF6tlIg" NameID="Node712" Label="Continue Not Cured" NodeType="ChanceNode">
                  <Prob xmi:id="_3NGcs1mSEeWlgPkqF6tlIg" Value="#"/>
                  <MarkovData xsi:type="tree:MarkovTransitionData" xmi:id="_3NGctFmSEeWlgPkqG5tlIg"/>
                  <Node xmi:id="_3NGctVmSEeWlgPkqG5tlIg" NameID="Node713" Label="Start BDQ" NodeType="TerminalNode">
                    <Prob xmi:id="_3NGctlmSEeWlgPkqG5tlIg" Value="pStartBDQXDR"/>
                    <MarkovData xsi:type="tree:MarkovJumpTransitionData" xmi:id="_3NGct1mSEeWlgPkqG5tlIg" MarkovJumpState="XDR, BDQ-R, on BDQ, C-"/>
                  </Node>
                  <Node xmi:id="_3NGcuFmSEeWlgPkqG5tlIg" NameID="Node714" Label="Continue BR" NodeType="TerminalNode">
                    <Prob xmi:id="_3NGcuVmSEeWlgPkqH4tlIg" Value="#"/>
                    <MarkovData xsi:type="tree:MarkovJumpTransitionData" xmi:id="_3NGculmSEeWlgPkqH4tlIg" MarkovJumpState="XDR, BDQ-R, on BR, C-"/>
                  </Node>
                </Node>
              </Node>
            </Node>
          </Node>
        </Node>
        <Node xmi:id="_3NGcu1mSEeWlgPkqH4tlIg" NameID="Node715" Label="Cured, on BR, MDR" NodeType="ChanceNode">
          <Prob xmi:id="_3NGcvFmSEeWlgPkqH4tlIg" Value="0"/>
          <MarkovData xsi:type="tree:MarkovNonAbsorbingStateData" xmi:id="_3NGcvVmSEeWlgPkqH4tlIg">
            <StateReward xmi:id="_3NGcvlmSEeWlgPkqI3tlIg" Set="1">
              <Init xmi:id="_3NGcv1mSEeWlgPkqI3tlIg" Value="0.5*uLE"/>
              <Incr xmi:id="_3NGcwFmSEeWlgPkqI3tlIg" Value="uLE"/>
              <Final xmi:id="_3NGcwVmSEeWlgPkqI3tlIg" Value="0.5*uLE"/>
            </StateReward>
          </MarkovData>
          <Definition xmi:id="_cn7U4HwKEeWOccOrStMxXg" Variable="pDefault" Value="0.0029"/>
          <Definition xmi:id="_HbQgYHyaEeWWzpPBNyjXgA" Variable="pDie" Value="pDieWell"/>
          <Node xmi:id="_3NGcwlmSEeWlgPkqI3tlIg" NameID="Node716" Label="Die" NodeType="TerminalNode">
            <Prob xmi:id="_3NGcw1mSEeWlgPkqJ2tlIg" Value="pDie"/>
            <MarkovData xsi:type="tree:MarkovJumpTransitionData" xmi:id="_3NGcxFmSEeWlgPkqJ2tlIg" MarkovJumpState="Death"/>
          </Node>
          <Node xmi:id="_3NGcxVmSEeWlgPkqJ2tlIg" NameID="Node717" Label="Survive" NodeType="ChanceNode">
            <Prob xmi:id="_3NGcxlmSEeWlgPkqJ2tlIg" Value="#"/>
            <MarkovData xsi:type="tree:MarkovTransitionData" xmi:id="_3NGcx1mSEeWlgPkqJ2tlIg"/>
            <Node xmi:id="_3NGcyFmSEeWlgPkqK1tlIg" NameID="Node718" Label="Stop Treatment - Routine" NodeType="TerminalNode">
              <Prob xmi:id="_3NGcyVmSEeWlgPkqK1tlIg" Value="pEnd"/>
              <MarkovData xsi:type="tree:MarkovJumpTransitionData" xmi:id="_3NGcylmSEeWlgPkqK1tlIg" MarkovJumpState="Cured, untreated, any resistance"/>
            </Node>
            <Node xmi:id="_3NGcy1mSEeWlgPkqK1tlIg" NameID="Node719" Label="Continue Treatment" NodeType="ChanceNode">
              <Prob xmi:id="_3NGczFmSEeWlgPkqK1tlIg" Value="#"/>
              <MarkovData xsi:type="tree:MarkovTransitionData" xmi:id="_3NGczVmSEeWlgPkqL0tlIg"/>
              <Node xmi:id="_3NGczlmSEeWlgPkqL0tlIg" NameID="Node720" Label="Default" NodeType="TerminalNode">
                <Prob xmi:id="_3NGcz1mSEeWlgPkqL0tlIg" Value="pDefault"/>
                <MarkovData xsi:type="tree:MarkovJumpTransitionData" xmi:id="_3NGc0FmSEeWlgPkqL0tlIg" MarkovJumpState="Cured, untreated, any resistance"/>
              </Node>
              <Node xmi:id="_3NGc0VmSEeWlgPkqL0tlIg" NameID="Node721" Label="Continue Treatment" NodeType="TerminalNode">
                <Prob xmi:id="_3NGc0lmSEeWlgPkqMztlIg" Value="#"/>
                <MarkovData xsi:type="tree:MarkovJumpTransitionData" xmi:id="_3NGc01mSEeWlgPkqMztlIg" MarkovJumpState="Cured, on BR, MDR"/>
              </Node>
            </Node>
          </Node>
        </Node>
        <Node xmi:id="_3NGc1FmSEeWlgPkqMztlIg" NameID="Node722" Label="Cured, on BR, pre-XDR" NodeType="ChanceNode">
          <Prob xmi:id="_3NGc1VmSEeWlgPkqMztlIg" Value="0"/>
          <MarkovData xsi:type="tree:MarkovNonAbsorbingStateData" xmi:id="_3NGc1lmSEeWlgPkqMztlIg">
            <StateReward xmi:id="_3NGc11mSEeWlgPkqNytlIg" Set="1">
              <Init xmi:id="_3NGc2FmSEeWlgPkqNytlIg" Value="0.5*uLE"/>
              <Incr xmi:id="_3NGc2VmSEeWlgPkqNytlIg" Value="uLE"/>
              <Final xmi:id="_3NGc2lmSEeWlgPkqNytlIg" Value="0.5*uLE"/>
            </StateReward>
          </MarkovData>
          <Definition xmi:id="_dJkpYHwKEeWOccOrTsMxXg" Variable="pDefault" Value="0.0029"/>
          <Definition xmi:id="_IN6sYHyaEeWWzpPBNyjXgA" Variable="pDie" Value="pDieWell"/>
          <Node xmi:id="_3NGc21mSEeWlgPkqNytlIg" NameID="Node723" Label="Die" NodeType="TerminalNode">
            <Prob xmi:id="_3NGc3FmSEeWlgPkqOxtlIg" Value="pDie"/>
            <MarkovData xsi:type="tree:MarkovJumpTransitionData" xmi:id="_3NGc3VmSEeWlgPkqOxtlIg" MarkovJumpState="Death"/>
          </Node>
          <Node xmi:id="_3NGc3lmSEeWlgPkqOxtlIg" NameID="Node724" Label="Survive" NodeType="ChanceNode">
            <Prob xmi:id="_3NGc31mSEeWlgPkqOxtlIg" Value="#"/>
            <MarkovData xsi:type="tree:MarkovTransitionData" xmi:id="_3NGc4FmSEeWlgPkqOxtlIg"/>
            <Node xmi:id="_3NGc4VmSEeWlgPkqPwtlIg" NameID="Node725" Label="Stop Treatment - Routine" NodeType="TerminalNode">
              <Prob xmi:id="_3NGc4lmSEeWlgPkqPwtlIg" Value="pEnd"/>
              <MarkovData xsi:type="tree:MarkovJumpTransitionData" xmi:id="_3NGc41mSEeWlgPkqPwtlIg" MarkovJumpState="Cured, untreated, any resistance"/>
            </Node>
            <Node xmi:id="_3NGc5FmSEeWlgPkqPwtlIg" NameID="Node726" Label="Continue Treatment" NodeType="ChanceNode">
              <Prob xmi:id="_3NGc5VmSEeWlgPkqPwtlIg" Value="#"/>
              <MarkovData xsi:type="tree:MarkovTransitionData" xmi:id="_3NGc5lmSEeWlgPkqQvtlIg"/>
              <Node xmi:id="_3NGc51mSEeWlgPkqQvtlIg" NameID="Node727" Label="Default" NodeType="TerminalNode">
                <Prob xmi:id="_3NGc6FmSEeWlgPkqQvtlIg" Value="pDefault"/>
                <MarkovData xsi:type="tree:MarkovJumpTransitionData" xmi:id="_3NGc6VmSEeWlgPkqQvtlIg" MarkovJumpState="Cured, untreated, any resistance"/>
              </Node>
              <Node xmi:id="_3NGc6lmSEeWlgPkqQvtlIg" NameID="Node728" Label="Continue Treatment" NodeType="ChanceNode">
                <Prob xmi:id="_3NGc61mSEeWlgPkqRutlIg" Value="#"/>
                <MarkovData xsi:type="tree:MarkovTransitionData" xmi:id="_3NGc7FmSEeWlgPkqRutlIg"/>
                <Node xmi:id="_3NGc7VmSEeWlgPkqRutlIg" NameID="Node729" Label="Start BDQ" NodeType="TerminalNode">
                  <Prob xmi:id="_3NGc7lmSEeWlgPkqRutlIg" Value="pStartBDQPreXDR"/>
                  <MarkovData xsi:type="tree:MarkovJumpTransitionData" xmi:id="_3NGc71mSEeWlgPkqRutlIg" MarkovJumpState="Cured, on BDQ, any res"/>
                </Node>
                <Node xmi:id="_3NGc8FmSEeWlgPkqSttlIg" NameID="Node730" Label="Continue BR" NodeType="TerminalNode">
                  <Prob xmi:id="_3NGc8VmSEeWlgPkqSttlIg" Value="#"/>
                  <MarkovData xsi:type="tree:MarkovJumpTransitionData" xmi:id="_3NGc8lmSEeWlgPkqSttlIg" MarkovJumpState="Cured, on BR, pre-XDR"/>
                </Node>
              </Node>
            </Node>
          </Node>
        </Node>
        <Node xmi:id="_3NGc81mSEeWlgPkqSttlIg" NameID="Node731" Label="Cured, on BR, XDR" NodeType="ChanceNode">
          <Prob xmi:id="_3NGc9FmSEeWlgPkqSttlIg" Value="0"/>
          <MarkovData xsi:type="tree:MarkovNonAbsorbingStateData" xmi:id="_3NGc9VmSEeWlgPkqTstlIg">
            <StateReward xmi:id="_3NGc9lmSEeWlgPkqTstlIg" Set="1">
              <Init xmi:id="_3NGc91mSEeWlgPkqTstlIg" Value="0.5*uLE"/>
              <Incr xmi:id="_3NGc-FmSEeWlgPkqTstlIg" Value="uLE"/>
              <Final xmi:id="_3NGc-VmSEeWlgPkqTstlIg" Value="0.5*uLE"/>
            </StateReward>
          </MarkovData>
          <Definition xmi:id="_drS2YHwKEeWOccOrTsMxXg" Variable="pDefault" Value="0.0029"/>
          <Definition xmi:id="_JE2UYHyaEeWWzpPBNyjXgA" Variable="pDie" Value="pDieWell"/>
          <Node xmi:id="_3NGc-lmSEeWlgPkqUrtlIg" NameID="Node732" Label="Die" NodeType="TerminalNode">
            <Prob xmi:id="_3NGc-1mSEeWlgPkqUrtlIg" Value="pDie"/>
            <MarkovData xsi:type="tree:MarkovJumpTransitionData" xmi:id="_3NGc_FmSEeWlgPkqUrtlIg" MarkovJumpState="Death"/>
          </Node>
          <Node xmi:id="_3NGc_VmSEeWlgPkqUrtlIg" NameID="Node733" Label="Survive" NodeType="ChanceNode">
            <Prob xmi:id="_3NGc_lmSEeWlgPkqUrtlIg" Value="#"/>
            <MarkovData xsi:type="tree:MarkovTransitionData" xmi:id="_3NGc_1mSEeWlgPkqVqtlIg"/>
            <Node xmi:id="_3NGdAFmSEeWlgPkqVqtlIg" NameID="Node734" Label="Stop Treatment - Routine" NodeType="TerminalNode">
              <Prob xmi:id="_3NGdAVmSEeWlgPkqVqtlIg" Value="pEnd"/>
              <MarkovData xsi:type="tree:MarkovJumpTransitionData" xmi:id="_3NGdAlmSEeWlgPkqVqtlIg" MarkovJumpState="Cured, untreated, any resistance"/>
            </Node>
            <Node xmi:id="_3NGdA1mSEeWlgPkqVqtlIg" NameID="Node735" Label="Continue Treatment" NodeType="ChanceNode">
              <Prob xmi:id="_3NGdBFmSEeWlgPkqWptlIg" Value="#"/>
              <MarkovData xsi:type="tree:MarkovTransitionData" xmi:id="_3NGdBVmSEeWlgPkqWptlIg"/>
              <Node xmi:id="_3NGdBlmSEeWlgPkqWptlIg" NameID="Node736" Label="Default" NodeType="TerminalNode">
                <Prob xmi:id="_3NGdB1mSEeWlgPkqWptlIg" Value="pDefault"/>
                <MarkovData xsi:type="tree:MarkovJumpTransitionData" xmi:id="_3NGdCFmSEeWlgPkqWptlIg" MarkovJumpState="Cured, untreated, any resistance"/>
              </Node>
              <Node xmi:id="_3NGdCVmSEeWlgPkqXotlIg" NameID="Node737" Label="Continue Treatment" NodeType="ChanceNode">
                <Prob xmi:id="_3NGdClmSEeWlgPkqXotlIg" Value="#"/>
                <MarkovData xsi:type="tree:MarkovTransitionData" xmi:id="_3NGdC1mSEeWlgPkqXotlIg"/>
                <Node xmi:id="_3NGdDFmSEeWlgPkqXotlIg" NameID="Node738" Label="Start BDQ" NodeType="TerminalNode">
                  <Prob xmi:id="_3NGdDVmSEeWlgPkqXotlIg" Value="pStartBDQXDR"/>
                  <MarkovData xsi:type="tree:MarkovJumpTransitionData" xmi:id="_3NGdDlmSEeWlgPkqYntlIg" MarkovJumpState="Cured, on BDQ, any res"/>
                </Node>
                <Node xmi:id="_3NGdD1mSEeWlgPkqYntlIg" NameID="Node739" Label="Continue BR" NodeType="TerminalNode">
                  <Prob xmi:id="_3NGdEFmSEeWlgPkqYntlIg" Value="#"/>
                  <MarkovData xsi:type="tree:MarkovJumpTransitionData" xmi:id="_3NGdEVmSEeWlgPkqYntlIg" MarkovJumpState="Cured, on BR, XDR"/>
                </Node>
              </Node>
            </Node>
          </Node>
        </Node>
        <Node xmi:id="_3NGdElmSEeWlgPkqYntlIg" NameID="Node740" Label="MDR, BDQ-S, untreated, C+" NodeType="ChanceNode">
          <Prob xmi:id="_3NGdE1mSEeWlgPkqZmtlIg" Value="0"/>
          <MarkovData xsi:type="tree:MarkovNonAbsorbingStateData" xmi:id="_3NGdFFmSEeWlgPkqZmtlIg">
            <StateReward xmi:id="_3NGdFVmSEeWlgPkqZmtlIg" Set="1">
              <Init xmi:id="_3NGdFlmSEeWlgPkqZmtlIg" Value="0.5*uLE"/>
              <Incr xmi:id="_3NGdF1mSEeWlgPkqZmtlIg" Value="uLE"/>
              <Final xmi:id="_3NGdGFmSEeWlgPkqaltlIg" Value="0.5*uLE"/>
            </StateReward>
            <StateReward xmi:id="_3NGdGVmSEeWlgPkqaltlIg" Set="2">
              <Init xmi:id="_3NGdGlmSEeWlgPkqaltlIg" Value="0.5*uSec_MDR*SecMultUntreated"/>
              <Incr xmi:id="_3NGdG1mSEeWlgPkqaltlIg" Value="uSec_MDR*SecMultUntreated"/>
              <Final xmi:id="_3NGdHFmSEeWlgPkqaltlIg" Value="0.5*uSec_MDR*SecMultUntreated"/>
            </StateReward>
          </MarkovData>
          <Definition xmi:id="_M4E48HybEeWWzpPBXojXgA" Variable="pDie" Value="pDieUntreatedTB"/>
          <Node xmi:id="_3NGdHVmSEeWlgPkqbktlIg" NameID="Node741" Label="Die" NodeType="TerminalNode">
            <Prob xmi:id="_3NGdHlmSEeWlgPkqbktlIg" Value="pDie"/>
            <MarkovData xsi:type="tree:MarkovJumpTransitionData" xmi:id="_3NGdH1mSEeWlgPkqbktlIg" MarkovJumpState="Death"/>
          </Node>
          <Node xmi:id="_3NGdIFmSEeWlgPkqbktlIg" NameID="Node742" Label="Survive" NodeType="ChanceNode">
            <Prob xmi:id="_3NGdIVmSEeWlgPkqbktlIg" Value="#"/>
            <MarkovData xsi:type="tree:MarkovTransitionData" xmi:id="_3NGdIlmSEeWlgPkqcjtlIg"/>
            <Node xmi:id="_3NGdI1mSEeWlgPkqcjtlIg" NameID="Node743" Label="Cure" NodeType="TerminalNode">
              <Prob xmi:id="_3NGdJFmSEeWlgPkqcjtlIg" Value="pCureUntreated"/>
              <MarkovData xsi:type="tree:MarkovJumpTransitionData" xmi:id="_3NGdJVmSEeWlgPkqcjtlIg" MarkovJumpState="Cured, untreated, any resistance"/>
            </Node>
            <Node xmi:id="_3NGdJlmSEeWlgPkqcjtlIg" NameID="Node744" Label="Continue Not Cured" NodeType="ChanceNode">
              <Prob xmi:id="_3NGdJ1mSEeWlgPkqditlIg" Value="#"/>
              <MarkovData xsi:type="tree:MarkovTransitionData" xmi:id="_3NGdKFmSEeWlgPkqditlIg"/>
              <Node xmi:id="_3NGdKVmSEeWlgPkqditlIg" NameID="Node745" Label="Start Treatment with BR" NodeType="TerminalNode">
                <Prob xmi:id="_3NGdKlmSEeWlgPkqditlIg" Value="pStartTreat*pStartTreatBR"/>
                <MarkovData xsi:type="tree:MarkovJumpTransitionData" xmi:id="_3NGdK1mSEeWlgPkqditlIg" MarkovJumpState="MDR, BDQ-S, on BR, C+"/>
              </Node>
              <Node xmi:id="_3NGdLFmSEeWlgPkqehtlIg" NameID="Node746" Label="Don't start BR treatment" NodeType="ChanceNode">
                <Prob xmi:id="_3NGdLVmSEeWlgPkqehtlIg" Value="#"/>
                <MarkovData xsi:type="tree:MarkovTransitionData" xmi:id="_3NGdLlmSEeWlgPkqehtlIg"/>
                <Node xmi:id="_3NGdL1mSEeWlgPkqehtlIg" NameID="Node747" Label="Start treatment with BDQ" NodeType="TerminalNode">
                  <Prob xmi:id="_3NGdMFmSEeWlgPkqehtlIg" Value="pStartTreat*pStartTreatBDQ"/>
                  <MarkovData xsi:type="tree:MarkovJumpTransitionData" xmi:id="_3NGdMVmSEeWlgPkqfgtlIg" MarkovJumpState="MDR, BDQ-S, on BDQ, C+"/>
                </Node>
                <Node xmi:id="_3NGdMlmSEeWlgPkqfgtlIg" NameID="Node748" Label="Continue Untreated" NodeType="TerminalNode">
                  <Prob xmi:id="_3NGdM1mSEeWlgPkqfgtlIg" Value="#"/>
                  <MarkovData xsi:type="tree:MarkovJumpTransitionData" xmi:id="_3NGdNFmSEeWlgPkqfgtlIg" MarkovJumpState="MDR, BDQ-S, untreated, C+"/>
                </Node>
              </Node>
            </Node>
          </Node>
        </Node>
        <Node xmi:id="_3NGdNVmSEeWlgPkqfgtlIg" NameID="Node749" Label="MDR, BDQ-R, untreated, C+" NodeType="ChanceNode">
          <Prob xmi:id="_3NGdNlmSEeWlgPkqgftlIg" Value="0"/>
          <MarkovData xsi:type="tree:MarkovNonAbsorbingStateData" xmi:id="_3NGdN1mSEeWlgPkqgftlIg">
            <StateReward xmi:id="_3NGdOFmSEeWlgPkqgftlIg" Set="1">
              <Init xmi:id="_3NGdOVmSEeWlgPkqgftlIg" Value="0.5*uLE"/>
              <Incr xmi:id="_3NGdOlmSEeWlgPkqgftlIg" Value="uLE"/>
              <Final xmi:id="_3NGdO1mSEeWlgPkqhetlIg" Value="0.5*uLE"/>
            </StateReward>
            <StateReward xmi:id="_3NGdPFmSEeWlgPkqhetlIg" Set="3">
              <Init xmi:id="_3NGdPVmSEeWlgPkqhetlIg" Value="0.5*uSec_MDR_BDQ*SecMultUntreated"/>
              <Incr xmi:id="_3NGdPlmSEeWlgPkqhetlIg" Value="uSec_MDR_BDQ*SecMultUntreated"/>
              <Final xmi:id="_3NGdP1mSEeWlgPkqhetlIg" Value="0.5*uSec_MDR_BDQ*SecMultUntreated"/>
            </StateReward>
            <StateReward xmi:id="_3NGdQFmSEeWlgPkqidtlIg" Set="4">
              <Init xmi:id="_3NGdQVmSEeWlgPkqidtlIg" Value="0"/>
              <Incr xmi:id="_3NGdQlmSEeWlgPkqidtlIg" Value="0"/>
              <Final xmi:id="_3NGdQ1mSEeWlgPkqidtlIg" Value="0"/>
            </StateReward>
          </MarkovData>
          <Definition xmi:id="_NX0I8HybEeWWzpPBXojXgA" Variable="pDie" Value="pDieUntreatedTB"/>
          <Node xmi:id="_3NGdRFmSEeWlgPkqidtlIg" NameID="Node750" Label="Die" NodeType="TerminalNode">
            <Prob xmi:id="_3NGdRVmSEeWlgPkqjctlIg" Value="pDie"/>
            <MarkovData xsi:type="tree:MarkovJumpTransitionData" xmi:id="_3NGdRlmSEeWlgPkqjctlIg" MarkovJumpState="Death"/>
          </Node>
          <Node xmi:id="_3NGdR1mSEeWlgPkqjctlIg" NameID="Node751" Label="Survive" NodeType="ChanceNode">
            <Prob xmi:id="_3NGdSFmSEeWlgPkqjctlIg" Value="#"/>
            <MarkovData xsi:type="tree:MarkovTransitionData" xmi:id="_3NGdSVmSEeWlgPkqjctlIg"/>
            <Node xmi:id="_3NGdSlmSEeWlgPkqkbtlIg" NameID="Node752" Label="Cure" NodeType="TerminalNode">
              <Prob xmi:id="_3NGdS1mSEeWlgPkqkbtlIg" Value="pCureUntreated"/>
              <MarkovData xsi:type="tree:MarkovJumpTransitionData" xmi:id="_3NGdTFmSEeWlgPkqkbtlIg" MarkovJumpState="Cured, untreated, any resistance"/>
            </Node>
            <Node xmi:id="_3NGdTVmSEeWlgPkqkbtlIg" NameID="Node753" Label="Continue Not Cured" NodeType="ChanceNode">
              <Prob xmi:id="_3NGdTlmSEeWlgPkqkbtlIg" Value="#"/>
              <MarkovData xsi:type="tree:MarkovTransitionData" xmi:id="_3NGdT1mSEeWlgPkqlatlIg"/>
              <Node xmi:id="_3NGdUFmSEeWlgPkqlatlIg" NameID="Node754" Label="Start Treatment with BR" NodeType="TerminalNode">
                <Prob xmi:id="_3NGdUVmSEeWlgPkqlatlIg" Value="pStartTreat*pStartTreatBR"/>
                <MarkovData xsi:type="tree:MarkovJumpTransitionData" xmi:id="_3NGdUlmSEeWlgPkqlatlIg" MarkovJumpState="MDR, BDQ-R, on BR, C+"/>
              </Node>
              <Node xmi:id="_3NHDYFmSEeWlgPkqlatlIg" NameID="Node755" Label="Don't start BR treatment" NodeType="ChanceNode">
                <Prob xmi:id="_3NHDYVmSEeWlgPkqmZtlIg" Value="#"/>
                <MarkovData xsi:type="tree:MarkovTransitionData" xmi:id="_3NHDYlmSEeWlgPkqmZtlIg"/>
                <Node xmi:id="_3NHDY1mSEeWlgPkqmZtlIg" NameID="Node756" Label="Start treatment with BDQ" NodeType="TerminalNode">
                  <Prob xmi:id="_3NHDZFmSEeWlgPkqmZtlIg" Value="pStartTreat*pStartTreatBDQ"/>
                  <MarkovData xsi:type="tree:MarkovJumpTransitionData" xmi:id="_3NHDZVmSEeWlgPkqmZtlIg" MarkovJumpState="MDR, BDQ-R, on BDQ, C+"/>
                </Node>
                <Node xmi:id="_3NHDZlmSEeWlgPkqnYtlIg" NameID="Node757" Label="Continue Untreated" NodeType="TerminalNode">
                  <Prob xmi:id="_3NHDZ1mSEeWlgPkqnYtlIg" Value="#"/>
                  <MarkovData xsi:type="tree:MarkovJumpTransitionData" xmi:id="_3NHDaFmSEeWlgPkqnYtlIg" MarkovJumpState="MDR, BDQ-R, untreated, C+"/>
                </Node>
              </Node>
            </Node>
          </Node>
        </Node>
        <Node xmi:id="_3NHDaVmSEeWlgPkqnYtlIg" NameID="Node758" Label="MDR, BDQ-S, untreated, C-" NodeType="ChanceNode">
          <Prob xmi:id="_3NHDalmSEeWlgPkqnYtlIg" Value="0"/>
          <MarkovData xsi:type="tree:MarkovNonAbsorbingStateData" xmi:id="_3NHDa1mSEeWlgPkqoXtlIg">
            <StateReward xmi:id="_3NHDbFmSEeWlgPkqoXtlIg" Set="1">
              <Init xmi:id="_3NHDbVmSEeWlgPkqoXtlIg" Value="0.5*uLE"/>
              <Incr xmi:id="_3NHDblmSEeWlgPkqoXtlIg" Value="uLE"/>
              <Final xmi:id="_3NHDb1mSEeWlgPkqoXtlIg" Value="0.5*uLE"/>
            </StateReward>
          </MarkovData>
          <Definition xmi:id="_KIh-8HyaEeWWzpPBOxjXgA" Variable="pDie" Value="pDieWell"/>
          <Node xmi:id="_3NHDcFmSEeWlgPkqpWtlIg" NameID="Node759" Label="Die" NodeType="TerminalNode">
            <Prob xmi:id="_3NHDcVmSEeWlgPkqpWtlIg" Value="pDie"/>
            <MarkovData xsi:type="tree:MarkovJumpTransitionData" xmi:id="_3NHDclmSEeWlgPkqpWtlIg" MarkovJumpState="Death"/>
          </Node>
          <Node xmi:id="_3NHDc1mSEeWlgPkqpWtlIg" NameID="Node760" Label="Survive" NodeType="ChanceNode">
            <Prob xmi:id="_3NHDdFmSEeWlgPkqpWtlIg" Value="#"/>
            <MarkovData xsi:type="tree:MarkovTransitionData" xmi:id="_3NHDdVmSEeWlgPkqqVtlIg"/>
            <Node xmi:id="_3NHDdlmSEeWlgPkqqVtlIg" NameID="Node761" Label="Relapse" NodeType="TerminalNode">
              <Prob xmi:id="_3NHDd1mSEeWlgPkqqVtlIg" Value="pRelapse"/>
              <MarkovData xsi:type="tree:MarkovJumpTransitionData" xmi:id="_3NHDeFmSEeWlgPkqqVtlIg" MarkovJumpState="MDR, BDQ-S, untreated, C+"/>
            </Node>
            <Node xmi:id="_3NHDeVmSEeWlgPkqqVtlIg" NameID="Node762" Label="Continue C-" NodeType="TerminalNode">
              <Prob xmi:id="_3NHDelmSEeWlgPkqrUtlIg" Value="#"/>
              <MarkovData xsi:type="tree:MarkovJumpTransitionData" xmi:id="_3NHDe1mSEeWlgPkqrUtlIg" MarkovJumpState="MDR, BDQ-S, untreated, C-"/>
            </Node>
          </Node>
        </Node>
        <Node xmi:id="_3NHDfFmSEeWlgPkqrUtlIg" NameID="Node763" Label="MDR, BDQ-R, untreated, C-" NodeType="ChanceNode">
          <Prob xmi:id="_3NHDfVmSEeWlgPkqrUtlIg" Value="0"/>
          <MarkovData xsi:type="tree:MarkovNonAbsorbingStateData" xmi:id="_3NHDflmSEeWlgPkqrUtlIg">
            <StateReward xmi:id="_3NHDf1mSEeWlgPkqsTtlIg" Set="1">
              <Init xmi:id="_3NHDgFmSEeWlgPkqsTtlIg" Value="0.5*uLE"/>
              <Incr xmi:id="_3NHDgVmSEeWlgPkqsTtlIg" Value="uLE"/>
              <Final xmi:id="_3NHDglmSEeWlgPkqsTtlIg" Value="0.5*uLE"/>
            </StateReward>
          </MarkovData>
          <Definition xmi:id="_Kxus8HyaEeWWzpPBOxjXgA" Variable="pDie" Value="pDieWell"/>
          <Node xmi:id="_3NHDg1mSEeWlgPkqsTtlIg" NameID="Node764" Label="Die" NodeType="TerminalNode">
            <Prob xmi:id="_3NHDhFmSEeWlgPkqtStlIg" Value="pDie"/>
            <MarkovData xsi:type="tree:MarkovJumpTransitionData" xmi:id="_3NHDhVmSEeWlgPkqtStlIg" MarkovJumpState="Death"/>
          </Node>
          <Node xmi:id="_3NHDhlmSEeWlgPkqtStlIg" NameID="Node765" Label="Survive" NodeType="ChanceNode">
            <Prob xmi:id="_3NHDh1mSEeWlgPkqtStlIg" Value="#"/>
            <MarkovData xsi:type="tree:MarkovTransitionData" xmi:id="_3NHDiFmSEeWlgPkqtStlIg"/>
            <Node xmi:id="_3NHDiVmSEeWlgPkquRtlIg" NameID="Node766" Label="Relapse" NodeType="TerminalNode">
              <Prob xmi:id="_3NHDilmSEeWlgPkquRtlIg" Value="pRelapse"/>
              <MarkovData xsi:type="tree:MarkovJumpTransitionData" xmi:id="_3NHDi1mSEeWlgPkquRtlIg" MarkovJumpState="MDR, BDQ-R, untreated, C+"/>
            </Node>
            <Node xmi:id="_3NHDjFmSEeWlgPkquRtlIg" NameID="Node767" Label="Continue C-" NodeType="TerminalNode">
              <Prob xmi:id="_3NHDjVmSEeWlgPkquRtlIg" Value="#"/>
              <MarkovData xsi:type="tree:MarkovJumpTransitionData" xmi:id="_3NHDjlmSEeWlgPkqvQtlIg" MarkovJumpState="MDR, BDQ-R, untreated, C-"/>
            </Node>
          </Node>
        </Node>
        <Node xmi:id="_3NHDj1mSEeWlgPkqvQtlIg" NameID="Node768" Label="pre-XDR, BDQ-S, untreated, C+" NodeType="ChanceNode">
          <Prob xmi:id="_3NHDkFmSEeWlgPkqvQtlIg" Value="0"/>
          <MarkovData xsi:type="tree:MarkovNonAbsorbingStateData" xmi:id="_3NHDkVmSEeWlgPkqvQtlIg">
            <StateReward xmi:id="_3NHDklmSEeWlgPkqvQtlIg" Set="1">
              <Init xmi:id="_3NHDk1mSEeWlgPkqwPtlIg" Value="0.5*uLE"/>
              <Incr xmi:id="_3NHDlFmSEeWlgPkqwPtlIg" Value="uLE"/>
              <Final xmi:id="_3NHDlVmSEeWlgPkqwPtlIg" Value="0.5*uLE"/>
            </StateReward>
            <StateReward xmi:id="_3NHDllmSEeWlgPkqwPtlIg" Set="4">
              <Init xmi:id="_3NHDl1mSEeWlgPkqwPtlIg" Value="0.5*uSec_PreXDR*SecMultUntreated"/>
              <Incr xmi:id="_3NHDmFmSEeWlgPkqxOtlIg" Value="uSec_PreXDR*SecMultUntreated"/>
              <Final xmi:id="_3NHDmVmSEeWlgPkqxOtlIg" Value="0.5*uSec_PreXDR*SecMultUntreated"/>
            </StateReward>
          </MarkovData>
          <Definition xmi:id="_OOD0cHybEeWWzpPBXojXgA" Variable="pDie" Value="pDieUntreatedTB"/>
          <Node xmi:id="_3NHDmlmSEeWlgPkqxOtlIg" NameID="Node769" Label="Die" NodeType="TerminalNode">
            <Prob xmi:id="_3NHDm1mSEeWlgPkqxOtlIg" Value="pDie"/>
            <MarkovData xsi:type="tree:MarkovJumpTransitionData" xmi:id="_3NHDnFmSEeWlgPkqxOtlIg" MarkovJumpState="Death"/>
          </Node>
          <Node xmi:id="_3NHDnVmSEeWlgPkqyNtlIg" NameID="Node770" Label="Survive" NodeType="ChanceNode">
            <Prob xmi:id="_3NHDnlmSEeWlgPkqyNtlIg" Value="#"/>
            <MarkovData xsi:type="tree:MarkovTransitionData" xmi:id="_3NHDn1mSEeWlgPkqyNtlIg"/>
            <Node xmi:id="_3NHDoFmSEeWlgPkqyNtlIg" NameID="Node771" Label="Cure" NodeType="TerminalNode">
              <Prob xmi:id="_3NHDoVmSEeWlgPkqyNtlIg" Value="pCureUntreated"/>
              <MarkovData xsi:type="tree:MarkovJumpTransitionData" xmi:id="_3NHDolmSEeWlgPkqzMtlIg" MarkovJumpState="Cured, untreated, any resistance"/>
            </Node>
            <Node xmi:id="_3NHDo1mSEeWlgPkqzMtlIg" NameID="Node772" Label="Continue Not Cured" NodeType="ChanceNode">
              <Prob xmi:id="_3NHDpFmSEeWlgPkqzMtlIg" Value="#"/>
              <MarkovData xsi:type="tree:MarkovTransitionData" xmi:id="_3NHDpVmSEeWlgPkqzMtlIg"/>
              <Node xmi:id="_3NHDplmSEeWlgPkqzMtlIg" NameID="Node773" Label="Start Treatment with BR" NodeType="TerminalNode">
                <Prob xmi:id="_3NHDp1mSEeWlgPkq0LtlIg" Value="pStartTreat*pStartTreatBR"/>
                <MarkovData xsi:type="tree:MarkovJumpTransitionData" xmi:id="_3NHDqFmSEeWlgPkq0LtlIg" MarkovJumpState="pre-XDR, BDQ-S, on BR, C+"/>
              </Node>
              <Node xmi:id="_3NHDqVmSEeWlgPkq0LtlIg" NameID="Node774" Label="Don't start BR treatment" NodeType="ChanceNode">
                <Prob xmi:id="_3NHDqlmSEeWlgPkq0LtlIg" Value="#"/>
                <MarkovData xsi:type="tree:MarkovTransitionData" xmi:id="_3NHDq1mSEeWlgPkq0LtlIg"/>
                <Node xmi:id="_3NHDrFmSEeWlgPkq1KtlIg" NameID="Node775" Label="Start treatment with BDQ" NodeType="TerminalNode">
                  <Prob xmi:id="_3NHDrVmSEeWlgPkq1KtlIg" Value="pStartTreat*pStartTreatBDQ"/>
                  <MarkovData xsi:type="tree:MarkovJumpTransitionData" xmi:id="_3NHDrlmSEeWlgPkq1KtlIg" MarkovJumpState="pre-XDR, BDQ-S, on BDQ, C+"/>
                </Node>
                <Node xmi:id="_3NHDr1mSEeWlgPkq1KtlIg" NameID="Node776" Label="Continue Untreated" NodeType="TerminalNode">
                  <Prob xmi:id="_3NHDsFmSEeWlgPkq1KtlIg" Value="#"/>
                  <MarkovData xsi:type="tree:MarkovJumpTransitionData" xmi:id="_3NHDsVmSEeWlgPkq2JtlIg" MarkovJumpState="pre-XDR, BDQ-S, untreated, C+"/>
                </Node>
              </Node>
            </Node>
          </Node>
        </Node>
        <Node xmi:id="_3NHDslmSEeWlgPkq2JtlIg" NameID="Node777" Label="pre-XDR, BDQ-R, untreated, C+" NodeType="ChanceNode">
          <Prob xmi:id="_3NHDs1mSEeWlgPkq2JtlIg" Value="0"/>
          <MarkovData xsi:type="tree:MarkovNonAbsorbingStateData" xmi:id="_3NHDtFmSEeWlgPkq2JtlIg">
            <StateReward xmi:id="_3NHDtVmSEeWlgPkq2JtlIg" Set="1">
              <Init xmi:id="_3NHDtlmSEeWlgPkq3ItlIg" Value="0.5*uLE"/>
              <Incr xmi:id="_3NHDt1mSEeWlgPkq3ItlIg" Value="uLE"/>
              <Final xmi:id="_3NHDuFmSEeWlgPkq3ItlIg" Value="0.5*uLE"/>
            </StateReward>
            <StateReward xmi:id="_3NHDuVmSEeWlgPkq3ItlIg" Set="5">
              <Init xmi:id="_3NHDulmSEeWlgPkq3ItlIg" Value="0.5*uSec_PreX_BDQ*SecMultUntreated"/>
              <Incr xmi:id="_3NHDu1mSEeWlgPkq4HtlIg" Value="uSec_PreX_BDQ*SecMultUntreated"/>
              <Final xmi:id="_3NHDvFmSEeWlgPkq4HtlIg" Value="0.5*uSec_PreX_BDQ*SecMultUntreated"/>
            </StateReward>
          </MarkovData>
          <Definition xmi:id="_O5Z3gHybEeWWzpPBYnjXgA" Variable="pDie" Value="pDieUntreatedTB"/>
          <Node xmi:id="_3NHDvVmSEeWlgPkq4HtlIg" NameID="Node778" Label="Die" NodeType="TerminalNode">
            <Prob xmi:id="_3NHDvlmSEeWlgPkq4HtlIg" Value="pDie"/>
            <MarkovData xsi:type="tree:MarkovJumpTransitionData" xmi:id="_3NHDv1mSEeWlgPkq4HtlIg" MarkovJumpState="Death"/>
          </Node>
          <Node xmi:id="_3NHDwFmSEeWlgPkq5GtlIg" NameID="Node779" Label="Survive" NodeType="ChanceNode">
            <Prob xmi:id="_3NHDwVmSEeWlgPkq5GtlIg" Value="#"/>
            <MarkovData xsi:type="tree:MarkovTransitionData" xmi:id="_3NHDwlmSEeWlgPkq5GtlIg"/>
            <Node xmi:id="_3NHDw1mSEeWlgPkq5GtlIg" NameID="Node780" Label="Cure" NodeType="TerminalNode">
              <Prob xmi:id="_3NHDxFmSEeWlgPkq5GtlIg" Value="pCureUntreated"/>
              <MarkovData xsi:type="tree:MarkovJumpTransitionData" xmi:id="_3NHDxVmSEeWlgPkq6FtlIg" MarkovJumpState="Cured, untreated, any resistance"/>
            </Node>
            <Node xmi:id="_3NHDxlmSEeWlgPkq6FtlIg" NameID="Node781" Label="Continue Not Cured" NodeType="ChanceNode">
              <Prob xmi:id="_3NHDx1mSEeWlgPkq6FtlIg" Value="#"/>
              <MarkovData xsi:type="tree:MarkovTransitionData" xmi:id="_3NHDyFmSEeWlgPkq6FtlIg"/>
              <Node xmi:id="_3NHDyVmSEeWlgPkq6FtlIg" NameID="Node782" Label="Start Treatment with BR" NodeType="TerminalNode">
                <Prob xmi:id="_3NHDylmSEeWlgPkq7EtlIg" Value="pStartTreat*pStartTreatBR"/>
                <MarkovData xsi:type="tree:MarkovJumpTransitionData" xmi:id="_3NHDy1mSEeWlgPkq7EtlIg" MarkovJumpState="pre-XDR, BDQ-R, on BR, C+"/>
              </Node>
              <Node xmi:id="_3NHDzFmSEeWlgPkq7EtlIg" NameID="Node783" Label="Don't start BR treatment" NodeType="ChanceNode">
                <Prob xmi:id="_3NHDzVmSEeWlgPkq7EtlIg" Value="#"/>
                <MarkovData xsi:type="tree:MarkovTransitionData" xmi:id="_3NHDzlmSEeWlgPkq7EtlIg"/>
                <Node xmi:id="_3NHDz1mSEeWlgPkq8DtlIg" NameID="Node784" Label="Start treatment with BDQ" NodeType="TerminalNode">
                  <Prob xmi:id="_3NHD0FmSEeWlgPkq8DtlIg" Value="pStartTreat*pStartTreatBDQ"/>
                  <MarkovData xsi:type="tree:MarkovJumpTransitionData" xmi:id="_3NHD0VmSEeWlgPkq8DtlIg" MarkovJumpState="pre-XDR, BDQ-R, on BDQ, C+"/>
                </Node>
                <Node xmi:id="_3NHD0lmSEeWlgPkq8DtlIg" NameID="Node785" Label="Continue Untreated" NodeType="TerminalNode">
                  <Prob xmi:id="_3NHD01mSEeWlgPkq8DtlIg" Value="#"/>
                  <MarkovData xsi:type="tree:MarkovJumpTransitionData" xmi:id="_3NHD1FmSEeWlgPkq9CtlIg" MarkovJumpState="pre-XDR, BDQ-R, untreated, C+"/>
                </Node>
              </Node>
            </Node>
          </Node>
        </Node>
        <Node xmi:id="_3NHD1VmSEeWlgPkq9CtlIg" NameID="Node786" Label="pre-XDR, BDQ-S, untreated, C-" NodeType="ChanceNode">
          <Prob xmi:id="_3NHD1lmSEeWlgPkq9CtlIg" Value="0"/>
          <MarkovData xsi:type="tree:MarkovNonAbsorbingStateData" xmi:id="_3NHD11mSEeWlgPkq9CtlIg">
            <StateReward xmi:id="_3NHD2FmSEeWlgPkq9CtlIg" Set="1">
              <Init xmi:id="_3NHD2VmSEeWlgPkq-BtlIg" Value="0.5*uLE"/>
              <Incr xmi:id="_3NHD2lmSEeWlgPkq-BtlIg" Value="uLE"/>
              <Final xmi:id="_3NHD21mSEeWlgPkq-BtlIg" Value="0.5*uLE"/>
            </StateReward>
          </MarkovData>
          <Definition xmi:id="_L7z6cHyaEeWWzpPBOxjXgA" Variable="pDie" Value="pDieWell"/>
          <Node xmi:id="_3NHD3FmSEeWlgPkq-BtlIg" NameID="Node787" Label="Die" NodeType="TerminalNode">
            <Prob xmi:id="_3NHD3VmSEeWlgPkq-BtlIg" Value="pDie"/>
            <MarkovData xsi:type="tree:MarkovJumpTransitionData" xmi:id="_3NHD3lmSEeWlgPkq_AtlIg" MarkovJumpState="Death"/>
          </Node>
          <Node xmi:id="_3NHD31mSEeWlgPkq_AtlIg" NameID="Node788" Label="Survive" NodeType="ChanceNode">
            <Prob xmi:id="_3NHD4FmSEeWlgPkq_AtlIg" Value="#"/>
            <MarkovData xsi:type="tree:MarkovTransitionData" xmi:id="_3NHD4VmSEeWlgPkq_AtlIg"/>
            <Node xmi:id="_3NHD4lmSEeWlgPkq_AtlIg" NameID="Node789" Label="Relapse" NodeType="TerminalNode">
              <Prob xmi:id="_3NHD41mSEeWlgPkqA_tlIg" Value="pRelapse"/>
              <MarkovData xsi:type="tree:MarkovJumpTransitionData" xmi:id="_3NHD5FmSEeWlgPkqA_tlIg" MarkovJumpState="pre-XDR, BDQ-S, untreated, C+"/>
            </Node>
            <Node xmi:id="_3NHD5VmSEeWlgPkqA_tlIg" NameID="Node790" Label="Continue C-" NodeType="TerminalNode">
              <Prob xmi:id="_3NHD5lmSEeWlgPkqA_tlIg" Value="#"/>
              <MarkovData xsi:type="tree:MarkovJumpTransitionData" xmi:id="_3NHD51mSEeWlgPkqA_tlIg" MarkovJumpState="pre-XDR, BDQ-S, untreated, C-"/>
            </Node>
          </Node>
        </Node>
        <Node xmi:id="_3NHD6FmSEeWlgPkqB-tlIg" NameID="Node791" Label="pre-XDR, BDQ-R, untreated, C-" NodeType="ChanceNode">
          <Prob xmi:id="_3NHD6VmSEeWlgPkqB-tlIg" Value="0"/>
          <MarkovData xsi:type="tree:MarkovNonAbsorbingStateData" xmi:id="_3NHD6lmSEeWlgPkqB-tlIg">
            <StateReward xmi:id="_3NHD61mSEeWlgPkqB-tlIg" Set="1">
              <Init xmi:id="_3NHD7FmSEeWlgPkqB-tlIg" Value="0.5*uLE"/>
              <Incr xmi:id="_3NHD7VmSEeWlgPkqC9tlIg" Value="uLE"/>
              <Final xmi:id="_3NHD7lmSEeWlgPkqC9tlIg" Value="0.5*uLE"/>
            </StateReward>
          </MarkovData>
          <Definition xmi:id="_Mi8y8HyaEeWWzpPBOxjXgA" Variable="pDie" Value="pDieWell"/>
          <Node xmi:id="_3NHD71mSEeWlgPkqC9tlIg" NameID="Node792" Label="Die" NodeType="TerminalNode">
            <Prob xmi:id="_3NHD8FmSEeWlgPkqC9tlIg" Value="pDie"/>
            <MarkovData xsi:type="tree:MarkovJumpTransitionData" xmi:id="_3NHD8VmSEeWlgPkqC9tlIg" MarkovJumpState="Death"/>
          </Node>
          <Node xmi:id="_3NHD8lmSEeWlgPkqD8tlIg" NameID="Node793" Label="Survive" NodeType="ChanceNode">
            <Prob xmi:id="_3NHD81mSEeWlgPkqD8tlIg" Value="#"/>
            <MarkovData xsi:type="tree:MarkovTransitionData" xmi:id="_3NHD9FmSEeWlgPkqD8tlIg"/>
            <Node xmi:id="_3NHD9VmSEeWlgPkqD8tlIg" NameID="Node794" Label="Relapse" NodeType="TerminalNode">
              <Prob xmi:id="_3NHD9lmSEeWlgPkqD8tlIg" Value="pRelapse"/>
              <MarkovData xsi:type="tree:MarkovJumpTransitionData" xmi:id="_3NHD91mSEeWlgPkqE7tlIg" MarkovJumpState="pre-XDR, BDQ-R, untreated, C+"/>
            </Node>
            <Node xmi:id="_3NHD-FmSEeWlgPkqE7tlIg" NameID="Node795" Label="Continue C-" NodeType="TerminalNode">
              <Prob xmi:id="_3NHD-VmSEeWlgPkqE7tlIg" Value="#"/>
              <MarkovData xsi:type="tree:MarkovJumpTransitionData" xmi:id="_3NHD-lmSEeWlgPkqE7tlIg" MarkovJumpState="pre-XDR, BDQ-R, untreated, C-"/>
            </Node>
          </Node>
        </Node>
        <Node xmi:id="_3NHD-1mSEeWlgPkqE7tlIg" NameID="Node796" Label="XDR, BDQ-S, untreated, C+" NodeType="ChanceNode">
          <Prob xmi:id="_3NHD_FmSEeWlgPkqF6tlIg" Value="0"/>
          <MarkovData xsi:type="tree:MarkovNonAbsorbingStateData" xmi:id="_3NHD_VmSEeWlgPkqF6tlIg">
            <StateReward xmi:id="_3NHD_lmSEeWlgPkqF6tlIg" Set="1">
              <Init xmi:id="_3NHD_1mSEeWlgPkqF6tlIg" Value="0.5*uLE"/>
              <Incr xmi:id="_3NHEAFmSEeWlgPkqF6tlIg" Value="uLE"/>
              <Final xmi:id="_3NHEAVmSEeWlgPkqG5tlIg" Value="0.5*uLE"/>
            </StateReward>
            <StateReward xmi:id="_3NHEAlmSEeWlgPkqG5tlIg" Set="6">
              <Init xmi:id="_3NHEA1mSEeWlgPkqG5tlIg" Value="0.5*uSec_XDR*SecMultUntreated"/>
              <Incr xmi:id="_3NHEBFmSEeWlgPkqG5tlIg" Value="uSec_XDR*SecMultUntreated"/>
              <Final xmi:id="_3NHEBVmSEeWlgPkqG5tlIg" Value="0.5*uSec_XDR*SecMultUntreated"/>
            </StateReward>
          </MarkovData>
          <Definition xmi:id="_PzKKAHybEeWWzpPBYnjXgA" Variable="pDie" Value="pDieUntreatedTB"/>
          <Node xmi:id="_3NHEBlmSEeWlgPkqH4tlIg" NameID="Node797" Label="Die" NodeType="TerminalNode">
            <Prob xmi:id="_3NHEB1mSEeWlgPkqH4tlIg" Value="pDie"/>
            <MarkovData xsi:type="tree:MarkovJumpTransitionData" xmi:id="_3NHECFmSEeWlgPkqH4tlIg" MarkovJumpState="Death"/>
          </Node>
          <Node xmi:id="_3NHECVmSEeWlgPkqH4tlIg" NameID="Node798" Label="Survive" NodeType="ChanceNode">
            <Prob xmi:id="_3NHEClmSEeWlgPkqH4tlIg" Value="#"/>
            <MarkovData xsi:type="tree:MarkovTransitionData" xmi:id="_3NHEC1mSEeWlgPkqI3tlIg"/>
            <Node xmi:id="_3NHEDFmSEeWlgPkqI3tlIg" NameID="Node799" Label="Cure" NodeType="TerminalNode">
              <Prob xmi:id="_3NHEDVmSEeWlgPkqI3tlIg" Value="pCureUntreated"/>
              <MarkovData xsi:type="tree:MarkovJumpTransitionData" xmi:id="_3NHEDlmSEeWlgPkqI3tlIg" MarkovJumpState="Cured, untreated, any resistance"/>
            </Node>
            <Node xmi:id="_3NHED1mSEeWlgPkqI3tlIg" NameID="Node800" Label="Continue Not Cured" NodeType="ChanceNode">
              <Prob xmi:id="_3NHEEFmSEeWlgPkqJ2tlIg" Value="#"/>
              <MarkovData xsi:type="tree:MarkovTransitionData" xmi:id="_3NHEEVmSEeWlgPkqJ2tlIg"/>
              <Node xmi:id="_3NHEElmSEeWlgPkqJ2tlIg" NameID="Node801" Label="Start Treatment with BR" NodeType="TerminalNode">
                <Prob xmi:id="_3NHEE1mSEeWlgPkqJ2tlIg" Value="pStartTreat*pStartTreatBR"/>
                <MarkovData xsi:type="tree:MarkovJumpTransitionData" xmi:id="_3NHEFFmSEeWlgPkqJ2tlIg" MarkovJumpState="XDR, BDQ-S, on BR, C+"/>
              </Node>
              <Node xmi:id="_3NHEFVmSEeWlgPkqK1tlIg" NameID="Node802" Label="Don't start BR treatment" NodeType="ChanceNode">
                <Prob xmi:id="_3NHEFlmSEeWlgPkqK1tlIg" Value="#"/>
                <MarkovData xsi:type="tree:MarkovTransitionData" xmi:id="_3NHEF1mSEeWlgPkqK1tlIg"/>
                <Node xmi:id="_3NHEGFmSEeWlgPkqK1tlIg" NameID="Node803" Label="Start treatment with BDQ" NodeType="TerminalNode">
                  <Prob xmi:id="_3NHEGVmSEeWlgPkqK1tlIg" Value="pStartTreat*pStartTreatBDQ"/>
                  <MarkovData xsi:type="tree:MarkovJumpTransitionData" xmi:id="_3NHEGlmSEeWlgPkqL0tlIg" MarkovJumpState="XDR, BDQ-S, on BDQ, C+"/>
                </Node>
                <Node xmi:id="_3NHEG1mSEeWlgPkqL0tlIg" NameID="Node804" Label="Continue Untreated" NodeType="TerminalNode">
                  <Prob xmi:id="_3NHEHFmSEeWlgPkqL0tlIg" Value="#"/>
                  <MarkovData xsi:type="tree:MarkovJumpTransitionData" xmi:id="_3NHEHVmSEeWlgPkqL0tlIg" MarkovJumpState="XDR, BDQ-S, untreated, C+"/>
                </Node>
              </Node>
            </Node>
          </Node>
        </Node>
        <Node xmi:id="_3NHEHlmSEeWlgPkqL0tlIg" NameID="Node805" Label="XDR, BDQ-R, untreated, C+" NodeType="ChanceNode">
          <Prob xmi:id="_3NHEH1mSEeWlgPkqMztlIg" Value="0"/>
          <MarkovData xsi:type="tree:MarkovNonAbsorbingStateData" xmi:id="_3NHEIFmSEeWlgPkqMztlIg">
            <StateReward xmi:id="_3NHEIVmSEeWlgPkqMztlIg" Set="1">
              <Init xmi:id="_3NHEIlmSEeWlgPkqMztlIg" Value="0.5*uLE"/>
              <Incr xmi:id="_3NHEI1mSEeWlgPkqMztlIg" Value="uLE"/>
              <Final xmi:id="_3NHEJFmSEeWlgPkqNytlIg" Value="0.5*uLE"/>
            </StateReward>
            <StateReward xmi:id="_3NHEJVmSEeWlgPkqNytlIg" Set="7">
              <Init xmi:id="_3NHEJlmSEeWlgPkqNytlIg" Value="0.5*uSec_XDR_BDQ*SecMultUntreated"/>
              <Incr xmi:id="_3NHEJ1mSEeWlgPkqNytlIg" Value="uSec_XDR_BDQ*SecMultUntreated"/>
              <Final xmi:id="_3NHEKFmSEeWlgPkqNytlIg" Value="0.5*uSec_XDR_BDQ*SecMultUntreated"/>
            </StateReward>
            <StateReward xmi:id="_3NHEKVmSEeWlgPkqOxtlIg" Set="6">
              <Init xmi:id="_3NHEKlmSEeWlgPkqOxtlIg" Value="0"/>
              <Incr xmi:id="_3NHEK1mSEeWlgPkqOxtlIg" Value="0"/>
              <Final xmi:id="_3NHELFmSEeWlgPkqOxtlIg" Value="0"/>
            </StateReward>
            <StateReward xmi:id="_3NHELVmSEeWlgPkqOxtlIg" Set="5">
              <Init xmi:id="_3NHELlmSEeWlgPkqPwtlIg" Value="0"/>
              <Incr xmi:id="_3NHEL1mSEeWlgPkqPwtlIg" Value="0"/>
              <Final xmi:id="_3NHEMFmSEeWlgPkqPwtlIg" Value="0"/>
            </StateReward>
          </MarkovData>
          <Definition xmi:id="_Qbv0AHybEeWWzpPBYnjXgA" Variable="pDie" Value="pDieUntreatedTB"/>
          <Node xmi:id="_3NHEMVmSEeWlgPkqPwtlIg" NameID="Node806" Label="Die" NodeType="TerminalNode">
            <Prob xmi:id="_3NHEMlmSEeWlgPkqPwtlIg" Value="pDie"/>
            <MarkovData xsi:type="tree:MarkovJumpTransitionData" xmi:id="_3NHEM1mSEeWlgPkqQvtlIg" MarkovJumpState="Death"/>
          </Node>
          <Node xmi:id="_3NHENFmSEeWlgPkqQvtlIg" NameID="Node807" Label="Survive" NodeType="ChanceNode">
            <Prob xmi:id="_3NHENVmSEeWlgPkqQvtlIg" Value="#"/>
            <MarkovData xsi:type="tree:MarkovTransitionData" xmi:id="_3NHENlmSEeWlgPkqQvtlIg"/>
            <Node xmi:id="_3NHEN1mSEeWlgPkqQvtlIg" NameID="Node808" Label="Cure" NodeType="TerminalNode">
              <Prob xmi:id="_3NHEOFmSEeWlgPkqRutlIg" Value="pCureUntreated"/>
              <MarkovData xsi:type="tree:MarkovJumpTransitionData" xmi:id="_3NHEOVmSEeWlgPkqRutlIg" MarkovJumpState="Cured, untreated, any resistance"/>
            </Node>
            <Node xmi:id="_3NHEOlmSEeWlgPkqRutlIg" NameID="Node809" Label="Continue Not Cured" NodeType="ChanceNode">
              <Prob xmi:id="_3NHEO1mSEeWlgPkqRutlIg" Value="#"/>
              <MarkovData xsi:type="tree:MarkovTransitionData" xmi:id="_3NHEPFmSEeWlgPkqRutlIg"/>
              <Node xmi:id="_3NHEPVmSEeWlgPkqSttlIg" NameID="Node810" Label="Start Treatment with BR" NodeType="TerminalNode">
                <Prob xmi:id="_3NHEPlmSEeWlgPkqSttlIg" Value="pStartTreat*pStartTreatBR"/>
                <MarkovData xsi:type="tree:MarkovJumpTransitionData" xmi:id="_3NHEP1mSEeWlgPkqSttlIg" MarkovJumpState="XDR, BDQ-R, on BR, C+"/>
              </Node>
              <Node xmi:id="_3NHEQFmSEeWlgPkqSttlIg" NameID="Node811" Label="Don't start BR treatment" NodeType="ChanceNode">
                <Prob xmi:id="_3NHEQVmSEeWlgPkqSttlIg" Value="#"/>
                <MarkovData xsi:type="tree:MarkovTransitionData" xmi:id="_3NHEQlmSEeWlgPkqTstlIg"/>
                <Node xmi:id="_3NHEQ1mSEeWlgPkqTstlIg" NameID="Node812" Label="Start treatment with BDQ" NodeType="TerminalNode">
                  <Prob xmi:id="_3NHERFmSEeWlgPkqTstlIg" Value="pStartTreat*pStartTreatBDQ"/>
                  <MarkovData xsi:type="tree:MarkovJumpTransitionData" xmi:id="_3NHERVmSEeWlgPkqTstlIg" MarkovJumpState="XDR, BDQ-R, on BDQ, C+"/>
                </Node>
                <Node xmi:id="_3NHERlmSEeWlgPkqTstlIg" NameID="Node813" Label="Continue Untreated" NodeType="TerminalNode">
                  <Prob xmi:id="_3NHER1mSEeWlgPkqUrtlIg" Value="#"/>
                  <MarkovData xsi:type="tree:MarkovJumpTransitionData" xmi:id="_3NHESFmSEeWlgPkqUrtlIg" MarkovJumpState="XDR, BDQ-R, untreated, C+"/>
                </Node>
              </Node>
            </Node>
          </Node>
        </Node>
        <Node xmi:id="_3NHESVmSEeWlgPkqUrtlIg" NameID="Node814" Label="XDR, BDQ-S, untreated, C-" NodeType="ChanceNode">
          <Prob xmi:id="_3NHESlmSEeWlgPkqUrtlIg" Value="0"/>
          <MarkovData xsi:type="tree:MarkovNonAbsorbingStateData" xmi:id="_3NHES1mSEeWlgPkqUrtlIg">
            <StateReward xmi:id="_3NHETFmSEeWlgPkqVqtlIg" Set="1">
              <Init xmi:id="_3NHETVmSEeWlgPkqVqtlIg" Value="0.5*uLE"/>
              <Incr xmi:id="_3NHETlmSEeWlgPkqVqtlIg" Value="uLE"/>
              <Final xmi:id="_3NHET1mSEeWlgPkqVqtlIg" Value="0.5*uLE"/>
            </StateReward>
          </MarkovData>
          <Definition xmi:id="_NgD7cHyaEeWWzpPBOxjXgA" Variable="pDie" Value="pDieWell"/>
          <Node xmi:id="_3NHEUFmSEeWlgPkqVqtlIg" NameID="Node815" Label="Die" NodeType="TerminalNode">
            <Prob xmi:id="_3NHEUVmSEeWlgPkqWptlIg" Value="pDie"/>
            <MarkovData xsi:type="tree:MarkovJumpTransitionData" xmi:id="_3NHEUlmSEeWlgPkqWptlIg" MarkovJumpState="Death"/>
          </Node>
          <Node xmi:id="_3NHEU1mSEeWlgPkqWptlIg" NameID="Node816" Label="Survive" NodeType="ChanceNode">
            <Prob xmi:id="_3NHEVFmSEeWlgPkqWptlIg" Value="#"/>
            <MarkovData xsi:type="tree:MarkovTransitionData" xmi:id="_3NHEVVmSEeWlgPkqWptlIg"/>
            <Node xmi:id="_3NHEVlmSEeWlgPkqXotlIg" NameID="Node817" Label="Relapse" NodeType="TerminalNode">
              <Prob xmi:id="_3NHEV1mSEeWlgPkqXotlIg" Value="pRelapse"/>
              <MarkovData xsi:type="tree:MarkovJumpTransitionData" xmi:id="_3NHEWFmSEeWlgPkqXotlIg" MarkovJumpState="XDR, BDQ-S, untreated, C+"/>
            </Node>
            <Node xmi:id="_3NHEWVmSEeWlgPkqXotlIg" NameID="Node818" Label="Continue C-" NodeType="TerminalNode">
              <Prob xmi:id="_3NHEWlmSEeWlgPkqXotlIg" Value="#"/>
              <MarkovData xsi:type="tree:MarkovJumpTransitionData" xmi:id="_3NHEW1mSEeWlgPkqYntlIg" MarkovJumpState="XDR, BDQ-S, untreated, C-"/>
            </Node>
          </Node>
        </Node>
        <Node xmi:id="_3NHEXFmSEeWlgPkqYntlIg" NameID="Node819" Label="XDR, BDQ-R, untreated, C-" NodeType="ChanceNode">
          <Prob xmi:id="_3NHEXVmSEeWlgPkqYntlIg" Value="0"/>
          <MarkovData xsi:type="tree:MarkovNonAbsorbingStateData" xmi:id="_3NHEXlmSEeWlgPkqYntlIg">
            <StateReward xmi:id="_3NHEX1mSEeWlgPkqYntlIg" Set="1">
              <Init xmi:id="_3NHEYFmSEeWlgPkqZmtlIg" Value="0.5*uLE"/>
              <Incr xmi:id="_3NHEYVmSEeWlgPkqZmtlIg" Value="uLE"/>
              <Final xmi:id="_3NHEYlmSEeWlgPkqZmtlIg" Value="0.5*uLE"/>
            </StateReward>
          </MarkovData>
          <Definition xmi:id="_OAtxcHyaEeWWzpPBPwjXgA" Variable="pDie" Value="pDieWell"/>
          <Node xmi:id="_3NHEY1mSEeWlgPkqZmtlIg" NameID="Node820" Label="Die" NodeType="TerminalNode">
            <Prob xmi:id="_3NHEZFmSEeWlgPkqZmtlIg" Value="pDie"/>
            <MarkovData xsi:type="tree:MarkovJumpTransitionData" xmi:id="_3NHEZVmSEeWlgPkqaltlIg" MarkovJumpState="Death"/>
          </Node>
          <Node xmi:id="_3NHEZlmSEeWlgPkqaltlIg" NameID="Node821" Label="Survive" NodeType="ChanceNode">
            <Prob xmi:id="_3NHqcFmSEeWlgPkqaltlIg" Value="#"/>
            <MarkovData xsi:type="tree:MarkovTransitionData" xmi:id="_3NHqcVmSEeWlgPkqaltlIg"/>
            <Node xmi:id="_3NHqclmSEeWlgPkqaltlIg" NameID="Node822" Label="Relapse" NodeType="TerminalNode">
              <Prob xmi:id="_3NHqc1mSEeWlgPkqbktlIg" Value="pRelapse"/>
              <MarkovData xsi:type="tree:MarkovJumpTransitionData" xmi:id="_3NHqdFmSEeWlgPkqbktlIg" MarkovJumpState="XDR, BDQ-R, untreated, C+"/>
            </Node>
            <Node xmi:id="_3NHqdVmSEeWlgPkqbktlIg" NameID="Node823" Label="Continue C-" NodeType="TerminalNode">
              <Prob xmi:id="_3NHqdlmSEeWlgPkqbktlIg" Value="#"/>
              <MarkovData xsi:type="tree:MarkovJumpTransitionData" xmi:id="_3NHqd1mSEeWlgPkqbktlIg" MarkovJumpState="XDR, BDQ-R, untreated, C-"/>
            </Node>
          </Node>
        </Node>
        <Node xmi:id="_3NHqeFmSEeWlgPkqcjtlIg" NameID="Node824" Label="Cured, untreated, any resistance" NodeType="ChanceNode">
          <Prob xmi:id="_3NHqeVmSEeWlgPkqcjtlIg" Value="0"/>
          <MarkovData xsi:type="tree:MarkovNonAbsorbingStateData" xmi:id="_3NHqelmSEeWlgPkqcjtlIg">
            <StateReward xmi:id="_3NHqe1mSEeWlgPkqcjtlIg" Set="1">
              <Init xmi:id="_3NHqfFmSEeWlgPkqcjtlIg" Value="0.5*uLE"/>
              <Incr xmi:id="_3NHqfVmSEeWlgPkqditlIg" Value="uLE"/>
              <Final xmi:id="_3NHqflmSEeWlgPkqditlIg" Value="0.5*uLE"/>
            </StateReward>
          </MarkovData>
          <Definition xmi:id="_OxFecHyaEeWWzpPBPwjXgA" Variable="pDie" Value="pDieWell"/>
          <Node xmi:id="_3NHqf1mSEeWlgPkqditlIg" NameID="Node825" Label="Die" NodeType="TerminalNode">
            <Prob xmi:id="_3NHqgFmSEeWlgPkqditlIg" Value="pDie"/>
            <MarkovData xsi:type="tree:MarkovJumpTransitionData" xmi:id="_3NHqgVmSEeWlgPkqditlIg" MarkovJumpState="Death"/>
          </Node>
          <Node xmi:id="_3NHqglmSEeWlgPkqehtlIg" NameID="Node826" Label="Survive" NodeType="TerminalNode">
            <Prob xmi:id="_3NHqg1mSEeWlgPkqehtlIg" Value="#"/>
            <MarkovData xsi:type="tree:MarkovJumpTransitionData" xmi:id="_3NHqhFmSEeWlgPkqehtlIg" MarkovJumpState="Cured, untreated, any resistance"/>
          </Node>
        </Node>
        <Node xmi:id="_3NHqhVmSEeWlgPkqehtlIg" NameID="Node827" Label="Death" NodeType="TerminalNode">
          <Prob xmi:id="_3NHqhlmSEeWlgPkqehtlIg" Value="0"/>
          <MarkovData xsi:type="tree:MarkovStateData" xmi:id="_3NHqh1mSEeWlgPkqfgtlIg"/>
        </Node>
        <Termination xmi:id="_3NHqiFmSEeWlgPkqfgtlIg" Set="1" Value="_stage = 4000" Comment="Default condition must be modified to correct rule for model."/>
        <Termination xmi:id="_3NHqiVmSEeWlgPkqfgtlIg" Set="2" Value="_stage = 4000" Comment="Default condition must be modified to correct rule for model."/>
        <Termination xmi:id="_3NHqilmSEeWlgPkqfgtlIg" Set="3" Value="_stage = 4000" Comment="Default condition must be modified to correct rule for model."/>
        <Termination xmi:id="_3NHqi1mSEeWlgPkqfgtlIg" Set="4" Value="_stage = 4000" Comment="Default condition must be modified to correct rule for model."/>
        <Termination xmi:id="_3NHqjFmSEeWlgPkqgftlIg" Set="5" Value="_stage = 4000" Comment="Default condition must be modified to correct rule for model."/>
        <Termination xmi:id="_3NHqjVmSEeWlgPkqgftlIg" Set="6" Value="_stage = 4000" Comment="Default condition must be modified to correct rule for model."/>
        <Termination xmi:id="_3NHqjlmSEeWlgPkqgftlIg" Set="7" Value="_stage = 4000" Comment="Default condition must be modified to correct rule for model."/>
      </Node>
      <Node xmi:id="_-Eo74FmSEeWlgPkqNytlIg" NameID="Node828" Label="Bedaquiline for XDR" NodeType="MarkovNode">
        <Definition xmi:id="_-Eo8CFmSEeWlgPkqVqtlIg" Variable="GetBDQXDR" Value="1" Comment=""/>
        <Definition xmi:id="_A5Y7cFmTEeWlgPkqJ2tlIg" Variable="GetBDQMDR" Value="0" Comment=""/>
        <Definition xmi:id="_BbKy0FmTEeWlgPkqJ2tlIg" Variable="GetBDQPreXDR" Value="0" Comment=""/>
        <Node xmi:id="_-Eo8DlmSEeWlgPkqXotlIg" NameID="Node829" Label="MDR, BDQ-S, on BDQ, C+" NodeType="ChanceNode">
          <Prob xmi:id="_-Eo8D1mSEeWlgPkqXotlIg" Value="InitMDR*GetBDQMDR"/>
          <MarkovData xsi:type="tree:MarkovNonAbsorbingStateData" xmi:id="_-Eo8EFmSEeWlgPkqXotlIg">
            <StateReward xmi:id="_-Eo8EVmSEeWlgPkqXotlIg" Set="1">
              <Init xmi:id="_-Eo8ElmSEeWlgPkqXotlIg" Value="0.5*uLE"/>
              <Incr xmi:id="_-Eo8E1mSEeWlgPkqYntlIg" Value="uLE"/>
              <Final xmi:id="_-Eo8FFmSEeWlgPkqYntlIg" Value="0.5*uLE"/>
            </StateReward>
            <StateReward xmi:id="_-Eo8FVmSEeWlgPkqYntlIg" Set="2">
              <Init xmi:id="_-Eo8FlmSEeWlgPkqYntlIg" Value="0.5*uSec_MDR"/>
              <Incr xmi:id="_-Eo8F1mSEeWlgPkqYntlIg" Value="uSec_MDR"/>
              <Final xmi:id="_-Eo8GFmSEeWlgPkqZmtlIg" Value="0.5*uSec_MDR"/>
            </StateReward>
          </MarkovData>
          <Definition xmi:id="_8DvtcHwIEeWOccOrK1MxXg" Variable="pDefault" Value="0.0029 + 0.0029*DefaultBDQPercent"/>
          <Definition xmi:id="_X9fZEHyZEeWWzpPBD8jXgA" Variable="pDie" Value="pDieTreatedTB + pDieBDQ"/>
          <Node xmi:id="_-Eo8GVmSEeWlgPkqZmtlIg" NameID="Node830" Label="Die" NodeType="TerminalNode">
            <Prob xmi:id="_-Eo8GlmSEeWlgPkqZmtlIg" Value="pDie"/>
            <MarkovData xsi:type="tree:MarkovJumpTransitionData" xmi:id="_-Eo8G1mSEeWlgPkqZmtlIg" MarkovJumpState="Death"/>
          </Node>
          <Node xmi:id="_-Eo8HFmSEeWlgPkqZmtlIg" NameID="Node831" Label="Survive" NodeType="ChanceNode">
            <Prob xmi:id="_-Eo8HVmSEeWlgPkqaltlIg" Value="#"/>
            <MarkovData xsi:type="tree:MarkovTransitionData" xmi:id="_-Eo8HlmSEeWlgPkqaltlIg"/>
            <Node xmi:id="_-Eo8H1mSEeWlgPkqaltlIg" NameID="Node832" Label="Stop treatment - routine" NodeType="TerminalNode">
              <Prob xmi:id="_-Eo8IFmSEeWlgPkqaltlIg" Value="pEnd"/>
              <MarkovData xsi:type="tree:MarkovJumpTransitionData" xmi:id="_-Eo8IVmSEeWlgPkqaltlIg" MarkovJumpState="MDR, BDQ-S, untreated, C+"/>
            </Node>
            <Node xmi:id="_-Eo8IlmSEeWlgPkqbktlIg" NameID="Node833" Label="Continue treatment" NodeType="ChanceNode">
              <Prob xmi:id="_-Eo8I1mSEeWlgPkqbktlIg" Value="#"/>
              <MarkovData xsi:type="tree:MarkovTransitionData" xmi:id="_-Eo8JFmSEeWlgPkqbktlIg"/>
              <Node xmi:id="_-Eo8JVmSEeWlgPkqbktlIg" NameID="Node834" Label="Default" NodeType="TerminalNode">
                <Prob xmi:id="_-Eo8JlmSEeWlgPkqbktlIg" Value="pDefault"/>
                <MarkovData xsi:type="tree:MarkovJumpTransitionData" xmi:id="_-Eo8J1mSEeWlgPkqcjtlIg" MarkovJumpState="MDR, BDQ-S, untreated, C+"/>
              </Node>
              <Node xmi:id="_-Eo8KFmSEeWlgPkqcjtlIg" NameID="Node835" Label="Continue Treatment" NodeType="ChanceNode">
                <Prob xmi:id="_-Eo8KVmSEeWlgPkqcjtlIg" Value="#"/>
                <MarkovData xsi:type="tree:MarkovTransitionData" xmi:id="_-Eo8KlmSEeWlgPkqcjtlIg"/>
                <Node xmi:id="_-Eo8K1mSEeWlgPkqcjtlIg" NameID="Node836" Label="Convert" NodeType="TerminalNode" Node="">
                  <Prob xmi:id="_-Eo8LFmSEeWlgPkqditlIg" Value="pConvertMDR_BDQ"/>
                  <MarkovData xsi:type="tree:MarkovJumpTransitionData" xmi:id="_-Eo8LVmSEeWlgPkqditlIg" MarkovJumpState="MDR, BDQ-S, on BDQ, C-"/>
                </Node>
                <Node xmi:id="_-Eo8LlmSEeWlgPkqditlIg" NameID="Node837" Label="Continue Not Converted" NodeType="ChanceNode">
                  <Prob xmi:id="_-Eo8L1mSEeWlgPkqditlIg" Value="#"/>
                  <MarkovData xsi:type="tree:MarkovTransitionData" xmi:id="_-Eo8MFmSEeWlgPkqditlIg"/>
                  <Node xmi:id="_-Eo8MVmSEeWlgPkqehtlIg" NameID="Node838" Label="Acquire Pre-XDR" NodeType="TerminalNode">
                    <Prob xmi:id="_-Eo8MlmSEeWlgPkqehtlIg" Value="pAcquirePreXDR_BDQ"/>
                    <MarkovData xsi:type="tree:MarkovJumpTransitionData" xmi:id="_-Eo8M1mSEeWlgPkqehtlIg" MarkovJumpState="pre-XDR, BDQ-S, on BDQ, C+"/>
                  </Node>
                  <Node xmi:id="_-Eo8NFmSEeWlgPkqehtlIg" NameID="Node839" Label="Continue MDR" NodeType="ChanceNode">
                    <Prob xmi:id="_-Eo8NVmSEeWlgPkqehtlIg" Value="#"/>
                    <MarkovData xsi:type="tree:MarkovTransitionData" xmi:id="_-Eo8NlmSEeWlgPkqfgtlIg"/>
                    <Node xmi:id="_-Eo8N1mSEeWlgPkqfgtlIg" NameID="Node840" Label="Acquire BDQ-R" NodeType="TerminalNode">
                      <Prob xmi:id="_-Eo8OFmSEeWlgPkqfgtlIg" Value="pAcquireBDQR_MDR"/>
                      <MarkovData xsi:type="tree:MarkovJumpTransitionData" xmi:id="_-Eo8OVmSEeWlgPkqfgtlIg" MarkovJumpState="MDR, BDQ-R, on BDQ, C+"/>
                    </Node>
                    <Node xmi:id="_-Eo8OlmSEeWlgPkqfgtlIg" NameID="Node841" Label="Continue BDQ-S" NodeType="TerminalNode">
                      <Prob xmi:id="_-Eo8O1mSEeWlgPkqgftlIg" Value="#"/>
                      <MarkovData xsi:type="tree:MarkovJumpTransitionData" xmi:id="_-Eo8PFmSEeWlgPkqgftlIg" MarkovJumpState="MDR, BDQ-S, on BDQ, C+"/>
                    </Node>
                  </Node>
                </Node>
              </Node>
            </Node>
          </Node>
        </Node>
        <Node xmi:id="_-Eo8PVmSEeWlgPkqgftlIg" NameID="Node842" Label="MDR, BDQ-R, on BDQ, C+" NodeType="ChanceNode">
          <Prob xmi:id="_-Eo8PlmSEeWlgPkqgftlIg" Value="0"/>
          <MarkovData xsi:type="tree:MarkovNonAbsorbingStateData" xmi:id="_-Eo8P1mSEeWlgPkqgftlIg">
            <StateReward xmi:id="_-Eo8QFmSEeWlgPkqhetlIg" Set="1">
              <Init xmi:id="_-Eo8QVmSEeWlgPkqhetlIg" Value="0.5*uLE"/>
              <Incr xmi:id="_-Eo8QlmSEeWlgPkqhetlIg" Value="uLE"/>
              <Final xmi:id="_-Eo8Q1mSEeWlgPkqhetlIg" Value="0.5*uLE"/>
            </StateReward>
            <StateReward xmi:id="_-Eo8RFmSEeWlgPkqhetlIg" Set="2">
              <Init xmi:id="_-Eo8RVmSEeWlgPkqidtlIg" Value="0"/>
              <Incr xmi:id="_-Eo8RlmSEeWlgPkqidtlIg" Value="0"/>
              <Final xmi:id="_-Eo8R1mSEeWlgPkqidtlIg" Value="0"/>
            </StateReward>
            <StateReward xmi:id="_-Eo8SFmSEeWlgPkqidtlIg" Set="3">
              <Init xmi:id="_-Eo8SVmSEeWlgPkqidtlIg" Value="0.5*uSec_MDR_BDQ"/>
              <Incr xmi:id="_-Eo8SlmSEeWlgPkqjctlIg" Value="uSec_MDR_BDQ"/>
              <Final xmi:id="_-Eo8S1mSEeWlgPkqjctlIg" Value="0.5*uSec_MDR_BDQ"/>
            </StateReward>
          </MarkovData>
          <Definition xmi:id="_8tP9cHwIEeWOccOrL0MxXg" Variable="pDefault" Value="0.0029 + 0.0029*DefaultBDQPercent"/>
          <Definition xmi:id="_YaZ-kHyZEeWWzpPBD8jXgA" Variable="pDie" Value="pDieTreatedTB + pDieBDQ"/>
          <Node xmi:id="_-Eo8TFmSEeWlgPkqjctlIg" NameID="Node843" Label="Die" NodeType="TerminalNode">
            <Prob xmi:id="_-Eo8TVmSEeWlgPkqjctlIg" Value="pDie"/>
            <MarkovData xsi:type="tree:MarkovJumpTransitionData" xmi:id="_-Eo8TlmSEeWlgPkqjctlIg" MarkovJumpState="Death"/>
          </Node>
          <Node xmi:id="_-Eo8T1mSEeWlgPkqkbtlIg" NameID="Node844" Label="Survive" NodeType="ChanceNode">
            <Prob xmi:id="_-Eo8UFmSEeWlgPkqkbtlIg" Value="#"/>
            <MarkovData xsi:type="tree:MarkovTransitionData" xmi:id="_-Eo8UVmSEeWlgPkqkbtlIg"/>
            <Node xmi:id="_-Eo8UlmSEeWlgPkqkbtlIg" NameID="Node845" Label="Stop treatment - routine" NodeType="TerminalNode">
              <Prob xmi:id="_-Eo8U1mSEeWlgPkqkbtlIg" Value="pEnd"/>
              <MarkovData xsi:type="tree:MarkovJumpTransitionData" xmi:id="_-Eo8VFmSEeWlgPkqlatlIg" MarkovJumpState="MDR, BDQ-R, untreated, C+"/>
            </Node>
            <Node xmi:id="_-Eo8VVmSEeWlgPkqlatlIg" NameID="Node846" Label="Continue treatment" NodeType="ChanceNode">
              <Prob xmi:id="_-Eo8VlmSEeWlgPkqlatlIg" Value="#"/>
              <MarkovData xsi:type="tree:MarkovTransitionData" xmi:id="_-Eo8V1mSEeWlgPkqlatlIg"/>
              <Node xmi:id="_-Eo8WFmSEeWlgPkqlatlIg" NameID="Node847" Label="Default" NodeType="TerminalNode">
                <Prob xmi:id="_-Eo8WVmSEeWlgPkqmZtlIg" Value="pDefault"/>
                <MarkovData xsi:type="tree:MarkovJumpTransitionData" xmi:id="_-Eo8WlmSEeWlgPkqmZtlIg" MarkovJumpState="MDR, BDQ-R, untreated, C+"/>
              </Node>
              <Node xmi:id="_-Eo8W1mSEeWlgPkqmZtlIg" NameID="Node848" Label="Continue Treatment" NodeType="ChanceNode">
                <Prob xmi:id="_-Eo8XFmSEeWlgPkqmZtlIg" Value="#"/>
                <MarkovData xsi:type="tree:MarkovTransitionData" xmi:id="_-Eo8XVmSEeWlgPkqmZtlIg"/>
                <Node xmi:id="_-Eo8XlmSEeWlgPkqnYtlIg" NameID="Node849" Label="Convert" NodeType="TerminalNode" Node="">
                  <Prob xmi:id="_-Eo8X1mSEeWlgPkqnYtlIg" Value="pConvertMDR"/>
                  <MarkovData xsi:type="tree:MarkovJumpTransitionData" xmi:id="_-Eo8YFmSEeWlgPkqnYtlIg" MarkovJumpState="MDR, BDQ-R, on BDQ, C-"/>
                </Node>
                <Node xmi:id="_-Eo8YVmSEeWlgPkqnYtlIg" NameID="Node850" Label="Continue Not Converted" NodeType="ChanceNode">
                  <Prob xmi:id="_-Eo8YlmSEeWlgPkqnYtlIg" Value="#"/>
                  <MarkovData xsi:type="tree:MarkovTransitionData" xmi:id="_-Eo8Y1mSEeWlgPkqoXtlIg"/>
                  <Node xmi:id="_-Eo8ZFmSEeWlgPkqoXtlIg" NameID="Node851" Label="Acquire Pre-XDR" NodeType="TerminalNode">
                    <Prob xmi:id="_-Eo8ZVmSEeWlgPkqoXtlIg" Value="pAcquirePreXDR"/>
                    <MarkovData xsi:type="tree:MarkovJumpTransitionData" xmi:id="_-Eo8ZlmSEeWlgPkqoXtlIg" MarkovJumpState="pre-XDR, BDQ-R, on BDQ, C+"/>
                  </Node>
                  <Node xmi:id="_-Eo8Z1mSEeWlgPkqoXtlIg" NameID="Node852" Label="Continue MDR" NodeType="TerminalNode" Node="">
                    <Prob xmi:id="_-Eo8aFmSEeWlgPkqpWtlIg" Value="#"/>
                    <MarkovData xsi:type="tree:MarkovJumpTransitionData" xmi:id="_-Eo8aVmSEeWlgPkqpWtlIg" MarkovJumpState="MDR, BDQ-R, on BDQ, C+"/>
                  </Node>
                </Node>
              </Node>
            </Node>
          </Node>
        </Node>
        <Node xmi:id="_-Eo8almSEeWlgPkqpWtlIg" NameID="Node853" Label="MDR, BDQ-S, on BDQ, C-" NodeType="ChanceNode">
          <Prob xmi:id="_-Eo8a1mSEeWlgPkqpWtlIg" Value="0"/>
          <MarkovData xsi:type="tree:MarkovNonAbsorbingStateData" xmi:id="_-Eo8bFmSEeWlgPkqpWtlIg">
            <StateReward xmi:id="_-Eo8bVmSEeWlgPkqqVtlIg" Set="1">
              <Init xmi:id="_-Eo8blmSEeWlgPkqqVtlIg" Value="0.5*uLE"/>
              <Incr xmi:id="_-Eo8b1mSEeWlgPkqqVtlIg" Value="uLE"/>
              <Final xmi:id="_-Eo8cFmSEeWlgPkqqVtlIg" Value="0.5*uLE"/>
            </StateReward>
          </MarkovData>
          <Definition xmi:id="_9kuYAHwIEeWOccOrL0MxXg" Variable="pDefault" Value="0.0029 + 0.0029*DefaultBDQPercent"/>
          <Definition xmi:id="_tI_GcHyZEeWWzpPBH4jXgA" Variable="pDie" Value="pDieWell + pDieBDQ"/>
          <Definition xmi:id="_s8GRwIK_EeWnbaQlA_zvuQ" Variable="RelapseProp" Value="RelapsePropMDR*BDQRelapseRR"/>
          <Node xmi:id="_-Eo8cVmSEeWlgPkqqVtlIg" NameID="Node854" Label="Die" NodeType="TerminalNode">
            <Prob xmi:id="_-Eo8clmSEeWlgPkqrUtlIg" Value="pDie"/>
            <MarkovData xsi:type="tree:MarkovJumpTransitionData" xmi:id="_-Eo8c1mSEeWlgPkqrUtlIg" MarkovJumpState="Death"/>
          </Node>
          <Node xmi:id="_-Eo8dFmSEeWlgPkqrUtlIg" NameID="Node855" Label="Survive" NodeType="ChanceNode">
            <Prob xmi:id="_-Eo8dVmSEeWlgPkqrUtlIg" Value="#"/>
            <MarkovData xsi:type="tree:MarkovTransitionData" xmi:id="_-Eo8dlmSEeWlgPkqrUtlIg"/>
            <Node xmi:id="_-Eo8d1mSEeWlgPkqsTtlIg" NameID="Node856" Label="Stop treatment - routine" NodeType="TerminalNode">
              <Prob xmi:id="_-Eo8eFmSEeWlgPkqsTtlIg" Value="pEnd"/>
              <MarkovData xsi:type="tree:MarkovJumpTransitionData" xmi:id="_-Epi8FmSEeWlgPkqsTtlIg" MarkovJumpState="MDR, BDQ-S, untreated, C-"/>
            </Node>
            <Node xmi:id="_-Epi8VmSEeWlgPkqsTtlIg" NameID="Node857" Label="Continue treatment" NodeType="ChanceNode">
              <Prob xmi:id="_-Epi8lmSEeWlgPkqsTtlIg" Value="#"/>
              <MarkovData xsi:type="tree:MarkovTransitionData" xmi:id="_-Epi81mSEeWlgPkqtStlIg"/>
              <Node xmi:id="_-Epi9FmSEeWlgPkqtStlIg" NameID="Node858" Label="Default" NodeType="TerminalNode">
                <Prob xmi:id="_-Epi9VmSEeWlgPkqtStlIg" Value="pDefault"/>
                <MarkovData xsi:type="tree:MarkovJumpTransitionData" xmi:id="_-Epi9lmSEeWlgPkqtStlIg" MarkovJumpState="MDR, BDQ-S, untreated, C-"/>
              </Node>
              <Node xmi:id="_-Epi91mSEeWlgPkqtStlIg" NameID="Node859" Label="Continue Treatment" NodeType="ChanceNode">
                <Prob xmi:id="_-Epi-FmSEeWlgPkquRtlIg" Value="#"/>
                <MarkovData xsi:type="tree:MarkovTransitionData" xmi:id="_-Epi-VmSEeWlgPkquRtlIg"/>
                <Node xmi:id="_-Epi-lmSEeWlgPkquRtlIg" NameID="Node860" Label="Cured" NodeType="TerminalNode">
                  <Prob xmi:id="_-Epi-1mSEeWlgPkquRtlIg" Value="pCure"/>
                  <MarkovData xsi:type="tree:MarkovJumpTransitionData" xmi:id="_-Epi_FmSEeWlgPkquRtlIg" MarkovJumpState="Cured, on BDQ, any res"/>
                </Node>
                <Node xmi:id="_-Epi_VmSEeWlgPkqvQtlIg" NameID="Node861" Label="Continue Not Cured" NodeType="TerminalNode">
                  <Prob xmi:id="_-Epi_lmSEeWlgPkqvQtlIg" Value="#"/>
                  <MarkovData xsi:type="tree:MarkovJumpTransitionData" xmi:id="_-Epi_1mSEeWlgPkqvQtlIg" MarkovJumpState="MDR, BDQ-S, on BDQ, C-"/>
                </Node>
              </Node>
            </Node>
          </Node>
        </Node>
        <Node xmi:id="_-EpjAFmSEeWlgPkqvQtlIg" NameID="Node862" Label="MDR, BDQ-R, on BDQ, C-" NodeType="ChanceNode">
          <Prob xmi:id="_-EpjAVmSEeWlgPkqvQtlIg" Value="0"/>
          <MarkovData xsi:type="tree:MarkovNonAbsorbingStateData" xmi:id="_-EpjAlmSEeWlgPkqwPtlIg">
            <StateReward xmi:id="_-EpjA1mSEeWlgPkqwPtlIg" Set="1">
              <Init xmi:id="_-EpjBFmSEeWlgPkqwPtlIg" Value="0.5*uLE"/>
              <Incr xmi:id="_-EpjBVmSEeWlgPkqwPtlIg" Value="uLE"/>
              <Final xmi:id="_-EpjBlmSEeWlgPkqwPtlIg" Value="0.5*uLE"/>
            </StateReward>
          </MarkovData>
          <Definition xmi:id="_-XYkAHwIEeWOccOrL0MxXg" Variable="pDefault" Value="0.0029 + 0.0029*DefaultBDQPercent"/>
          <Definition xmi:id="_tpkD8HyZEeWWzpPBH4jXgA" Variable="pDie" Value="pDieWell + pDieBDQ"/>
          <Definition xmi:id="_OdasUILAEeWnbaQlC9zvuQ" Variable="RelapseProp" Value="RelapsePropMDR"/>
          <Node xmi:id="_-EpjB1mSEeWlgPkqxOtlIg" NameID="Node863" Label="Die" NodeType="TerminalNode">
            <Prob xmi:id="_-EpjCFmSEeWlgPkqxOtlIg" Value="pDie"/>
            <MarkovData xsi:type="tree:MarkovJumpTransitionData" xmi:id="_-EpjCVmSEeWlgPkqxOtlIg" MarkovJumpState="Death"/>
          </Node>
          <Node xmi:id="_-EpjClmSEeWlgPkqxOtlIg" NameID="Node864" Label="Survive" NodeType="ChanceNode">
            <Prob xmi:id="_-EpjC1mSEeWlgPkqxOtlIg" Value="#"/>
            <MarkovData xsi:type="tree:MarkovTransitionData" xmi:id="_-EpjDFmSEeWlgPkqyNtlIg"/>
            <Node xmi:id="_-EpjDVmSEeWlgPkqyNtlIg" NameID="Node865" Label="Stop treatment - routine" NodeType="TerminalNode">
              <Prob xmi:id="_-EpjDlmSEeWlgPkqyNtlIg" Value="pEnd"/>
              <MarkovData xsi:type="tree:MarkovJumpTransitionData" xmi:id="_-EpjD1mSEeWlgPkqyNtlIg" MarkovJumpState="MDR, BDQ-R, untreated, C-"/>
            </Node>
            <Node xmi:id="_-EpjEFmSEeWlgPkqyNtlIg" NameID="Node866" Label="Continue treatment" NodeType="ChanceNode">
              <Prob xmi:id="_-EpjEVmSEeWlgPkqzMtlIg" Value="#"/>
              <MarkovData xsi:type="tree:MarkovTransitionData" xmi:id="_-EpjElmSEeWlgPkqzMtlIg"/>
              <Node xmi:id="_-EpjE1mSEeWlgPkqzMtlIg" NameID="Node867" Label="Default" NodeType="TerminalNode">
                <Prob xmi:id="_-EpjFFmSEeWlgPkqzMtlIg" Value="pDefault"/>
                <MarkovData xsi:type="tree:MarkovJumpTransitionData" xmi:id="_-EpjFVmSEeWlgPkqzMtlIg" MarkovJumpState="MDR, BDQ-R, untreated, C-"/>
              </Node>
              <Node xmi:id="_-EpjFlmSEeWlgPkq0LtlIg" NameID="Node868" Label="Continue Treatment" NodeType="ChanceNode">
                <Prob xmi:id="_-EpjF1mSEeWlgPkq0LtlIg" Value="#"/>
                <MarkovData xsi:type="tree:MarkovTransitionData" xmi:id="_-EpjGFmSEeWlgPkq0LtlIg"/>
                <Node xmi:id="_-EpjGVmSEeWlgPkq0LtlIg" NameID="Node869" Label="Cured" NodeType="TerminalNode">
                  <Prob xmi:id="_-EpjGlmSEeWlgPkq0LtlIg" Value="pCure"/>
                  <MarkovData xsi:type="tree:MarkovJumpTransitionData" xmi:id="_-EpjG1mSEeWlgPkq1KtlIg" MarkovJumpState="Cured, on BDQ, any res"/>
                </Node>
                <Node xmi:id="_-EpjHFmSEeWlgPkq1KtlIg" NameID="Node870" Label="Continue Not Cured" NodeType="TerminalNode">
                  <Prob xmi:id="_-EpjHVmSEeWlgPkq1KtlIg" Value="#"/>
                  <MarkovData xsi:type="tree:MarkovJumpTransitionData" xmi:id="_-EpjHlmSEeWlgPkq1KtlIg" MarkovJumpState="MDR, BDQ-R, on BDQ, C-"/>
                </Node>
              </Node>
            </Node>
          </Node>
        </Node>
        <Node xmi:id="_-EpjH1mSEeWlgPkq1KtlIg" NameID="Node871" Label="pre-XDR, BDQ-S, on BDQ, C+" NodeType="ChanceNode">
          <Prob xmi:id="_-EpjIFmSEeWlgPkq2JtlIg" Value="InitPreXDR*GetBDQMDR"/>
          <MarkovData xsi:type="tree:MarkovNonAbsorbingStateData" xmi:id="_-EpjIVmSEeWlgPkq2JtlIg">
            <StateReward xmi:id="_-EpjIlmSEeWlgPkq2JtlIg" Set="1">
              <Init xmi:id="_-EpjI1mSEeWlgPkq2JtlIg" Value="0.5*uLE"/>
              <Incr xmi:id="_-EpjJFmSEeWlgPkq2JtlIg" Value="uLE"/>
              <Final xmi:id="_-EpjJVmSEeWlgPkq3ItlIg" Value="0.5*uLE"/>
            </StateReward>
            <StateReward xmi:id="_-EpjJlmSEeWlgPkq3ItlIg" Set="4">
              <Init xmi:id="_-EpjJ1mSEeWlgPkq3ItlIg" Value="0.5*uSec_PreXDR"/>
              <Incr xmi:id="_-EpjKFmSEeWlgPkq3ItlIg" Value="uSec_PreXDR"/>
              <Final xmi:id="_-EpjKVmSEeWlgPkq3ItlIg" Value="0.5*uSec_PreXDR"/>
            </StateReward>
            <StateReward xmi:id="_-EpjKlmSEeWlgPkq4HtlIg" Set="5">
              <Init xmi:id="_-EpjK1mSEeWlgPkq4HtlIg" Value="0"/>
              <Incr xmi:id="_-EpjLFmSEeWlgPkq4HtlIg" Value="0"/>
              <Final xmi:id="_-EpjLVmSEeWlgPkq4HtlIg" Value="0"/>
            </StateReward>
          </MarkovData>
          <Definition xmi:id="__KMhAHwIEeWOccOrL0MxXg" Variable="pDefault" Value="0.0029 + 0.0029*DefaultBDQPercent"/>
          <Definition xmi:id="_ZUsckHyZEeWWzpPBE7jXgA" Variable="pDie" Value="pDieTreatedTB + pDieBDQ"/>
          <Node xmi:id="_-EpjLlmSEeWlgPkq4HtlIg" NameID="Node872" Label="Die" NodeType="TerminalNode">
            <Prob xmi:id="_-EpjL1mSEeWlgPkq5GtlIg" Value="pDie"/>
            <MarkovData xsi:type="tree:MarkovJumpTransitionData" xmi:id="_-EpjMFmSEeWlgPkq5GtlIg" MarkovJumpState="Death"/>
          </Node>
          <Node xmi:id="_-EpjMVmSEeWlgPkq5GtlIg" NameID="Node873" Label="Survive" NodeType="ChanceNode">
            <Prob xmi:id="_-EpjMlmSEeWlgPkq5GtlIg" Value="#"/>
            <MarkovData xsi:type="tree:MarkovTransitionData" xmi:id="_-EpjM1mSEeWlgPkq5GtlIg"/>
            <Node xmi:id="_-EpjNFmSEeWlgPkq6FtlIg" NameID="Node874" Label="Stop Treatment - Routine" NodeType="TerminalNode">
              <Prob xmi:id="_-EpjNVmSEeWlgPkq6FtlIg" Value="pEnd"/>
              <MarkovData xsi:type="tree:MarkovJumpTransitionData" xmi:id="_-EpjNlmSEeWlgPkq6FtlIg" MarkovJumpState="pre-XDR, BDQ-S, untreated, C+"/>
            </Node>
            <Node xmi:id="_-EpjN1mSEeWlgPkq6FtlIg" NameID="Node875" Label="Continue Treatment" NodeType="ChanceNode">
              <Prob xmi:id="_-EpjOFmSEeWlgPkq6FtlIg" Value="#"/>
              <MarkovData xsi:type="tree:MarkovTransitionData" xmi:id="_-EpjOVmSEeWlgPkq7EtlIg"/>
              <Node xmi:id="_-EpjOlmSEeWlgPkq7EtlIg" NameID="Node876" Label="Default" NodeType="TerminalNode">
                <Prob xmi:id="_-EpjO1mSEeWlgPkq7EtlIg" Value="pDefault"/>
                <MarkovData xsi:type="tree:MarkovJumpTransitionData" xmi:id="_-EpjPFmSEeWlgPkq7EtlIg" MarkovJumpState="pre-XDR, BDQ-S, untreated, C+"/>
              </Node>
              <Node xmi:id="_-EpjPVmSEeWlgPkq7EtlIg" NameID="Node877" Label="Continue Treatment" NodeType="ChanceNode">
                <Prob xmi:id="_-EpjPlmSEeWlgPkq8DtlIg" Value="#"/>
                <MarkovData xsi:type="tree:MarkovTransitionData" xmi:id="_-EpjP1mSEeWlgPkq8DtlIg"/>
                <Node xmi:id="_-EpjQFmSEeWlgPkq8DtlIg" NameID="Node878" Label="Converted" NodeType="TerminalNode">
                  <Prob xmi:id="_-EpjQVmSEeWlgPkq8DtlIg" Value="pConvertPreXDR_BDQ"/>
                  <MarkovData xsi:type="tree:MarkovJumpTransitionData" xmi:id="_-EpjQlmSEeWlgPkq8DtlIg" MarkovJumpState="pre-XDR, BDQ-S, on BDQ, C-"/>
                </Node>
                <Node xmi:id="_-EpjQ1mSEeWlgPkq9CtlIg" NameID="Node879" Label="Continue Not Converted" NodeType="ChanceNode">
                  <Prob xmi:id="_-EpjRFmSEeWlgPkq9CtlIg" Value="#"/>
                  <MarkovData xsi:type="tree:MarkovTransitionData" xmi:id="_-EpjRVmSEeWlgPkq9CtlIg"/>
                  <Node xmi:id="_-EpjRlmSEeWlgPkq9CtlIg" NameID="Node880" Label="Acquire XDR" NodeType="TerminalNode">
                    <Prob xmi:id="_-EpjR1mSEeWlgPkq9CtlIg" Value="pAcquireXDR_BDQ"/>
                    <MarkovData xsi:type="tree:MarkovJumpTransitionData" xmi:id="_-EpjSFmSEeWlgPkq-BtlIg" MarkovJumpState="XDR, BDQ-S, on BDQ, C+"/>
                  </Node>
                  <Node xmi:id="_-EpjSVmSEeWlgPkq-BtlIg" NameID="Node881" Label="Continue Pre-XDR" NodeType="ChanceNode">
                    <Prob xmi:id="_-EpjSlmSEeWlgPkq-BtlIg" Value="#"/>
                    <MarkovData xsi:type="tree:MarkovTransitionData" xmi:id="_-EpjS1mSEeWlgPkq-BtlIg"/>
                    <Node xmi:id="_-EpjTFmSEeWlgPkq-BtlIg" NameID="Node882" Label="Acquire BDQ-R" NodeType="TerminalNode">
                      <Prob xmi:id="_-EpjTVmSEeWlgPkq_AtlIg" Value="pAcquireBDQR_PreXDR"/>
                      <MarkovData xsi:type="tree:MarkovJumpTransitionData" xmi:id="_-EpjTlmSEeWlgPkq_AtlIg" MarkovJumpState="pre-XDR, BDQ-R, on BDQ, C+"/>
                    </Node>
                    <Node xmi:id="_-EpjT1mSEeWlgPkq_AtlIg" NameID="Node883" Label="Continue BDQ-S" NodeType="TerminalNode">
                      <Prob xmi:id="_-EpjUFmSEeWlgPkq_AtlIg" Value="#"/>
                      <MarkovData xsi:type="tree:MarkovJumpTransitionData" xmi:id="_-EpjUVmSEeWlgPkq_AtlIg" MarkovJumpState="pre-XDR, BDQ-S, on BDQ, C+"/>
                    </Node>
                  </Node>
                </Node>
              </Node>
            </Node>
          </Node>
        </Node>
        <Node xmi:id="_-EpjUlmSEeWlgPkqA_tlIg" NameID="Node884" Label="pre-XDR, BDQ-R, on BDQ, C+" NodeType="ChanceNode">
          <Prob xmi:id="_-EpjU1mSEeWlgPkqA_tlIg" Value="0"/>
          <MarkovData xsi:type="tree:MarkovNonAbsorbingStateData" xmi:id="_-EpjVFmSEeWlgPkqA_tlIg">
            <StateReward xmi:id="_-EpjVVmSEeWlgPkqA_tlIg" Set="1">
              <Init xmi:id="_-EpjVlmSEeWlgPkqA_tlIg" Value="0.5*uLE"/>
              <Incr xmi:id="_-EpjV1mSEeWlgPkqB-tlIg" Value="uLE"/>
              <Final xmi:id="_-EpjWFmSEeWlgPkqB-tlIg" Value="0.5*uLE"/>
            </StateReward>
            <StateReward xmi:id="_-EpjWVmSEeWlgPkqB-tlIg" Set="5">
              <Init xmi:id="_-EpjWlmSEeWlgPkqB-tlIg" Value="0.5*uSec_PreX_BDQ"/>
              <Incr xmi:id="_-EpjW1mSEeWlgPkqB-tlIg" Value="uSec_PreX_BDQ"/>
              <Final xmi:id="_-EpjXFmSEeWlgPkqC9tlIg" Value="0.5*uSec_PreX_BDQ"/>
            </StateReward>
          </MarkovData>
          <Definition xmi:id="___wQAHwIEeWOccOrL0MxXg" Variable="pDefault" Value="0.0029 + 0.0029*DefaultBDQPercent"/>
          <Definition xmi:id="_Z0vOkHyZEeWWzpPBE7jXgA" Variable="pDie" Value="pDieTreatedTB + pDieBDQ"/>
          <Node xmi:id="_-EpjXVmSEeWlgPkqC9tlIg" NameID="Node885" Label="Die" NodeType="TerminalNode">
            <Prob xmi:id="_-EpjXlmSEeWlgPkqC9tlIg" Value="pDie"/>
            <MarkovData xsi:type="tree:MarkovJumpTransitionData" xmi:id="_-EpjX1mSEeWlgPkqC9tlIg" MarkovJumpState="Death"/>
          </Node>
          <Node xmi:id="_-EpjYFmSEeWlgPkqC9tlIg" NameID="Node886" Label="Survive" NodeType="ChanceNode">
            <Prob xmi:id="_-EpjYVmSEeWlgPkqD8tlIg" Value="#"/>
            <MarkovData xsi:type="tree:MarkovTransitionData" xmi:id="_-EpjYlmSEeWlgPkqD8tlIg"/>
            <Node xmi:id="_-EpjY1mSEeWlgPkqD8tlIg" NameID="Node887" Label="Stop Treatment - Routine" NodeType="TerminalNode">
              <Prob xmi:id="_-EpjZFmSEeWlgPkqD8tlIg" Value="pEnd"/>
              <MarkovData xsi:type="tree:MarkovJumpTransitionData" xmi:id="_-EpjZVmSEeWlgPkqD8tlIg" MarkovJumpState="pre-XDR, BDQ-R, untreated, C+"/>
            </Node>
            <Node xmi:id="_-EpjZlmSEeWlgPkqE7tlIg" NameID="Node888" Label="Continue Treatment" NodeType="ChanceNode">
              <Prob xmi:id="_-EpjZ1mSEeWlgPkqE7tlIg" Value="#"/>
              <MarkovData xsi:type="tree:MarkovTransitionData" xmi:id="_-EpjaFmSEeWlgPkqE7tlIg"/>
              <Node xmi:id="_-EpjaVmSEeWlgPkqE7tlIg" NameID="Node889" Label="Default" NodeType="TerminalNode">
                <Prob xmi:id="_-EpjalmSEeWlgPkqE7tlIg" Value="pDefault"/>
                <MarkovData xsi:type="tree:MarkovJumpTransitionData" xmi:id="_-Epja1mSEeWlgPkqF6tlIg" MarkovJumpState="pre-XDR, BDQ-R, untreated, C+"/>
              </Node>
              <Node xmi:id="_-EpjbFmSEeWlgPkqF6tlIg" NameID="Node890" Label="Continue Treatment" NodeType="ChanceNode">
                <Prob xmi:id="_-EpjbVmSEeWlgPkqF6tlIg" Value="#"/>
                <MarkovData xsi:type="tree:MarkovTransitionData" xmi:id="_-EpjblmSEeWlgPkqF6tlIg"/>
                <Node xmi:id="_-Epjb1mSEeWlgPkqF6tlIg" NameID="Node891" Label="Converted" NodeType="TerminalNode">
                  <Prob xmi:id="_-EpjcFmSEeWlgPkqG5tlIg" Value="pConvertPreXDR"/>
                  <MarkovData xsi:type="tree:MarkovJumpTransitionData" xmi:id="_-EpjcVmSEeWlgPkqG5tlIg" MarkovJumpState="pre-XDR, BDQ-R, on BDQ, C-"/>
                </Node>
                <Node xmi:id="_-EpjclmSEeWlgPkqG5tlIg" NameID="Node892" Label="Continue Not Converted" NodeType="ChanceNode">
                  <Prob xmi:id="_-Epjc1mSEeWlgPkqG5tlIg" Value="#"/>
                  <MarkovData xsi:type="tree:MarkovTransitionData" xmi:id="_-EpjdFmSEeWlgPkqG5tlIg"/>
                  <Node xmi:id="_-EpjdVmSEeWlgPkqH4tlIg" NameID="Node893" Label="Acquire XDR" NodeType="TerminalNode">
                    <Prob xmi:id="_-EpjdlmSEeWlgPkqH4tlIg" Value="pAcquireXDR"/>
                    <MarkovData xsi:type="tree:MarkovJumpTransitionData" xmi:id="_-Epjd1mSEeWlgPkqH4tlIg" MarkovJumpState="XDR, BDQ-R, on BDQ, C+"/>
                  </Node>
                  <Node xmi:id="_-EpjeFmSEeWlgPkqH4tlIg" NameID="Node894" Label="Continue Pre-XDR" NodeType="TerminalNode" Node="">
                    <Prob xmi:id="_-EpjeVmSEeWlgPkqH4tlIg" Value="#"/>
                    <MarkovData xsi:type="tree:MarkovJumpTransitionData" xmi:id="_-EpjelmSEeWlgPkqI3tlIg" MarkovJumpState="pre-XDR, BDQ-R, on BDQ, C+"/>
                  </Node>
                </Node>
              </Node>
            </Node>
          </Node>
        </Node>
        <Node xmi:id="_-Epje1mSEeWlgPkqI3tlIg" NameID="Node895" Label="pre-XDR, BDQ-S, on BDQ, C-" NodeType="ChanceNode">
          <Prob xmi:id="_-EpjfFmSEeWlgPkqI3tlIg" Value="0"/>
          <MarkovData xsi:type="tree:MarkovNonAbsorbingStateData" xmi:id="_-EpjfVmSEeWlgPkqI3tlIg">
            <StateReward xmi:id="_-EpjflmSEeWlgPkqI3tlIg" Set="1">
              <Init xmi:id="_-Epjf1mSEeWlgPkqJ2tlIg" Value="0.5*uLE"/>
              <Incr xmi:id="_-EpjgFmSEeWlgPkqJ2tlIg" Value="uLE"/>
              <Final xmi:id="_-EpjgVmSEeWlgPkqJ2tlIg" Value="0.5*uLE"/>
            </StateReward>
          </MarkovData>
          <Definition xmi:id="_Axa9gHwJEeWOccOrMzMxXg" Variable="pDefault" Value="0.0029 + 0.0029*DefaultBDQPercent"/>
          <Definition xmi:id="_useScHyZEeWWzpPBI3jXgA" Variable="pDie" Value="pDieWell + pDieBDQ"/>
          <Definition xmi:id="_1ndp8ILAEeW-ZNpVA_nceQ" Variable="RelapseProp" Value="RelapsePropPreXDR*BDQRelapseRR"/>
          <Node xmi:id="_-EpjglmSEeWlgPkqJ2tlIg" NameID="Node896" Label="Die" NodeType="TerminalNode">
            <Prob xmi:id="_-Epjg1mSEeWlgPkqJ2tlIg" Value="pDie"/>
            <MarkovData xsi:type="tree:MarkovJumpTransitionData" xmi:id="_-EpjhFmSEeWlgPkqK1tlIg" MarkovJumpState="Death"/>
          </Node>
          <Node xmi:id="_-EpjhVmSEeWlgPkqK1tlIg" NameID="Node897" Label="Survive" NodeType="ChanceNode">
            <Prob xmi:id="_-EpjhlmSEeWlgPkqK1tlIg" Value="#"/>
            <MarkovData xsi:type="tree:MarkovTransitionData" xmi:id="_-Epjh1mSEeWlgPkqK1tlIg"/>
            <Node xmi:id="_-EpjiFmSEeWlgPkqK1tlIg" NameID="Node898" Label="Stop Treatment - Routine" NodeType="TerminalNode">
              <Prob xmi:id="_-EpjiVmSEeWlgPkqL0tlIg" Value="pEnd"/>
              <MarkovData xsi:type="tree:MarkovJumpTransitionData" xmi:id="_-EpjilmSEeWlgPkqL0tlIg" MarkovJumpState="pre-XDR, BDQ-S, untreated, C-"/>
            </Node>
            <Node xmi:id="_-Epji1mSEeWlgPkqL0tlIg" NameID="Node899" Label="Continue Treatment" NodeType="ChanceNode">
              <Prob xmi:id="_-EpjjFmSEeWlgPkqL0tlIg" Value="#"/>
              <MarkovData xsi:type="tree:MarkovTransitionData" xmi:id="_-EpjjVmSEeWlgPkqL0tlIg"/>
              <Node xmi:id="_-EpjjlmSEeWlgPkqMztlIg" NameID="Node900" Label="Default" NodeType="TerminalNode">
                <Prob xmi:id="_-Epjj1mSEeWlgPkqMztlIg" Value="pDefault"/>
                <MarkovData xsi:type="tree:MarkovJumpTransitionData" xmi:id="_-EpjkFmSEeWlgPkqMztlIg" MarkovJumpState="pre-XDR, BDQ-S, untreated, C-"/>
              </Node>
              <Node xmi:id="_-EpjkVmSEeWlgPkqMztlIg" NameID="Node901" Label="Continue Treatment" NodeType="ChanceNode">
                <Prob xmi:id="_-EpjklmSEeWlgPkqMztlIg" Value="#"/>
                <MarkovData xsi:type="tree:MarkovTransitionData" xmi:id="_-Epjk1mSEeWlgPkqNytlIg"/>
                <Node xmi:id="_-EpjlFmSEeWlgPkqNytlIg" NameID="Node902" Label="Cured" NodeType="TerminalNode">
                  <Prob xmi:id="_-EpjlVmSEeWlgPkqNytlIg" Value="pCure"/>
                  <MarkovData xsi:type="tree:MarkovJumpTransitionData" xmi:id="_-EpjllmSEeWlgPkqNytlIg" MarkovJumpState="Cured, on BDQ, any res"/>
                </Node>
                <Node xmi:id="_-Epjl1mSEeWlgPkqNytlIg" NameID="Node903" Label="Continue Not Cured" NodeType="TerminalNode">
                  <Prob xmi:id="_-EpjmFmSEeWlgPkqOxtlIg" Value="#"/>
                  <MarkovData xsi:type="tree:MarkovJumpTransitionData" xmi:id="_-EpjmVmSEeWlgPkqOxtlIg" MarkovJumpState="pre-XDR, BDQ-S, on BDQ, C-"/>
                </Node>
              </Node>
            </Node>
          </Node>
        </Node>
        <Node xmi:id="_-EpjmlmSEeWlgPkqOxtlIg" NameID="Node904" Label="pre-XDR, BDQ-R, on BDQ, C-" NodeType="ChanceNode">
          <Prob xmi:id="_-Epjm1mSEeWlgPkqOxtlIg" Value="0"/>
          <MarkovData xsi:type="tree:MarkovNonAbsorbingStateData" xmi:id="_-EpjnFmSEeWlgPkqOxtlIg">
            <StateReward xmi:id="_-EpjnVmSEeWlgPkqPwtlIg" Set="1">
              <Init xmi:id="_-EpjnlmSEeWlgPkqPwtlIg" Value="0.5*uLE"/>
              <Incr xmi:id="_-Epjn1mSEeWlgPkqPwtlIg" Value="uLE"/>
              <Final xmi:id="_-EpjoFmSEeWlgPkqPwtlIg" Value="0.5*uLE"/>
            </StateReward>
          </MarkovData>
          <Definition xmi:id="_Bgu6kHwJEeWOccOrMzMxXg" Variable="pDefault" Value="0.0029 + 0.0029*DefaultBDQPercent"/>
          <Definition xmi:id="_vLES8HyZEeWWzpPBI3jXgA" Variable="pDie" Value="pDieWell + pDieBDQ"/>
          <Definition xmi:id="_tVfXQILBEeW-ZNpVC9nceQ" Variable="RelapseProp" Value="RelapsePropPreXDR"/>
          <Node xmi:id="_-EpjoVmSEeWlgPkqPwtlIg" NameID="Node905" Label="Die" NodeType="TerminalNode">
            <Prob xmi:id="_-EpjolmSEeWlgPkqQvtlIg" Value="pDie"/>
            <MarkovData xsi:type="tree:MarkovJumpTransitionData" xmi:id="_-Epjo1mSEeWlgPkqQvtlIg" MarkovJumpState="Death"/>
          </Node>
          <Node xmi:id="_-EpjpFmSEeWlgPkqQvtlIg" NameID="Node906" Label="Survive" NodeType="ChanceNode">
            <Prob xmi:id="_-EpjpVmSEeWlgPkqQvtlIg" Value="#"/>
            <MarkovData xsi:type="tree:MarkovTransitionData" xmi:id="_-EpjplmSEeWlgPkqQvtlIg"/>
            <Node xmi:id="_-Epjp1mSEeWlgPkqRutlIg" NameID="Node907" Label="Stop Treatment - Routine" NodeType="TerminalNode">
              <Prob xmi:id="_-EpjqFmSEeWlgPkqRutlIg" Value="pEnd"/>
              <MarkovData xsi:type="tree:MarkovJumpTransitionData" xmi:id="_-EpjqVmSEeWlgPkqRutlIg" MarkovJumpState="pre-XDR, BDQ-R, untreated, C-"/>
            </Node>
            <Node xmi:id="_-EpjqlmSEeWlgPkqRutlIg" NameID="Node908" Label="Continue Treatment" NodeType="ChanceNode">
              <Prob xmi:id="_-Epjq1mSEeWlgPkqRutlIg" Value="#"/>
              <MarkovData xsi:type="tree:MarkovTransitionData" xmi:id="_-EpjrFmSEeWlgPkqSttlIg"/>
              <Node xmi:id="_-EpjrVmSEeWlgPkqSttlIg" NameID="Node909" Label="Default" NodeType="TerminalNode">
                <Prob xmi:id="_-EpjrlmSEeWlgPkqSttlIg" Value="pDefault"/>
                <MarkovData xsi:type="tree:MarkovJumpTransitionData" xmi:id="_-Epjr1mSEeWlgPkqSttlIg" MarkovJumpState="pre-XDR, BDQ-R, untreated, C-"/>
              </Node>
              <Node xmi:id="_-EpjsFmSEeWlgPkqSttlIg" NameID="Node910" Label="Continue Treatment" NodeType="ChanceNode">
                <Prob xmi:id="_-EpjsVmSEeWlgPkqTstlIg" Value="#"/>
                <MarkovData xsi:type="tree:MarkovTransitionData" xmi:id="_-EpjslmSEeWlgPkqTstlIg"/>
                <Node xmi:id="_-Epjs1mSEeWlgPkqTstlIg" NameID="Node911" Label="Cured" NodeType="TerminalNode">
                  <Prob xmi:id="_-EpjtFmSEeWlgPkqTstlIg" Value="pCure"/>
                  <MarkovData xsi:type="tree:MarkovJumpTransitionData" xmi:id="_-EpjtVmSEeWlgPkqTstlIg" MarkovJumpState="Cured, on BDQ, any res"/>
                </Node>
                <Node xmi:id="_-EpjtlmSEeWlgPkqUrtlIg" NameID="Node912" Label="Continue Not Cured" NodeType="TerminalNode">
                  <Prob xmi:id="_-Epjt1mSEeWlgPkqUrtlIg" Value="#"/>
                  <MarkovData xsi:type="tree:MarkovJumpTransitionData" xmi:id="_-EpjuFmSEeWlgPkqUrtlIg" MarkovJumpState="pre-XDR, BDQ-R, on BDQ, C-"/>
                </Node>
              </Node>
            </Node>
          </Node>
        </Node>
        <Node xmi:id="_-EpjuVmSEeWlgPkqUrtlIg" NameID="Node913" Label="XDR, BDQ-S, on BDQ, C+" NodeType="ChanceNode">
          <Prob xmi:id="_-EpjulmSEeWlgPkqUrtlIg" Value="InitXDR*GetBDQMDR"/>
          <MarkovData xsi:type="tree:MarkovNonAbsorbingStateData" xmi:id="_-Epju1mSEeWlgPkqVqtlIg">
            <StateReward xmi:id="_-EpjvFmSEeWlgPkqVqtlIg" Set="1">
              <Init xmi:id="_-EpjvVmSEeWlgPkqVqtlIg" Value="0.5*uLE"/>
              <Incr xmi:id="_-EpjvlmSEeWlgPkqVqtlIg" Value="uLE"/>
              <Final xmi:id="_-Epjv1mSEeWlgPkqVqtlIg" Value="0.5*uLE"/>
            </StateReward>
            <StateReward xmi:id="_-EpjwFmSEeWlgPkqWptlIg" Set="6">
              <Init xmi:id="_-EpjwVmSEeWlgPkqWptlIg" Value="0.5*uSec_XDR"/>
              <Incr xmi:id="_-EpjwlmSEeWlgPkqWptlIg" Value="uSec_XDR"/>
              <Final xmi:id="_-Epjw1mSEeWlgPkqWptlIg" Value="0.5*uSec_XDR"/>
            </StateReward>
          </MarkovData>
          <Definition xmi:id="_CQMBkHwJEeWOccOrMzMxXg" Variable="pDefault" Value="0.0029 + 0.0029*DefaultBDQPercent"/>
          <Definition xmi:id="_arwWIHyZEeWWzpPBE7jXgA" Variable="pDie" Value="pDieTreatedTB + pDieBDQ"/>
          <Definition xmi:id="_WDLKgILFEeW-ZNpVF6nceQ" Variable="RelapseProp" Value="RelapsePropXDR*BDQRelapseRR"/>
          <Node xmi:id="_-EpjxFmSEeWlgPkqWptlIg" NameID="Node914" Label="Die" NodeType="TerminalNode">
            <Prob xmi:id="_-EpjxVmSEeWlgPkqXotlIg" Value="pDie"/>
            <MarkovData xsi:type="tree:MarkovJumpTransitionData" xmi:id="_-EpjxlmSEeWlgPkqXotlIg" MarkovJumpState="Death"/>
          </Node>
          <Node xmi:id="_-Epjx1mSEeWlgPkqXotlIg" NameID="Node915" Label="Survive" NodeType="ChanceNode">
            <Prob xmi:id="_-EpjyFmSEeWlgPkqXotlIg" Value="#"/>
            <MarkovData xsi:type="tree:MarkovTransitionData" xmi:id="_-EpjyVmSEeWlgPkqXotlIg"/>
            <Node xmi:id="_-EpjylmSEeWlgPkqYntlIg" NameID="Node916" Label="Stop Treatment - Routine" NodeType="TerminalNode">
              <Prob xmi:id="_-Epjy1mSEeWlgPkqYntlIg" Value="pEnd"/>
              <MarkovData xsi:type="tree:MarkovJumpTransitionData" xmi:id="_-EpjzFmSEeWlgPkqYntlIg" MarkovJumpState="XDR, BDQ-S, untreated, C+"/>
            </Node>
            <Node xmi:id="_-EpjzVmSEeWlgPkqYntlIg" NameID="Node917" Label="Continue Treatment" NodeType="ChanceNode">
              <Prob xmi:id="_-EpjzlmSEeWlgPkqYntlIg" Value="#"/>
              <MarkovData xsi:type="tree:MarkovTransitionData" xmi:id="_-Epjz1mSEeWlgPkqZmtlIg"/>
              <Node xmi:id="_-Epj0FmSEeWlgPkqZmtlIg" NameID="Node918" Label="Default" NodeType="TerminalNode">
                <Prob xmi:id="_-Epj0VmSEeWlgPkqZmtlIg" Value="pDefault"/>
                <MarkovData xsi:type="tree:MarkovJumpTransitionData" xmi:id="_-Epj0lmSEeWlgPkqZmtlIg" MarkovJumpState="XDR, BDQ-S, untreated, C+"/>
              </Node>
              <Node xmi:id="_-Epj01mSEeWlgPkqZmtlIg" NameID="Node919" Label="Continue Treatment" NodeType="ChanceNode">
                <Prob xmi:id="_-Epj1FmSEeWlgPkqaltlIg" Value="#"/>
                <MarkovData xsi:type="tree:MarkovTransitionData" xmi:id="_-Epj1VmSEeWlgPkqaltlIg"/>
                <Node xmi:id="_-Epj1lmSEeWlgPkqaltlIg" NameID="Node920" Label="Converted" NodeType="TerminalNode">
                  <Prob xmi:id="_-Epj11mSEeWlgPkqaltlIg" Value="pConvertXDR_BDQ"/>
                  <MarkovData xsi:type="tree:MarkovJumpTransitionData" xmi:id="_-Epj2FmSEeWlgPkqaltlIg" MarkovJumpState="XDR, BDQ-S, on BDQ, C-"/>
                </Node>
                <Node xmi:id="_-Epj2VmSEeWlgPkqbktlIg" NameID="Node921" Label="Continue Not Converted" NodeType="ChanceNode">
                  <Prob xmi:id="_-Epj2lmSEeWlgPkqbktlIg" Value="#"/>
                  <MarkovData xsi:type="tree:MarkovTransitionData" xmi:id="_-Epj21mSEeWlgPkqbktlIg"/>
                  <Node xmi:id="_-Epj3FmSEeWlgPkqbktlIg" NameID="Node922" Label="Acquire BDQ R" NodeType="TerminalNode">
                    <Prob xmi:id="_-Epj3VmSEeWlgPkqbktlIg" Value="PAcquireBDQR_XDR"/>
                    <MarkovData xsi:type="tree:MarkovJumpTransitionData" xmi:id="_-Epj3lmSEeWlgPkqcjtlIg" MarkovJumpState="XDR, BDQ-R, on BDQ, C+"/>
                  </Node>
                  <Node xmi:id="_-Epj31mSEeWlgPkqcjtlIg" NameID="Node923" Label="Continue BDQ S" NodeType="TerminalNode">
                    <Prob xmi:id="_-Epj4FmSEeWlgPkqcjtlIg" Value="#"/>
                    <MarkovData xsi:type="tree:MarkovJumpTransitionData" xmi:id="_-Epj4VmSEeWlgPkqcjtlIg" MarkovJumpState="XDR, BDQ-S, on BDQ, C+"/>
                  </Node>
                </Node>
              </Node>
            </Node>
          </Node>
        </Node>
        <Node xmi:id="_-Epj4lmSEeWlgPkqcjtlIg" NameID="Node924" Label="XDR, BDQ-R, on BDQ, C+" NodeType="ChanceNode">
          <Prob xmi:id="_-Epj41mSEeWlgPkqditlIg" Value="0"/>
          <MarkovData xsi:type="tree:MarkovNonAbsorbingStateData" xmi:id="_-Epj5FmSEeWlgPkqditlIg">
            <StateReward xmi:id="_-Epj5VmSEeWlgPkqditlIg" Set="1">
              <Init xmi:id="_-Epj5lmSEeWlgPkqditlIg" Value="0.5*uLE"/>
              <Incr xmi:id="_-Epj51mSEeWlgPkqditlIg" Value="uLE"/>
              <Final xmi:id="_-Epj6FmSEeWlgPkqehtlIg" Value="0.5*uLE"/>
            </StateReward>
            <StateReward xmi:id="_-Epj6VmSEeWlgPkqehtlIg" Set="7">
              <Init xmi:id="_-Epj6lmSEeWlgPkqehtlIg" Value="0.5*uSec_XDR_BDQ"/>
              <Incr xmi:id="_-Epj61mSEeWlgPkqehtlIg" Value="uSec_XDR_BDQ"/>
              <Final xmi:id="_-Epj7FmSEeWlgPkqehtlIg" Value="0.5*uSec_XDR_BDQ"/>
            </StateReward>
          </MarkovData>
          <Definition xmi:id="_C567EHwJEeWOccOrMzMxXg" Variable="pDefault" Value="0.0029 + 0.0029*DefaultBDQPercent"/>
          <Definition xmi:id="_bWeuIHyZEeWWzpPBE7jXgA" Variable="pDie" Value="pDieTreatedTB + pDieBDQ"/>
          <Node xmi:id="_-Epj7VmSEeWlgPkqfgtlIg" NameID="Node925" Label="Die" NodeType="TerminalNode">
            <Prob xmi:id="_-Epj7lmSEeWlgPkqfgtlIg" Value="pDie"/>
            <MarkovData xsi:type="tree:MarkovJumpTransitionData" xmi:id="_-Epj71mSEeWlgPkqfgtlIg" MarkovJumpState="Death"/>
          </Node>
          <Node xmi:id="_-Epj8FmSEeWlgPkqfgtlIg" NameID="Node926" Label="Survive" NodeType="ChanceNode">
            <Prob xmi:id="_-Epj8VmSEeWlgPkqfgtlIg" Value="#"/>
            <MarkovData xsi:type="tree:MarkovTransitionData" xmi:id="_-Epj8lmSEeWlgPkqgftlIg"/>
            <Node xmi:id="_-Epj81mSEeWlgPkqgftlIg" NameID="Node927" Label="Stop Treatment - Routine" NodeType="TerminalNode">
              <Prob xmi:id="_-Epj9FmSEeWlgPkqgftlIg" Value="pEnd"/>
              <MarkovData xsi:type="tree:MarkovJumpTransitionData" xmi:id="_-Epj9VmSEeWlgPkqgftlIg" MarkovJumpState="XDR, BDQ-R, untreated, C+"/>
            </Node>
            <Node xmi:id="_-Epj9lmSEeWlgPkqgftlIg" NameID="Node928" Label="Continue Treatment" NodeType="ChanceNode">
              <Prob xmi:id="_-Epj91mSEeWlgPkqhetlIg" Value="#"/>
              <MarkovData xsi:type="tree:MarkovTransitionData" xmi:id="_-Epj-FmSEeWlgPkqhetlIg"/>
              <Node xmi:id="_-Epj-VmSEeWlgPkqhetlIg" NameID="Node929" Label="Default" NodeType="TerminalNode">
                <Prob xmi:id="_-Epj-lmSEeWlgPkqhetlIg" Value="pDefault"/>
                <MarkovData xsi:type="tree:MarkovJumpTransitionData" xmi:id="_-Epj-1mSEeWlgPkqhetlIg" MarkovJumpState="XDR, BDQ-R, untreated, C+"/>
              </Node>
              <Node xmi:id="_-Epj_FmSEeWlgPkqidtlIg" NameID="Node930" Label="Continue Treatment" NodeType="ChanceNode">
                <Prob xmi:id="_-Epj_VmSEeWlgPkqidtlIg" Value="#"/>
                <MarkovData xsi:type="tree:MarkovTransitionData" xmi:id="_-Epj_lmSEeWlgPkqidtlIg"/>
                <Node xmi:id="_-Epj_1mSEeWlgPkqidtlIg" NameID="Node931" Label="Converted" NodeType="TerminalNode">
                  <Prob xmi:id="_-EpkAFmSEeWlgPkqidtlIg" Value="pConvertXDR"/>
                  <MarkovData xsi:type="tree:MarkovJumpTransitionData" xmi:id="_-EpkAVmSEeWlgPkqjctlIg" MarkovJumpState="XDR, BDQ-R, on BDQ, C-"/>
                </Node>
                <Node xmi:id="_-EpkAlmSEeWlgPkqjctlIg" NameID="Node932" Label="Continue Not Converted" NodeType="TerminalNode" Node="">
                  <Prob xmi:id="_-EpkA1mSEeWlgPkqjctlIg" Value="#"/>
                  <MarkovData xsi:type="tree:MarkovJumpTransitionData" xmi:id="_-EpkBFmSEeWlgPkqjctlIg" MarkovJumpState="XDR, BDQ-R, on BDQ, C+"/>
                </Node>
              </Node>
            </Node>
          </Node>
        </Node>
        <Node xmi:id="_-EpkBVmSEeWlgPkqjctlIg" NameID="Node933" Label="XDR, BDQ-S, on BDQ, C-" NodeType="ChanceNode">
          <Prob xmi:id="_-EpkBlmSEeWlgPkqkbtlIg" Value="0"/>
          <MarkovData xsi:type="tree:MarkovNonAbsorbingStateData" xmi:id="_-EpkB1mSEeWlgPkqkbtlIg">
            <StateReward xmi:id="_-EpkCFmSEeWlgPkqkbtlIg" Set="1">
              <Init xmi:id="_-EpkCVmSEeWlgPkqkbtlIg" Value="0.5*uLE"/>
              <Incr xmi:id="_-EpkClmSEeWlgPkqkbtlIg" Value="uLE"/>
              <Final xmi:id="_-EpkC1mSEeWlgPkqlatlIg" Value="0.5*uLE"/>
            </StateReward>
          </MarkovData>
          <Definition xmi:id="_D2a_kHwJEeWOccOrMzMxXg" Variable="pDefault" Value="0.0029 + 0.0029*DefaultBDQPercent"/>
          <Definition xmi:id="_wPztcHyZEeWWzpPBI3jXgA" Variable="pDie" Value="pDieWell + pDieBDQ"/>
          <Definition xmi:id="_7ehZkILkEeW-ZNpVMznceQ" Variable="RelapseProp" Value="RelapsePropXDR*BDQRelapseRR"/>
          <Node xmi:id="_-EpkDFmSEeWlgPkqlatlIg" NameID="Node934" Label="Die" NodeType="TerminalNode">
            <Prob xmi:id="_-EpkDVmSEeWlgPkqlatlIg" Value="pDie"/>
            <MarkovData xsi:type="tree:MarkovJumpTransitionData" xmi:id="_-EpkDlmSEeWlgPkqlatlIg" MarkovJumpState="Death"/>
          </Node>
          <Node xmi:id="_-EpkD1mSEeWlgPkqlatlIg" NameID="Node935" Label="Survive" NodeType="ChanceNode">
            <Prob xmi:id="_-EpkEFmSEeWlgPkqmZtlIg" Value="#"/>
            <MarkovData xsi:type="tree:MarkovTransitionData" xmi:id="_-EpkEVmSEeWlgPkqmZtlIg"/>
            <Node xmi:id="_-EpkElmSEeWlgPkqmZtlIg" NameID="Node936" Label="Stop Treatment - Routine" NodeType="TerminalNode">
              <Prob xmi:id="_-EpkE1mSEeWlgPkqmZtlIg" Value="pEnd"/>
              <MarkovData xsi:type="tree:MarkovJumpTransitionData" xmi:id="_-EpkFFmSEeWlgPkqmZtlIg" MarkovJumpState="XDR, BDQ-S, untreated, C-"/>
            </Node>
            <Node xmi:id="_-EpkFVmSEeWlgPkqnYtlIg" NameID="Node937" Label="Continue Treatment" NodeType="ChanceNode">
              <Prob xmi:id="_-EpkFlmSEeWlgPkqnYtlIg" Value="#"/>
              <MarkovData xsi:type="tree:MarkovTransitionData" xmi:id="_-EpkF1mSEeWlgPkqnYtlIg"/>
              <Node xmi:id="_-EpkGFmSEeWlgPkqnYtlIg" NameID="Node938" Label="Default" NodeType="TerminalNode">
                <Prob xmi:id="_-EpkGVmSEeWlgPkqnYtlIg" Value="pDefault"/>
                <MarkovData xsi:type="tree:MarkovJumpTransitionData" xmi:id="_-EpkGlmSEeWlgPkqoXtlIg" MarkovJumpState="XDR, BDQ-S, untreated, C-"/>
              </Node>
              <Node xmi:id="_-EpkG1mSEeWlgPkqoXtlIg" NameID="Node939" Label="Continue Treatment" NodeType="ChanceNode">
                <Prob xmi:id="_-EpkHFmSEeWlgPkqoXtlIg" Value="#"/>
                <MarkovData xsi:type="tree:MarkovTransitionData" xmi:id="_-EpkHVmSEeWlgPkqoXtlIg"/>
                <Node xmi:id="_-EpkHlmSEeWlgPkqoXtlIg" NameID="Node940" Label="Cured" NodeType="TerminalNode">
                  <Prob xmi:id="_-EpkH1mSEeWlgPkqpWtlIg" Value="pCure"/>
                  <MarkovData xsi:type="tree:MarkovJumpTransitionData" xmi:id="_-EpkIFmSEeWlgPkqpWtlIg" MarkovJumpState="Cured, on BDQ, any res"/>
                </Node>
                <Node xmi:id="_-EpkIVmSEeWlgPkqpWtlIg" NameID="Node941" Label="Continue Not Cured" NodeType="TerminalNode">
                  <Prob xmi:id="_-EpkIlmSEeWlgPkqpWtlIg" Value="#"/>
                  <MarkovData xsi:type="tree:MarkovJumpTransitionData" xmi:id="_-EpkI1mSEeWlgPkqpWtlIg" MarkovJumpState="XDR, BDQ-S, on BDQ, C-"/>
                </Node>
              </Node>
            </Node>
          </Node>
        </Node>
        <Node xmi:id="_-EpkJFmSEeWlgPkqqVtlIg" NameID="Node942" Label="XDR, BDQ-R, on BDQ, C-" NodeType="ChanceNode">
          <Prob xmi:id="_-EpkJVmSEeWlgPkqqVtlIg" Value="0"/>
          <MarkovData xsi:type="tree:MarkovNonAbsorbingStateData" xmi:id="_-EpkJlmSEeWlgPkqqVtlIg">
            <StateReward xmi:id="_-EpkJ1mSEeWlgPkqqVtlIg" Set="1">
              <Init xmi:id="_-EpkKFmSEeWlgPkqqVtlIg" Value="0.5*uLE"/>
              <Incr xmi:id="_-EpkKVmSEeWlgPkqrUtlIg" Value="uLE"/>
              <Final xmi:id="_-EpkKlmSEeWlgPkqrUtlIg" Value="0.5*uLE"/>
            </StateReward>
          </MarkovData>
          <Definition xmi:id="_E1XUEHwJEeWOccOrNyMxXg" Variable="pDefault" Value="0.0029 + 0.0029*DefaultBDQPercent"/>
          <Definition xmi:id="_w6xWAHyZEeWWzpPBI3jXgA" Variable="pDie" Value="pDieWell + pDieBDQ"/>
          <Definition xmi:id="_JrmJ0ILFEeW-ZNpVE7nceQ" Variable="RelapseProp" Value="RelapsePropXDR"/>
          <Node xmi:id="_-EpkK1mSEeWlgPkqrUtlIg" NameID="Node943" Label="Die" NodeType="TerminalNode">
            <Prob xmi:id="_-EpkLFmSEeWlgPkqrUtlIg" Value="pDie"/>
            <MarkovData xsi:type="tree:MarkovJumpTransitionData" xmi:id="_-EpkLVmSEeWlgPkqrUtlIg" MarkovJumpState="Death"/>
          </Node>
          <Node xmi:id="_-EpkLlmSEeWlgPkqsTtlIg" NameID="Node944" Label="Survive" NodeType="ChanceNode">
            <Prob xmi:id="_-EpkL1mSEeWlgPkqsTtlIg" Value="#"/>
            <MarkovData xsi:type="tree:MarkovTransitionData" xmi:id="_-EpkMFmSEeWlgPkqsTtlIg"/>
            <Node xmi:id="_-EpkMVmSEeWlgPkqsTtlIg" NameID="Node945" Label="Stop Treatment - Routine" NodeType="TerminalNode">
              <Prob xmi:id="_-EpkMlmSEeWlgPkqsTtlIg" Value="pEnd"/>
              <MarkovData xsi:type="tree:MarkovJumpTransitionData" xmi:id="_-EpkM1mSEeWlgPkqtStlIg" MarkovJumpState="XDR, BDQ-R, untreated, C-"/>
            </Node>
            <Node xmi:id="_-EpkNFmSEeWlgPkqtStlIg" NameID="Node946" Label="Continue Treatment" NodeType="ChanceNode">
              <Prob xmi:id="_-EpkNVmSEeWlgPkqtStlIg" Value="#"/>
              <MarkovData xsi:type="tree:MarkovTransitionData" xmi:id="_-EpkNlmSEeWlgPkqtStlIg"/>
              <Node xmi:id="_-EpkN1mSEeWlgPkqtStlIg" NameID="Node947" Label="Default" NodeType="TerminalNode">
                <Prob xmi:id="_-EpkOFmSEeWlgPkquRtlIg" Value="pDefault"/>
                <MarkovData xsi:type="tree:MarkovJumpTransitionData" xmi:id="_-EpkOVmSEeWlgPkquRtlIg" MarkovJumpState="XDR, BDQ-R, untreated, C-"/>
              </Node>
              <Node xmi:id="_-EpkOlmSEeWlgPkquRtlIg" NameID="Node948" Label="Continue Treatment" NodeType="ChanceNode">
                <Prob xmi:id="_-EpkO1mSEeWlgPkquRtlIg" Value="#"/>
                <MarkovData xsi:type="tree:MarkovTransitionData" xmi:id="_-EpkPFmSEeWlgPkquRtlIg"/>
                <Node xmi:id="_-EpkPVmSEeWlgPkqvQtlIg" NameID="Node949" Label="Cured" NodeType="TerminalNode">
                  <Prob xmi:id="_-EpkPlmSEeWlgPkqvQtlIg" Value="pCure"/>
                  <MarkovData xsi:type="tree:MarkovJumpTransitionData" xmi:id="_-EpkP1mSEeWlgPkqvQtlIg" MarkovJumpState="Cured, on BDQ, any res"/>
                </Node>
                <Node xmi:id="_-EpkQFmSEeWlgPkqvQtlIg" NameID="Node950" Label="Continue Not Cured" NodeType="TerminalNode">
                  <Prob xmi:id="_-EpkQVmSEeWlgPkqvQtlIg" Value="#"/>
                  <MarkovData xsi:type="tree:MarkovJumpTransitionData" xmi:id="_-EpkQlmSEeWlgPkqwPtlIg" MarkovJumpState="XDR, BDQ-R, on BDQ, C-"/>
                </Node>
              </Node>
            </Node>
          </Node>
        </Node>
        <Node xmi:id="_-EpkQ1mSEeWlgPkqwPtlIg" NameID="Node951" Label="Cured, on BDQ, any res" NodeType="ChanceNode">
          <Prob xmi:id="_-EpkRFmSEeWlgPkqwPtlIg" Value="0"/>
          <MarkovData xsi:type="tree:MarkovNonAbsorbingStateData" xmi:id="_-EpkRVmSEeWlgPkqwPtlIg">
            <StateReward xmi:id="_-EpkRlmSEeWlgPkqwPtlIg" Set="1">
              <Init xmi:id="_-EpkR1mSEeWlgPkqxOtlIg" Value="0.5*uLE"/>
              <Incr xmi:id="_-EpkSFmSEeWlgPkqxOtlIg" Value="uLE"/>
              <Final xmi:id="_-EpkSVmSEeWlgPkqxOtlIg" Value="0.5*uLE"/>
            </StateReward>
          </MarkovData>
          <Definition xmi:id="_FpGeIHwJEeWOccOrNyMxXg" Variable="pDefault" Value="0.0029 + 0.0029*DefaultBDQPercent"/>
          <Definition xmi:id="_xnLJAHyZEeWWzpPBI3jXgA" Variable="pDie" Value="pDieWell + pDieBDQ"/>
          <Node xmi:id="_-EpkSlmSEeWlgPkqxOtlIg" NameID="Node952" Label="Die" NodeType="TerminalNode">
            <Prob xmi:id="_-EpkS1mSEeWlgPkqxOtlIg" Value="pDie"/>
            <MarkovData xsi:type="tree:MarkovJumpTransitionData" xmi:id="_-EpkTFmSEeWlgPkqyNtlIg" MarkovJumpState="Death"/>
          </Node>
          <Node xmi:id="_-EpkTVmSEeWlgPkqyNtlIg" NameID="Node953" Label="Survive" NodeType="ChanceNode">
            <Prob xmi:id="_-EpkTlmSEeWlgPkqyNtlIg" Value="#"/>
            <MarkovData xsi:type="tree:MarkovTransitionData" xmi:id="_-EpkT1mSEeWlgPkqyNtlIg"/>
            <Node xmi:id="_-EpkUFmSEeWlgPkqyNtlIg" NameID="Node954" Label="Stop Treatment - Routine" NodeType="TerminalNode">
              <Prob xmi:id="_-EpkUVmSEeWlgPkqzMtlIg" Value="pEnd"/>
              <MarkovData xsi:type="tree:MarkovJumpTransitionData" xmi:id="_-EpkUlmSEeWlgPkqzMtlIg" MarkovJumpState="Cured, untreated, any resistance"/>
            </Node>
            <Node xmi:id="_-EpkU1mSEeWlgPkqzMtlIg" NameID="Node955" Label="Continue Treatment" NodeType="ChanceNode">
              <Prob xmi:id="_-EpkVFmSEeWlgPkqzMtlIg" Value="#"/>
              <MarkovData xsi:type="tree:MarkovTransitionData" xmi:id="_-EpkVVmSEeWlgPkqzMtlIg"/>
              <Node xmi:id="_-EpkVlmSEeWlgPkq0LtlIg" NameID="Node956" Label="Default" NodeType="TerminalNode">
                <Prob xmi:id="_-EpkV1mSEeWlgPkq0LtlIg" Value="pDefault"/>
                <MarkovData xsi:type="tree:MarkovJumpTransitionData" xmi:id="_-EpkWFmSEeWlgPkq0LtlIg" MarkovJumpState="Cured, untreated, any resistance"/>
              </Node>
              <Node xmi:id="_-EpkWVmSEeWlgPkq0LtlIg" NameID="Node957" Label="Continue Treatment" NodeType="TerminalNode">
                <Prob xmi:id="_-EpkWlmSEeWlgPkq0LtlIg" Value="#"/>
                <MarkovData xsi:type="tree:MarkovJumpTransitionData" xmi:id="_-EpkW1mSEeWlgPkq1KtlIg" MarkovJumpState="Cured, on BDQ, any res"/>
              </Node>
            </Node>
          </Node>
        </Node>
        <Node xmi:id="_-EpkXFmSEeWlgPkq1KtlIg" NameID="Node958" Label="MDR, BDQ-S, on BR, C+" NodeType="ChanceNode">
          <Prob xmi:id="_-EpkXVmSEeWlgPkq1KtlIg" Value="InitMDR*(1-GetBDQMDR)"/>
          <MarkovData xsi:type="tree:MarkovNonAbsorbingStateData" xmi:id="_-EpkXlmSEeWlgPkq1KtlIg">
            <StateReward xmi:id="_-EpkX1mSEeWlgPkq1KtlIg" Set="1">
              <Init xmi:id="_-EpkYFmSEeWlgPkq2JtlIg" Value="0.5*uLE"/>
              <Incr xmi:id="_-EpkYVmSEeWlgPkq2JtlIg" Value="uLE"/>
              <Final xmi:id="_-EpkYlmSEeWlgPkq2JtlIg" Value="0.5*uLE"/>
            </StateReward>
            <StateReward xmi:id="_-EpkY1mSEeWlgPkq2JtlIg" Set="2">
              <Init xmi:id="_-EpkZFmSEeWlgPkq2JtlIg" Value="0.5*uSec_MDR"/>
              <Incr xmi:id="_-EpkZVmSEeWlgPkq3ItlIg" Value="uSec_MDR"/>
              <Final xmi:id="_-EpkZlmSEeWlgPkq3ItlIg" Value="0.5*uSec_MDR"/>
            </StateReward>
          </MarkovData>
          <Definition xmi:id="_hUE68HwKEeWOccOrTsMxXg" Variable="pDefault" Value="0.0029"/>
          <Definition xmi:id="_7IxloHyaEeWWzpPBVqjXgA" Variable="pDie" Value="pDieTreatedTB"/>
          <Node xmi:id="_-EpkZ1mSEeWlgPkq3ItlIg" NameID="Node959" Label="Die" NodeType="TerminalNode">
            <Prob xmi:id="_-EpkaFmSEeWlgPkq3ItlIg" Value="pDie"/>
            <MarkovData xsi:type="tree:MarkovJumpTransitionData" xmi:id="_-EpkaVmSEeWlgPkq3ItlIg" MarkovJumpState="Death"/>
          </Node>
          <Node xmi:id="_-EpkalmSEeWlgPkq4HtlIg" NameID="Node960" Label="Survive" NodeType="ChanceNode">
            <Prob xmi:id="_-Epka1mSEeWlgPkq4HtlIg" Value="#"/>
            <MarkovData xsi:type="tree:MarkovTransitionData" xmi:id="_-EpkbFmSEeWlgPkq4HtlIg"/>
            <Node xmi:id="_-EpkbVmSEeWlgPkq4HtlIg" NameID="Node961" Label="Stop treatment - routine" NodeType="TerminalNode">
              <Prob xmi:id="_-EpkblmSEeWlgPkq4HtlIg" Value="pEnd"/>
              <MarkovData xsi:type="tree:MarkovJumpTransitionData" xmi:id="_-Epkb1mSEeWlgPkq5GtlIg" MarkovJumpState="MDR, BDQ-S, untreated, C+"/>
            </Node>
            <Node xmi:id="_-EpkcFmSEeWlgPkq5GtlIg" NameID="Node962" Label="Continue treatment" NodeType="ChanceNode">
              <Prob xmi:id="_-EpkcVmSEeWlgPkq5GtlIg" Value="#"/>
              <MarkovData xsi:type="tree:MarkovTransitionData" xmi:id="_-EpkclmSEeWlgPkq5GtlIg"/>
              <Node xmi:id="_-Epkc1mSEeWlgPkq5GtlIg" NameID="Node963" Label="Default" NodeType="TerminalNode">
                <Prob xmi:id="_-EpkdFmSEeWlgPkq6FtlIg" Value="pDefault"/>
                <MarkovData xsi:type="tree:MarkovJumpTransitionData" xmi:id="_-EpkdVmSEeWlgPkq6FtlIg" MarkovJumpState="MDR, BDQ-S, untreated, C+"/>
              </Node>
              <Node xmi:id="_-EpkdlmSEeWlgPkq6FtlIg" NameID="Node964" Label="Continue Treatment" NodeType="ChanceNode">
                <Prob xmi:id="_-Epkd1mSEeWlgPkq6FtlIg" Value="#"/>
                <MarkovData xsi:type="tree:MarkovTransitionData" xmi:id="_-EpkeFmSEeWlgPkq6FtlIg"/>
                <Node xmi:id="_-EpkeVmSEeWlgPkq7EtlIg" NameID="Node965" Label="Convert" NodeType="TerminalNode" Node="">
                  <Prob xmi:id="_-EpkelmSEeWlgPkq7EtlIg" Value="pConvertMDR"/>
                  <MarkovData xsi:type="tree:MarkovJumpTransitionData" xmi:id="_-Epke1mSEeWlgPkq7EtlIg" MarkovJumpState="MDR, BDQ-S, on BR, C-"/>
                </Node>
                <Node xmi:id="_-EpkfFmSEeWlgPkq7EtlIg" NameID="Node966" Label="Continue Not Converted" NodeType="ChanceNode">
                  <Prob xmi:id="_-EpkfVmSEeWlgPkq7EtlIg" Value="#"/>
                  <MarkovData xsi:type="tree:MarkovTransitionData" xmi:id="_-EpkflmSEeWlgPkq8DtlIg"/>
                  <Node xmi:id="_-Epkf1mSEeWlgPkq8DtlIg" NameID="Node967" Label="Acquire Pre-XDR" NodeType="TerminalNode" Node="">
                    <Prob xmi:id="_-EpkgFmSEeWlgPkq8DtlIg" Value="pAcquirePreXDR"/>
                    <MarkovData xsi:type="tree:MarkovJumpTransitionData" xmi:id="_-EpkgVmSEeWlgPkq8DtlIg" MarkovJumpState="pre-XDR, BDQ-S, on BR, C+"/>
                  </Node>
                  <Node xmi:id="_-EpkglmSEeWlgPkq8DtlIg" NameID="Node968" Label="Continue MDR" NodeType="TerminalNode" Node="">
                    <Prob xmi:id="_-Epkg1mSEeWlgPkq9CtlIg" Value="#"/>
                    <MarkovData xsi:type="tree:MarkovJumpTransitionData" xmi:id="_-EpkhFmSEeWlgPkq9CtlIg" MarkovJumpState="MDR, BDQ-S, on BR, C+"/>
                  </Node>
                </Node>
              </Node>
            </Node>
          </Node>
        </Node>
        <Node xmi:id="_-EpkhVmSEeWlgPkq9CtlIg" NameID="Node969" Label="MDR, BDQ-R, on BR, C+" NodeType="ChanceNode">
          <Prob xmi:id="_-EpkhlmSEeWlgPkq9CtlIg" Value="0"/>
          <MarkovData xsi:type="tree:MarkovNonAbsorbingStateData" xmi:id="_-Epkh1mSEeWlgPkq9CtlIg">
            <StateReward xmi:id="_-EpkiFmSEeWlgPkq-BtlIg" Set="1">
              <Init xmi:id="_-EpkiVmSEeWlgPkq-BtlIg" Value="0.5*uLE"/>
              <Incr xmi:id="_-EpkilmSEeWlgPkq-BtlIg" Value="uLE"/>
              <Final xmi:id="_-Epki1mSEeWlgPkq-BtlIg" Value="0.5*uLE"/>
            </StateReward>
            <StateReward xmi:id="_-EpkjFmSEeWlgPkq-BtlIg" Set="3">
              <Init xmi:id="_-EpkjVmSEeWlgPkq_AtlIg" Value="0.5*uSec_MDR_BDQ"/>
              <Incr xmi:id="_-EpkjlmSEeWlgPkq_AtlIg" Value="uSec_MDR_BDQ"/>
              <Final xmi:id="_-Epkj1mSEeWlgPkq_AtlIg" Value="0.5*uSec_MDR_BDQ"/>
            </StateReward>
          </MarkovData>
          <Definition xmi:id="_h4tSAHwKEeWOccOrTsMxXg" Variable="pDefault" Value="0.0029"/>
          <Definition xmi:id="_7sG8MHyaEeWWzpPBVqjXgA" Variable="pDie" Value="pDieTreatedTB"/>
          <Node xmi:id="_-EpkkFmSEeWlgPkq_AtlIg" NameID="Node970" Label="Die" NodeType="TerminalNode">
            <Prob xmi:id="_-EpkkVmSEeWlgPkq_AtlIg" Value="pDie"/>
            <MarkovData xsi:type="tree:MarkovJumpTransitionData" xmi:id="_-EpkklmSEeWlgPkqA_tlIg" MarkovJumpState="Death"/>
          </Node>
          <Node xmi:id="_-Epkk1mSEeWlgPkqA_tlIg" NameID="Node971" Label="Survive" NodeType="ChanceNode">
            <Prob xmi:id="_-EpklFmSEeWlgPkqA_tlIg" Value="#"/>
            <MarkovData xsi:type="tree:MarkovTransitionData" xmi:id="_-EpklVmSEeWlgPkqA_tlIg"/>
            <Node xmi:id="_-EpkllmSEeWlgPkqA_tlIg" NameID="Node972" Label="Stop treatment - routine" NodeType="TerminalNode">
              <Prob xmi:id="_-Epkl1mSEeWlgPkqB-tlIg" Value="pEnd"/>
              <MarkovData xsi:type="tree:MarkovJumpTransitionData" xmi:id="_-EpkmFmSEeWlgPkqB-tlIg" MarkovJumpState="MDR, BDQ-R, untreated, C+"/>
            </Node>
            <Node xmi:id="_-EpkmVmSEeWlgPkqB-tlIg" NameID="Node973" Label="Continue treatment" NodeType="ChanceNode">
              <Prob xmi:id="_-EpkmlmSEeWlgPkqB-tlIg" Value="#"/>
              <MarkovData xsi:type="tree:MarkovTransitionData" xmi:id="_-Epkm1mSEeWlgPkqB-tlIg"/>
              <Node xmi:id="_-EpknFmSEeWlgPkqC9tlIg" NameID="Node974" Label="Default" NodeType="TerminalNode">
                <Prob xmi:id="_-EpknVmSEeWlgPkqC9tlIg" Value="pDefault"/>
                <MarkovData xsi:type="tree:MarkovJumpTransitionData" xmi:id="_-EpknlmSEeWlgPkqC9tlIg" MarkovJumpState="MDR, BDQ-R, untreated, C+"/>
              </Node>
              <Node xmi:id="_-Epkn1mSEeWlgPkqC9tlIg" NameID="Node975" Label="Continue Treatment" NodeType="ChanceNode">
                <Prob xmi:id="_-EpkoFmSEeWlgPkqC9tlIg" Value="#"/>
                <MarkovData xsi:type="tree:MarkovTransitionData" xmi:id="_-EpkoVmSEeWlgPkqD8tlIg"/>
                <Node xmi:id="_-EpkolmSEeWlgPkqD8tlIg" NameID="Node976" Label="Convert" NodeType="TerminalNode" Node="">
                  <Prob xmi:id="_-Epko1mSEeWlgPkqD8tlIg" Value="pConvertMDR"/>
                  <MarkovData xsi:type="tree:MarkovJumpTransitionData" xmi:id="_-EpkpFmSEeWlgPkqD8tlIg" MarkovJumpState="MDR, BDQ-R, on BR, C-"/>
                </Node>
                <Node xmi:id="_-EpkpVmSEeWlgPkqD8tlIg" NameID="Node977" Label="Continue Not Converted" NodeType="ChanceNode">
                  <Prob xmi:id="_-EpkplmSEeWlgPkqE7tlIg" Value="#"/>
                  <MarkovData xsi:type="tree:MarkovTransitionData" xmi:id="_-Epkp1mSEeWlgPkqE7tlIg"/>
                  <Node xmi:id="_-EpkqFmSEeWlgPkqE7tlIg" NameID="Node978" Label="Acquire Pre-XDR" NodeType="TerminalNode" Node="">
                    <Prob xmi:id="_-EpkqVmSEeWlgPkqE7tlIg" Value="pAcquirePreXDR"/>
                    <MarkovData xsi:type="tree:MarkovJumpTransitionData" xmi:id="_-EpkqlmSEeWlgPkqE7tlIg" MarkovJumpState="pre-XDR, BDQ-R, on BR, C+"/>
                  </Node>
                  <Node xmi:id="_-Epkq1mSEeWlgPkqF6tlIg" NameID="Node979" Label="Continue MDR" NodeType="TerminalNode" Node="">
                    <Prob xmi:id="_-EpkrFmSEeWlgPkqF6tlIg" Value="#"/>
                    <MarkovData xsi:type="tree:MarkovJumpTransitionData" xmi:id="_-EpkrVmSEeWlgPkqF6tlIg" MarkovJumpState="MDR, BDQ-R, on BR, C+"/>
                  </Node>
                </Node>
              </Node>
            </Node>
          </Node>
        </Node>
        <Node xmi:id="_-EpkrlmSEeWlgPkqF6tlIg" NameID="Node980" Label="MDR, BDQ-S, on BR, C-" NodeType="ChanceNode">
          <Prob xmi:id="_-Epkr1mSEeWlgPkqF6tlIg" Value="0"/>
          <MarkovData xsi:type="tree:MarkovNonAbsorbingStateData" xmi:id="_-EpksFmSEeWlgPkqG5tlIg">
            <StateReward xmi:id="_-EpksVmSEeWlgPkqG5tlIg" Set="1">
              <Init xmi:id="_-EpkslmSEeWlgPkqG5tlIg" Value="0.5*uLE"/>
              <Incr xmi:id="_-Epks1mSEeWlgPkqG5tlIg" Value="uLE"/>
              <Final xmi:id="_-EpktFmSEeWlgPkqG5tlIg" Value="0.5*uLE"/>
            </StateReward>
          </MarkovData>
          <Definition xmi:id="_ir0xAHwKEeWOccOrTsMxXg" Variable="pDefault" Value="0.0029"/>
          <Definition xmi:id="_RseRgHyaEeWWzpPBPwjXgA" Variable="pDie" Value="pDieWell"/>
          <Definition xmi:id="_QjPJUILAEeWnbaQlC9zvuQ" Variable="RelapseProp" Value="RelapsePropMDR"/>
          <Node xmi:id="_-EpktVmSEeWlgPkqH4tlIg" NameID="Node981" Label="Die" NodeType="TerminalNode">
            <Prob xmi:id="_-EpktlmSEeWlgPkqH4tlIg" Value="pDie"/>
            <MarkovData xsi:type="tree:MarkovJumpTransitionData" xmi:id="_-Epkt1mSEeWlgPkqH4tlIg" MarkovJumpState="Death"/>
          </Node>
          <Node xmi:id="_-EpkuFmSEeWlgPkqH4tlIg" NameID="Node982" Label="Survive" NodeType="ChanceNode">
            <Prob xmi:id="_-EpkuVmSEeWlgPkqH4tlIg" Value="#"/>
            <MarkovData xsi:type="tree:MarkovTransitionData" xmi:id="_-EpkulmSEeWlgPkqI3tlIg"/>
            <Node xmi:id="_-Epku1mSEeWlgPkqI3tlIg" NameID="Node983" Label="Stop treatment - routine" NodeType="TerminalNode">
              <Prob xmi:id="_-EpkvFmSEeWlgPkqI3tlIg" Value="pEnd"/>
              <MarkovData xsi:type="tree:MarkovJumpTransitionData" xmi:id="_-EpkvVmSEeWlgPkqI3tlIg" MarkovJumpState="MDR, BDQ-S, untreated, C-"/>
            </Node>
            <Node xmi:id="_-EpkvlmSEeWlgPkqI3tlIg" NameID="Node984" Label="Continue treatment" NodeType="ChanceNode">
              <Prob xmi:id="_-Epkv1mSEeWlgPkqJ2tlIg" Value="#"/>
              <MarkovData xsi:type="tree:MarkovTransitionData" xmi:id="_-EpkwFmSEeWlgPkqJ2tlIg"/>
              <Node xmi:id="_-EpkwVmSEeWlgPkqJ2tlIg" NameID="Node985" Label="Default" NodeType="TerminalNode">
                <Prob xmi:id="_-EqKAFmSEeWlgPkqJ2tlIg" Value="pDefault"/>
                <MarkovData xsi:type="tree:MarkovJumpTransitionData" xmi:id="_-EqKAVmSEeWlgPkqJ2tlIg" MarkovJumpState="MDR, BDQ-S, untreated, C-"/>
              </Node>
              <Node xmi:id="_-EqKAlmSEeWlgPkqK1tlIg" NameID="Node986" Label="Continue Treatment" NodeType="ChanceNode">
                <Prob xmi:id="_-EqKA1mSEeWlgPkqK1tlIg" Value="#"/>
                <MarkovData xsi:type="tree:MarkovTransitionData" xmi:id="_-EqKBFmSEeWlgPkqK1tlIg"/>
                <Node xmi:id="_-EqKBVmSEeWlgPkqK1tlIg" NameID="Node987" Label="Cured" NodeType="TerminalNode">
                  <Prob xmi:id="_-EqKBlmSEeWlgPkqK1tlIg" Value="pCure"/>
                  <MarkovData xsi:type="tree:MarkovJumpTransitionData" xmi:id="_-EqKB1mSEeWlgPkqL0tlIg" MarkovJumpState="Cured, on BR, MDR"/>
                </Node>
                <Node xmi:id="_-EqKCFmSEeWlgPkqL0tlIg" NameID="Node988" Label="Continue Not Cured" NodeType="TerminalNode">
                  <Prob xmi:id="_-EqKCVmSEeWlgPkqL0tlIg" Value="#"/>
                  <MarkovData xsi:type="tree:MarkovJumpTransitionData" xmi:id="_-EqKClmSEeWlgPkqL0tlIg" MarkovJumpState="MDR, BDQ-S, on BR, C-"/>
                </Node>
              </Node>
            </Node>
          </Node>
        </Node>
        <Node xmi:id="_-EqKC1mSEeWlgPkqL0tlIg" NameID="Node989" Label="MDR, BDQ-R, on BR, C-" NodeType="ChanceNode">
          <Prob xmi:id="_-EqKDFmSEeWlgPkqMztlIg" Value="0"/>
          <MarkovData xsi:type="tree:MarkovNonAbsorbingStateData" xmi:id="_-EqKDVmSEeWlgPkqMztlIg">
            <StateReward xmi:id="_-EqKDlmSEeWlgPkqMztlIg" Set="1">
              <Init xmi:id="_-EqKD1mSEeWlgPkqMztlIg" Value="0.5*uLE"/>
              <Incr xmi:id="_-EqKEFmSEeWlgPkqMztlIg" Value="uLE"/>
              <Final xmi:id="_-EqKEVmSEeWlgPkqNytlIg" Value="0.5*uLE"/>
            </StateReward>
          </MarkovData>
          <Definition xmi:id="_jVLQAHwKEeWOccOrUrMxXg" Variable="pDefault" Value="0.0029"/>
          <Definition xmi:id="_SNgiAHyaEeWWzpPBPwjXgA" Variable="pDie" Value="pDieWell"/>
          <Definition xmi:id="_RstS0ILAEeWnbaQlC9zvuQ" Variable="RelapseProp" Value="RelapsePropMDR"/>
          <Node xmi:id="_-EqKElmSEeWlgPkqNytlIg" NameID="Node990" Label="Die" NodeType="TerminalNode">
            <Prob xmi:id="_-EqKE1mSEeWlgPkqNytlIg" Value="pDie"/>
            <MarkovData xsi:type="tree:MarkovJumpTransitionData" xmi:id="_-EqKFFmSEeWlgPkqNytlIg" MarkovJumpState="Death"/>
          </Node>
          <Node xmi:id="_-EqKFVmSEeWlgPkqNytlIg" NameID="Node991" Label="Survive" NodeType="ChanceNode">
            <Prob xmi:id="_-EqKFlmSEeWlgPkqOxtlIg" Value="#"/>
            <MarkovData xsi:type="tree:MarkovTransitionData" xmi:id="_-EqKF1mSEeWlgPkqOxtlIg"/>
            <Node xmi:id="_-EqKGFmSEeWlgPkqOxtlIg" NameID="Node992" Label="Stop treatment - routine" NodeType="TerminalNode">
              <Prob xmi:id="_-EqKGVmSEeWlgPkqOxtlIg" Value="pEnd"/>
              <MarkovData xsi:type="tree:MarkovJumpTransitionData" xmi:id="_-EqKGlmSEeWlgPkqOxtlIg" MarkovJumpState="MDR, BDQ-R, untreated, C-"/>
            </Node>
            <Node xmi:id="_-EqKG1mSEeWlgPkqPwtlIg" NameID="Node993" Label="Continue treatment" NodeType="ChanceNode">
              <Prob xmi:id="_-EqKHFmSEeWlgPkqPwtlIg" Value="#"/>
              <MarkovData xsi:type="tree:MarkovTransitionData" xmi:id="_-EqKHVmSEeWlgPkqPwtlIg"/>
              <Node xmi:id="_-EqKHlmSEeWlgPkqPwtlIg" NameID="Node994" Label="Default" NodeType="TerminalNode">
                <Prob xmi:id="_-EqKH1mSEeWlgPkqPwtlIg" Value="pDefault"/>
                <MarkovData xsi:type="tree:MarkovJumpTransitionData" xmi:id="_-EqKIFmSEeWlgPkqQvtlIg" MarkovJumpState="MDR, BDQ-R, untreated, C-"/>
              </Node>
              <Node xmi:id="_-EqKIVmSEeWlgPkqQvtlIg" NameID="Node995" Label="Continue Treatment" NodeType="ChanceNode">
                <Prob xmi:id="_-EqKIlmSEeWlgPkqQvtlIg" Value="#"/>
                <MarkovData xsi:type="tree:MarkovTransitionData" xmi:id="_-EqKI1mSEeWlgPkqQvtlIg"/>
                <Node xmi:id="_-EqKJFmSEeWlgPkqQvtlIg" NameID="Node996" Label="Cured" NodeType="TerminalNode" Node="">
                  <Prob xmi:id="_-EqKJVmSEeWlgPkqRutlIg" Value="pCure"/>
                  <MarkovData xsi:type="tree:MarkovJumpTransitionData" xmi:id="_-EqKJlmSEeWlgPkqRutlIg" MarkovJumpState="Cured, on BR, MDR"/>
                </Node>
[truncated: 2,168,088 more chars]
