# Supplementary material for: Tradeoffs in Introduction Policies for the Anti-Tuberculosis Drug Bedaquiline: A Model-Based Analysis
Source: PLoS Med. 2016 Oct 11;13(10):e1002142. doi: 10.1371/journal.pmed.1002142 (PMC5058480; doi:10.1371/journal.pmed.1002142)
Supplement: S2 Model — (TREX) [file pmed.1002142.s003.trex]

<?xml version="1.0" encoding="ASCII"?>
<xmi:XMI xmi:version="2.0" xmlns:xmi="http://www.omg.org/XMI" xmlns:xsi="http://www.w3.org/2001/XMLSchema-instance" xmlns:notation="http://www.eclipse.org/gmf/runtime/1.0.2/notation" xmlns:tree="http://www.treeage.com/modeldefs/tree">
  <tree:Tree xmi:id="_ViY74Dh6EeWC-IuSA_4Jww">
    <Node xmi:id="_ViY74Th6EeWC-IuSA_4Jww" NameID="Node1" Label="Test Cohort" NodeType="DecisionNode">
      <Definition xmi:id="_ViZi8Dh6EeWC-IuSA_4Jww" Variable="pDieWell" Value="background_mortality[Age+_stage/52]"/>
      <Definition xmi:id="_ViZi8Th6EeWC-IuSA_4Jww" Variable="Age" Value="30" Comment=""/>
      <Definition xmi:id="_P5V6UlmYEeWlgPkqUrtlIg" Variable="pRelapse" Value="0.0263" Comment=""/>
      <Definition xmi:id="_P5V6U1mYEeWlgPkqUrtlIg" Variable="pStartBDQPreXDR" Value="0.077*GetBDQPreXDR/((1-pDie)*(1-pDefault)*(1-pEnd))" Comment=""/>
      <Definition xmi:id="_P5V6VFmYEeWlgPkqVqtlIg" Variable="pStartBDQXDR" Value="0.077*GetBDQXDR/((1-pDie)*(1-pDefault)*(1-pEnd))" Comment=""/>
      <Definition xmi:id="_P5V6VVmYEeWlgPkqVqtlIg" Variable="pStartTreat" Value="0.0128/((1-pDie)*(1-pCureUntreated))" Comment=""/>
      <Definition xmi:id="_P5V6VlmYEeWlgPkqVqtlIg" Variable="pStartTreatBDQ" Value="GetBDQMDR" Comment=""/>
      <Definition xmi:id="_P5V6V1mYEeWlgPkqVqtlIg" Variable="pStartTreatBR" Value="(1-pStartTreatBDQ)" Comment=""/>
      <Definition xmi:id="_-1as8HyOEeWWzpPBA_jXgA" Variable="pDieBDQ" Value="1-exp(-AddedMortalityBDQ)" Comment=""/>
      <Definition xmi:id="__jD2EHyOEeWWzpPBA_jXgA" Variable="pDieTreatedTB" Value="0.0075 + pDieWell" Comment=""/>
      <Definition xmi:id="_AOdjgHyPEeWWzpPBA_jXgA" Variable="pDieUntreatedTB" Value="0.0075 + pDieWell" Comment=""/>
      <Definition xmi:id="_Iq3asILHEeW-ZNpVH4nceQ" Variable="MedianCCMDR" Value="12.82" Comment=""/>
      <Definition xmi:id="_Iq4BwILHEeW-ZNpVH4nceQ" Variable="MedianCCPreXDR" Value="16.85" Comment=""/>
      <Definition xmi:id="_Iq4BwYLHEeW-ZNpVH4nceQ" Variable="MedianCCXDR" Value="26" Comment=""/>
      <Definition xmi:id="_hJTfgILHEeW-ZNpVH4nceQ" Variable="pAcquireBDQR_MDR" Value="(((RiskResBDQXDR/4 - RiskResBDQXDR/16)*pAcquirePreXDR_BDQ*( (1-pDie)*(1-pEnd)*(1-pDefault)*(1-pConvertMDR_BDQ) ) - RiskResBDQXDR/16*(pDie + pEnd*(1-pDie) + pDefault*(1-pEnd)*(1-pDie) + pConvertMDR_BDQ*(1-pDefault)*(1-pEnd)*(1-pDie)))/(RiskResBDQXDR/16 - 1))/((1-pDie)*(1-pEnd)*(1-pDefault)*(1-pConvertMDR_BDQ)*(1-pAcquirePreXDR_BDQ))" Comment=""/>
      <Definition xmi:id="_jx7HkILHEeW-ZNpVI3nceQ" Variable="pAcquireBDQR_PreXDR" Value="(((RiskResBDQXDR - RiskResBDQXDR/4)*pAcquireXDR_BDQ*( (1-pDie)*(1-pEnd)*(1-pDefault)*(1-pConvertPreXDR_BDQ) ) - RiskResBDQXDR/4*(pDie + pEnd*(1-pDie) + pDefault*(1-pEnd)*(1-pDie) + pConvertPreXDR_BDQ*(1-pDefault)*(1-pEnd)*(1-pDie)))/(RiskResBDQXDR/4 - 1))/((1-pDie)*(1-pEnd)*(1-pDefault)*(1-pConvertPreXDR_BDQ)*(1-pAcquireXDR_BDQ))" Comment=""/>
      <Definition xmi:id="_l-magILHEeW-ZNpVI3nceQ" Variable="PAcquireBDQR_XDR" Value="RiskResBDQXDR*(pDie + pEnd*(1-pDie) + pDefault*(1-pEnd)*(1-pDie) + pConvertXDR_BDQ*(1-pDefault)*(1-pEnd)*(1-pDie))/((1-RiskResBDQXDR)*(1-pConvertXDR_BDQ)*(1-pDefault)*(1-pEnd)*(1-pDie))" Comment=""/>
      <Definition xmi:id="_oaHasILHEeW-ZNpVI3nceQ" Variable="pAcquirePreXDR" Value="0.103*(pDie + pEnd*(1-pDie) + pDefault*(1-pEnd)*(1-pDie) + pConvertMDR*(1-pDefault)*(1-pEnd)*(1-pDie))/((1-0.103)*(1-pConvertMDR)*(1-pDefault)*(1-pEnd)*(1-pDie))" Comment=""/>
      <Definition xmi:id="_qtDtsILHEeW-ZNpVI3nceQ" Variable="pAcquirePreXDR_BDQ" Value="((RiskPreXDRBDQ*(pDie + pEnd*(1-pDie) + pDefault*(1-pEnd)*(1-pDie) + pConvertMDR_BDQ*(1-pDefault)*(1-pEnd)*(1-pDie))*(RiskResBDQXDR/16 - 1) - (RiskPreXDRBDQ - .103)*RiskResBDQXDR/16*(pDie + pEnd*(1-pDie) + pDefault*(1-pEnd)*(1-pDie) + pConvertMDR_BDQ*(1-pDefault)*(1-pEnd)*(1-pDie)))/((RiskResBDQXDR/16-1)*(1-RiskPreXDRBDQ) - (RiskPreXDRBDQ - .103)*(RiskResBDQXDR/4 - RiskResBDQXDR/16)))/( (1-pDie)*(1-pEnd)*(1-pDefault)*(1-pConvertMDR_BDQ) )" Comment=""/>
      <Definition xmi:id="_xDV6UILHEeW-ZNpVJ2nceQ" Variable="pAcquireXDR" Value="0.26*(pDie + pEnd*(1-pDie) + pDefault*(1-pEnd)*(1-pDie) + pConvertPreXDR*(1-pDefault)*(1-pEnd)*(1-pDie))/((1-0.26)*(1-pConvertPreXDR)*(1-pDefault)*(1-pEnd)*(1-pDie))" Comment=""/>
      <Definition xmi:id="_zDlTwILHEeW-ZNpVJ2nceQ" Variable="pAcquireXDR_BDQ" Value="((.26/ResProtectionBDQ*(pDie + pEnd*(1-pDie) + pDefault*(1-pEnd)*(1-pDie) + pConvertPreXDR_BDQ*(1-pDefault)*(1-pEnd)*(1-pDie))*(RiskResBDQXDR/4 - 1) - (.26/ResProtectionBDQ - .26)*RiskResBDQXDR/4*(pDie + pEnd*(1-pDie) + pDefault*(1-pEnd)*(1-pDie) + pConvertPreXDR_BDQ*(1-pDefault)*(1-pEnd)*(1-pDie)))/((RiskResBDQXDR/4-1)*(1-.26/ResProtectionBDQ) - (.26/ResProtectionBDQ - .26)*(RiskResBDQXDR - RiskResBDQXDR/4)))/( (1-pDie)*(1-pEnd)*(1-pDefault)*(1-pConvertPreXDR_BDQ) )" Comment=""/>
      <Definition xmi:id="_1s0m4ILHEeW-ZNpVJ2nceQ" Variable="pConvertMDR" Value="(1-2^(-1/MedianCCMDR))/((1-pDie)*(1-pEnd)*(1-pDefault))" Comment=""/>
      <Definition xmi:id="_39GAYILHEeW-ZNpVJ2nceQ" Variable="pConvertMDR_BDQ" Value="(1-2^(-1/(BDQMedianCCRR*MedianCCMDR)))/((1-pDie)*(1-pEnd)*(1-pDefault))" Comment=""/>
      <Definition xmi:id="_6OXfcILHEeW-ZNpVK1nceQ" Variable="pConvertPreXDR" Value="(1-2^(-1/MedianCCPreXDR))/((1-pDie)*(1-pEnd)*(1-pDefault))" Comment=""/>
      <Definition xmi:id="_8VF7YILHEeW-ZNpVK1nceQ" Variable="pConvertPreXDR_BDQ" Value="(1-2^(-1/(BDQMedianCCRR*MedianCCPreXDR)))/((1-pDie)*(1-pEnd)*(1-pDefault))" Comment=""/>
      <Definition xmi:id="_B0VyUILIEeW-ZNpVK1nceQ" Variable="pConvertUntreated" Value="0.0029/((1-pDie)*(1-pEnd)*(1-pDefault))"/>
      <Definition xmi:id="_E2sJAILIEeW-ZNpVK1nceQ" Variable="pConvertXDR" Value="(1-2^(-1/MedianCCXDR))/((1-pDie)*(1-pEnd)*(1-pDefault))" Comment=""/>
      <Definition xmi:id="_Hy2_MILIEeW-ZNpVK1nceQ" Variable="pConvertXDR_BDQ" Value="(1-2^(-1/(BDQMedianCCRR*MedianCCXDR)))/((1-pDie)*(1-pEnd)*(1-pDefault))" Comment=""/>
      <Definition xmi:id="_OW6iEILIEeW-ZNpVL0nceQ" Variable="pCure" Value="(1-RelapseProp)*(pDie+pEnd*(1-pDie) + pDefault*(1-pDie)*(1-pEnd))/(RelapseProp*(1-pDie)*(1-pDefault)*(1-pEnd))"/>
      <Definition xmi:id="_jCpKQILIEeW-ZNpVL0nceQ" Variable="pEnd" Value="0.011/(1-pDie)" Comment=""/>
      <Definition xmi:id="_2C8LYILIEeW-ZNpVL0nceQ" Variable="RelapsePropMDR" Value="0.04"/>
      <Definition xmi:id="_4U0ucILIEeW-ZNpVL0nceQ" Variable="RelapsePropPreXDR" Value="0.08"/>
      <Definition xmi:id="_6fE_gILIEeW-ZNpVMznceQ" Variable="RelapsePropXDR" Value="0.16"/>
      <Definition xmi:id="_tfnLgILgEeW-ZNpVNynceQ" Variable="InitMDR" Value="0.671" Comment=""/>
      <Definition xmi:id="_uIS8IILgEeW-ZNpVNynceQ" Variable="InitPreXDR" Value="0.262" Comment=""/>
      <Definition xmi:id="_u1DUcILgEeW-ZNpVNynceQ" Variable="InitXDR" Value="0.067" Comment=""/>
      <Definition xmi:id="_9e5moILIEeW-ZNpVMznceQ" Variable="RiskPreXDRBDQ" Value="-(1339*RiskResBDQXDR + 1339*ResProtectionBDQ*RiskResBDQXDR - 104000)/(800000*ResProtectionBDQ - 25956*ResProtectionBDQ*RiskResBDQXDR + 208000)" Comment=""/>
      <Definition xmi:id="_tzMasJ6_EeWRhpd8A_mxSg" Variable="pCureUntreated" Value="0.005/(1-pDie)" Comment=""/>
      <Node xmi:id="_ViZi8jh6EeWC-IuSA_4Jww" NameID="Node3" Label="Bedaquiline All" NodeType="MarkovNode">
        <Definition xmi:id="_nj4u8DnZEeWT9_zHB-YEZw" Variable="GetBDQXDR" Value="1" Comment=""/>
        <Definition xmi:id="_lN2YsTqqEeWs5_jiA_HYbQ" Variable="GetBDQPreXDR" Value="1" Comment=""/>
        <Definition xmi:id="_3PL3MDqqEeWs5_jiB-HYbQ" Variable="GetBDQMDR" Value="1" Comment=""/>
        <Node xmi:id="_ViZi_jh6EeWC-IuSD84Jww" NameID="Node60" Label="MDR, BDQ-S, on BDQ, C+" NodeType="ChanceNode">
          <Prob xmi:id="_ViZi_zh6EeWC-IuSD84Jww" Value="InitMDR*GetBDQMDR"/>
          <MarkovData xsi:type="tree:MarkovNonAbsorbingStateData" xmi:id="_ViZjADh6EeWC-IuSD84Jww">
            <StateReward xmi:id="_IXeK0J7lEeWRhpd8A_mxSg" Set="5">
              <Init xmi:id="_IXeK0Z7lEeWRhpd8B-mxSg" Value="0"/>
              <Incr xmi:id="_IXeK0p7lEeWRhpd8B-mxSg" Value="0"/>
              <Final xmi:id="_IXeK057lEeWRhpd8B-mxSg" Value="0"/>
            </StateReward>
          </MarkovData>
          <Definition xmi:id="_ch_hcHwJEeWOccOrF6MxXg" Variable="pDefault" Value="0.0029 + 0.0029*DefaultBDQPercent"/>
          <Definition xmi:id="_DxNcEHyQEeWWzpPBB-jXgA" Variable="pDie" Value="pDieTreatedTB + pDieBDQ"/>
          <Node xmi:id="_ViZjATh6EeWC-IuSD84Jww" NameID="Node63" Label="Die" NodeType="TerminalNode">
            <Prob xmi:id="_ViZjAjh6EeWC-IuSE74Jww" Value="pDie"/>
            <MarkovData xsi:type="tree:MarkovJumpTransitionData" xmi:id="_ViZjAzh6EeWC-IuSE74Jww" MarkovJumpState="Death"/>
          </Node>
          <Node xmi:id="_ViZjBDh6EeWC-IuSE74Jww" NameID="Node62" Label="Survive" NodeType="ChanceNode">
            <Prob xmi:id="_ViZjBTh6EeWC-IuSE74Jww" Value="#"/>
            <MarkovData xsi:type="tree:MarkovTransitionData" xmi:id="_ViZjBjh6EeWC-IuSE74Jww"/>
            <Node xmi:id="_ViZjBzh6EeWC-IuSF64Jww" NameID="Node65" Label="Stop treatment - routine" NodeType="TerminalNode">
              <Prob xmi:id="_ViZjCDh6EeWC-IuSF64Jww" Value="pEnd"/>
              <MarkovData xsi:type="tree:MarkovJumpTransitionData" xmi:id="_ViZjCTh6EeWC-IuSF64Jww" MarkovJumpState="MDR, BDQ-S, untreated, C+"/>
            </Node>
            <Node xmi:id="_ViZjCjh6EeWC-IuSF64Jww" NameID="Node64" Label="Continue treatment" NodeType="ChanceNode">
              <Prob xmi:id="_ViZjCzh6EeWC-IuSF64Jww" Value="#"/>
              <MarkovData xsi:type="tree:MarkovTransitionData" xmi:id="_ViZjDDh6EeWC-IuSG54Jww"/>
              <Node xmi:id="_ViZjDTh6EeWC-IuSG54Jww" NameID="Node67" Label="Default" NodeType="TerminalNode">
                <Prob xmi:id="_ViZjDjh6EeWC-IuSG54Jww" Value="pDefault"/>
                <MarkovData xsi:type="tree:MarkovJumpTransitionData" xmi:id="_ViZjDzh6EeWC-IuSG54Jww" MarkovJumpState="MDR, BDQ-S, untreated, C+"/>
              </Node>
              <Node xmi:id="_ViZjEDh6EeWC-IuSG54Jww" NameID="Node66" Label="Continue Treatment" NodeType="ChanceNode">
                <Prob xmi:id="_ViZjETh6EeWC-IuSH44Jww" Value="#"/>
                <MarkovData xsi:type="tree:MarkovTransitionData" xmi:id="_ViZjEjh6EeWC-IuSH44Jww"/>
                <Node xmi:id="_ViZjEzh6EeWC-IuSH44Jww" NameID="Node69" Label="Convert" NodeType="TerminalNode" Node="">
                  <Prob xmi:id="_ViZjFDh6EeWC-IuSH44Jww" Value="pConvertMDR_BDQ"/>
                  <MarkovData xsi:type="tree:MarkovJumpTransitionData" xmi:id="_ViZjFTh6EeWC-IuSH44Jww" MarkovJumpState="MDR, BDQ-S, on BDQ, C-"/>
                </Node>
                <Node xmi:id="_ViZjFjh6EeWC-IuSI34Jww" NameID="Node68" Label="Continue Not Converted" NodeType="ChanceNode">
                  <Prob xmi:id="_ViZjFzh6EeWC-IuSI34Jww" Value="#"/>
                  <MarkovData xsi:type="tree:MarkovTransitionData" xmi:id="_ViZjGDh6EeWC-IuSI34Jww"/>
                  <Node xmi:id="_ViZjGTh6EeWC-IuSI34Jww" NameID="Node71" Label="Acquire Pre-XDR" NodeType="TerminalNode">
                    <Prob xmi:id="_ViZjGjh6EeWC-IuSI34Jww" Value="pAcquirePreXDR_BDQ"/>
                    <MarkovData xsi:type="tree:MarkovJumpTransitionData" xmi:id="_ViZjGzh6EeWC-IuSJ24Jww" MarkovJumpState="pre-XDR, BDQ-S, on BDQ, C+">
                      <TransitionReward xmi:id="_r-XfEDiNEeWC-IuSB-4Jww" Set="1" Value="1"/>
                    </MarkovData>
                  </Node>
                  <Node xmi:id="_ViZjHDh6EeWC-IuSJ24Jww" NameID="Node70" Label="Continue MDR" NodeType="ChanceNode">
                    <Prob xmi:id="_ViZjHTh6EeWC-IuSJ24Jww" Value="#"/>
                    <MarkovData xsi:type="tree:MarkovTransitionData" xmi:id="_ViZjHjh6EeWC-IuSJ24Jww"/>
                    <Node xmi:id="_ViZjHzh6EeWC-IuSJ24Jww" NameID="Node186" Label="Acquire BDQ-R" NodeType="TerminalNode">
                      <Prob xmi:id="_ViZjIDh6EeWC-IuSK14Jww" Value="pAcquireBDQR_MDR"/>
                      <MarkovData xsi:type="tree:MarkovJumpTransitionData" xmi:id="_ViZjITh6EeWC-IuSK14Jww" MarkovJumpState="MDR, BDQ-R, on BDQ, C+">
                        <TransitionReward xmi:id="_ublIYDiNEeWC-IuSC94Jww" Set="3" Value="1"/>
                      </MarkovData>
                    </Node>
                    <Node xmi:id="_ViZjIjh6EeWC-IuSK14Jww" NameID="Node185" Label="Continue BDQ-S" NodeType="TerminalNode">
                      <Prob xmi:id="_ViZjIzh6EeWC-IuSK14Jww" Value="#"/>
                      <MarkovData xsi:type="tree:MarkovJumpTransitionData" xmi:id="_ViZjJDh6EeWC-IuSK14Jww" MarkovJumpState="MDR, BDQ-S, on BDQ, C+"/>
                    </Node>
                  </Node>
                </Node>
              </Node>
            </Node>
          </Node>
        </Node>
        <Node xmi:id="_ViZjJTh6EeWC-IuSL04Jww" NameID="Node257" Label="MDR, BDQ-R, on BDQ, C+" NodeType="ChanceNode">
          <Prob xmi:id="_ViZjJjh6EeWC-IuSL04Jww" Value="0"/>
          <MarkovData xsi:type="tree:MarkovNonAbsorbingStateData" xmi:id="_ViZjJzh6EeWC-IuSL04Jww">
            <StateReward xmi:id="_IYe3cJ7lEeWRhpd8B-mxSg" Set="5">
              <Init xmi:id="_IYe3cZ7lEeWRhpd8B-mxSg" Value="0"/>
              <Incr xmi:id="_IYe3cp7lEeWRhpd8C9mxSg" Value="0"/>
              <Final xmi:id="_IYe3c57lEeWRhpd8C9mxSg" Value="0"/>
            </StateReward>
          </MarkovData>
          <Definition xmi:id="_dtmY8HwJEeWOccOrF6MxXg" Variable="pDefault" Value="0.0029 + 0.0029*DefaultBDQPercent"/>
          <Definition xmi:id="_E8-EkHyQEeWWzpPBB-jXgA" Variable="pDie" Value="pDieTreatedTB + pDieBDQ"/>
          <Node xmi:id="_ViZjKDh6EeWC-IuSL04Jww" NameID="Node258" Label="Die" NodeType="TerminalNode">
            <Prob xmi:id="_ViZjKTh6EeWC-IuSL04Jww" Value="pDie"/>
            <MarkovData xsi:type="tree:MarkovJumpTransitionData" xmi:id="_ViZjKjh6EeWC-IuSMz4Jww" MarkovJumpState="Death"/>
          </Node>
          <Node xmi:id="_ViZjKzh6EeWC-IuSMz4Jww" NameID="Node259" Label="Survive" NodeType="ChanceNode">
            <Prob xmi:id="_ViZjLDh6EeWC-IuSMz4Jww" Value="#"/>
            <MarkovData xsi:type="tree:MarkovTransitionData" xmi:id="_ViZjLTh6EeWC-IuSMz4Jww"/>
            <Node xmi:id="_ViZjLjh6EeWC-IuSMz4Jww" NameID="Node260" Label="Stop treatment - routine" NodeType="TerminalNode">
              <Prob xmi:id="_ViZjLzh6EeWC-IuSNy4Jww" Value="pEnd"/>
              <MarkovData xsi:type="tree:MarkovJumpTransitionData" xmi:id="_ViZjMDh6EeWC-IuSNy4Jww" MarkovJumpState="MDR, BDQ-R, untreated, C+"/>
            </Node>
            <Node xmi:id="_ViZjMTh6EeWC-IuSNy4Jww" NameID="Node261" Label="Continue treatment" NodeType="ChanceNode">
              <Prob xmi:id="_ViZjMjh6EeWC-IuSNy4Jww" Value="#"/>
              <MarkovData xsi:type="tree:MarkovTransitionData" xmi:id="_ViZjMzh6EeWC-IuSNy4Jww"/>
              <Node xmi:id="_ViZjNDh6EeWC-IuSOx4Jww" NameID="Node262" Label="Default" NodeType="TerminalNode">
                <Prob xmi:id="_ViZjNTh6EeWC-IuSOx4Jww" Value="pDefault"/>
                <MarkovData xsi:type="tree:MarkovJumpTransitionData" xmi:id="_ViZjNjh6EeWC-IuSOx4Jww" MarkovJumpState="MDR, BDQ-R, untreated, C+"/>
              </Node>
              <Node xmi:id="_ViZjNzh6EeWC-IuSOx4Jww" NameID="Node263" Label="Continue Treatment" NodeType="ChanceNode">
                <Prob xmi:id="_ViZjODh6EeWC-IuSOx4Jww" Value="#"/>
                <MarkovData xsi:type="tree:MarkovTransitionData" xmi:id="_ViZjOTh6EeWC-IuSPw4Jww"/>
                <Node xmi:id="_ViZjOjh6EeWC-IuSPw4Jww" NameID="Node264" Label="Convert" NodeType="TerminalNode" Node="">
                  <Prob xmi:id="_ViZjOzh6EeWC-IuSPw4Jww" Value="pConvertMDR"/>
                  <MarkovData xsi:type="tree:MarkovJumpTransitionData" xmi:id="_ViZjPDh6EeWC-IuSPw4Jww" MarkovJumpState="MDR, BDQ-R, on BDQ, C-"/>
                </Node>
                <Node xmi:id="_ViZjPTh6EeWC-IuSPw4Jww" NameID="Node265" Label="Continue Not Converted" NodeType="ChanceNode">
                  <Prob xmi:id="_ViZjPjh6EeWC-IuSQv4Jww" Value="#"/>
                  <MarkovData xsi:type="tree:MarkovTransitionData" xmi:id="_ViZjPzh6EeWC-IuSQv4Jww"/>
                  <Node xmi:id="_ViZjQDh6EeWC-IuSQv4Jww" NameID="Node266" Label="Acquire Pre-XDR" NodeType="TerminalNode">
                    <Prob xmi:id="_ViZjQTh6EeWC-IuSQv4Jww" Value="pAcquirePreXDR"/>
                    <MarkovData xsi:type="tree:MarkovJumpTransitionData" xmi:id="_ViZjQjh6EeWC-IuSQv4Jww" MarkovJumpState="pre-XDR, BDQ-R, on BDQ, C+">
                      <TransitionReward xmi:id="_xjhJsDiNEeWC-IuSC94Jww" Set="1" Value="1"/>
                      <TransitionReward xmi:id="_kKjIADiOEeWC-IuSE74Jww" Set="4" Value="1"/>
                    </MarkovData>
                  </Node>
                  <Node xmi:id="_ViZjQzh6EeWC-IuSRu4Jww" NameID="Node267" Label="Continue MDR" NodeType="TerminalNode" Node="">
                    <Prob xmi:id="_ViZjRDh6EeWC-IuSRu4Jww" Value="#"/>
                    <MarkovData xsi:type="tree:MarkovJumpTransitionData" xmi:id="_ViZjRTh6EeWC-IuSRu4Jww" MarkovJumpState="MDR, BDQ-R, on BDQ, C+"/>
                  </Node>
                </Node>
              </Node>
            </Node>
          </Node>
        </Node>
        <Node xmi:id="_ViZjRjh6EeWC-IuSRu4Jww" NameID="Node61" Label="MDR, BDQ-S, on BDQ, C-" NodeType="ChanceNode">
          <Prob xmi:id="_ViZjRzh6EeWC-IuSRu4Jww" Value="0"/>
          <MarkovData xsi:type="tree:MarkovNonAbsorbingStateData" xmi:id="_ViZjSDh6EeWC-IuSSt4Jww">
            <StateReward xmi:id="_IZdH0J7lEeWRhpd8C9mxSg" Set="5">
              <Init xmi:id="_IZdH0Z7lEeWRhpd8C9mxSg" Value="0"/>
              <Incr xmi:id="_IZdH0p7lEeWRhpd8C9mxSg" Value="0"/>
              <Final xmi:id="_IZdH057lEeWRhpd8D8mxSg" Value="0"/>
            </StateReward>
          </MarkovData>
          <Definition xmi:id="_eUDU8HwJEeWOccOrG5MxXg" Variable="pDefault" Value="0.0029 + 0.0029*DefaultBDQPercent"/>
          <Definition xmi:id="_e0YugHyQEeWWzpPBE7jXgA" Variable="pDie" Value="pDieWell + pDieBDQ"/>
          <Definition xmi:id="_Hq7hUIK_EeWmwuEaA_si6w" Variable="RelapseProp" Value="RelapsePropMDR*BDQRelapseRR"/>
          <Node xmi:id="_ViZjSTh6EeWC-IuSSt4Jww" NameID="Node73" Label="Die" NodeType="TerminalNode">
            <Prob xmi:id="_ViZjSjh6EeWC-IuSSt4Jww" Value="pDie"/>
            <MarkovData xsi:type="tree:MarkovJumpTransitionData" xmi:id="_ViZjSzh6EeWC-IuSSt4Jww" MarkovJumpState="Death"/>
          </Node>
          <Node xmi:id="_ViZjTDh6EeWC-IuSSt4Jww" NameID="Node72" Label="Survive" NodeType="ChanceNode">
            <Prob xmi:id="_ViZjTTh6EeWC-IuSTs4Jww" Value="#"/>
            <MarkovData xsi:type="tree:MarkovTransitionData" xmi:id="_ViZjTjh6EeWC-IuSTs4Jww"/>
            <Node xmi:id="_ViZjTzh6EeWC-IuSTs4Jww" NameID="Node75" Label="Stop treatment - routine" NodeType="TerminalNode">
              <Prob xmi:id="_ViZjUDh6EeWC-IuSTs4Jww" Value="pEnd"/>
              <MarkovData xsi:type="tree:MarkovJumpTransitionData" xmi:id="_ViZjUTh6EeWC-IuSTs4Jww" MarkovJumpState="MDR, BDQ-S, untreated, C-"/>
            </Node>
            <Node xmi:id="_ViZjUjh6EeWC-IuSUr4Jww" NameID="Node74" Label="Continue treatment" NodeType="ChanceNode">
              <Prob xmi:id="_ViZjUzh6EeWC-IuSUr4Jww" Value="#"/>
              <MarkovData xsi:type="tree:MarkovTransitionData" xmi:id="_ViZjVDh6EeWC-IuSUr4Jww"/>
              <Node xmi:id="_ViZjVTh6EeWC-IuSUr4Jww" NameID="Node77" Label="Default" NodeType="TerminalNode">
                <Prob xmi:id="_ViZjVjh6EeWC-IuSUr4Jww" Value="pDefault"/>
                <MarkovData xsi:type="tree:MarkovJumpTransitionData" xmi:id="_ViZjVzh6EeWC-IuSVq4Jww" MarkovJumpState="MDR, BDQ-S, untreated, C-"/>
              </Node>
              <Node xmi:id="_ViZjWDh6EeWC-IuSVq4Jww" NameID="Node76" Label="Continue Treatment" NodeType="ChanceNode">
                <Prob xmi:id="_ViZjWTh6EeWC-IuSVq4Jww" Value="#"/>
                <MarkovData xsi:type="tree:MarkovTransitionData" xmi:id="_ViZjWjh6EeWC-IuSVq4Jww"/>
                <Node xmi:id="_ViZjWzh6EeWC-IuSVq4Jww" NameID="Node79" Label="Cured" NodeType="TerminalNode">
                  <Prob xmi:id="_ViZjXDh6EeWC-IuSWp4Jww" Value="pCure"/>
                  <MarkovData xsi:type="tree:MarkovJumpTransitionData" xmi:id="_ViZjXTh6EeWC-IuSWp4Jww" MarkovJumpState="Cured, on BDQ, any res"/>
                </Node>
                <Node xmi:id="_ViZjXjh6EeWC-IuSWp4Jww" NameID="Node78" Label="Continue Not Cured" NodeType="TerminalNode">
                  <Prob xmi:id="_ViZjXzh6EeWC-IuSWp4Jww" Value="#"/>
                  <MarkovData xsi:type="tree:MarkovJumpTransitionData" xmi:id="_ViZjYDh6EeWC-IuSWp4Jww" MarkovJumpState="MDR, BDQ-S, on BDQ, C-"/>
                </Node>
              </Node>
            </Node>
          </Node>
        </Node>
        <Node xmi:id="_ViZjYTh6EeWC-IuSXo4Jww" NameID="Node268" Label="MDR, BDQ-R, on BDQ, C-" NodeType="ChanceNode">
          <Prob xmi:id="_ViZjYjh6EeWC-IuSXo4Jww" Value="0"/>
          <MarkovData xsi:type="tree:MarkovNonAbsorbingStateData" xmi:id="_ViZjYzh6EeWC-IuSXo4Jww">
            <StateReward xmi:id="_IaZjAJ7lEeWRhpd8D8mxSg" Set="5">
              <Init xmi:id="_IaZjAZ7lEeWRhpd8D8mxSg" Value="0"/>
              <Incr xmi:id="_IaZjAp7lEeWRhpd8D8mxSg" Value="0"/>
              <Final xmi:id="_IaZjA57lEeWRhpd8D8mxSg" Value="0"/>
            </StateReward>
          </MarkovData>
          <Definition xmi:id="_e8CiAHwJEeWOccOrG5MxXg" Variable="pDefault" Value="0.0029 + 0.0029*DefaultBDQPercent"/>
          <Definition xmi:id="_fm-CAHyQEeWWzpPBE7jXgA" Variable="pDie" Value="pDieWell + pDieBDQ"/>
          <Definition xmi:id="_yamh0IK_EeWnbaQlA_zvuQ" Variable="RelapseProp" Value="RelapsePropMDR"/>
          <Node xmi:id="_ViZjZDh6EeWC-IuSXo4Jww" NameID="Node269" Label="Die" NodeType="TerminalNode">
            <Prob xmi:id="_ViZjZTh6EeWC-IuSXo4Jww" Value="pDie"/>
            <MarkovData xsi:type="tree:MarkovJumpTransitionData" xmi:id="_ViZjZjh6EeWC-IuSYn4Jww" MarkovJumpState="Death"/>
          </Node>
          <Node xmi:id="_ViZjZzh6EeWC-IuSYn4Jww" NameID="Node270" Label="Survive" NodeType="ChanceNode">
            <Prob xmi:id="_ViZjaDh6EeWC-IuSYn4Jww" Value="#"/>
            <MarkovData xsi:type="tree:MarkovTransitionData" xmi:id="_ViZjaTh6EeWC-IuSYn4Jww"/>
            <Node xmi:id="_ViZjajh6EeWC-IuSYn4Jww" NameID="Node271" Label="Stop treatment - routine" NodeType="TerminalNode">
              <Prob xmi:id="_ViZjazh6EeWC-IuSZm4Jww" Value="pEnd"/>
              <MarkovData xsi:type="tree:MarkovJumpTransitionData" xmi:id="_ViZjbDh6EeWC-IuSZm4Jww" MarkovJumpState="MDR, BDQ-R, untreated, C-"/>
            </Node>
            <Node xmi:id="_ViZjbTh6EeWC-IuSZm4Jww" NameID="Node272" Label="Continue treatment" NodeType="ChanceNode">
              <Prob xmi:id="_ViZjbjh6EeWC-IuSZm4Jww" Value="#"/>
              <MarkovData xsi:type="tree:MarkovTransitionData" xmi:id="_ViZjbzh6EeWC-IuSZm4Jww"/>
              <Node xmi:id="_ViZjcDh6EeWC-IuSal4Jww" NameID="Node273" Label="Default" NodeType="TerminalNode">
                <Prob xmi:id="_ViZjcTh6EeWC-IuSal4Jww" Value="pDefault"/>
                <MarkovData xsi:type="tree:MarkovJumpTransitionData" xmi:id="_ViZjcjh6EeWC-IuSal4Jww" MarkovJumpState="MDR, BDQ-R, untreated, C-"/>
              </Node>
              <Node xmi:id="_ViZjczh6EeWC-IuSal4Jww" NameID="Node274" Label="Continue Treatment" NodeType="ChanceNode">
                <Prob xmi:id="_ViZjdDh6EeWC-IuSal4Jww" Value="#"/>
                <MarkovData xsi:type="tree:MarkovTransitionData" xmi:id="_ViZjdTh6EeWC-IuSbk4Jww"/>
                <Node xmi:id="_ViZjdjh6EeWC-IuSbk4Jww" NameID="Node275" Label="Cured" NodeType="TerminalNode">
                  <Prob xmi:id="_ViZjdzh6EeWC-IuSbk4Jww" Value="pCure"/>
                  <MarkovData xsi:type="tree:MarkovJumpTransitionData" xmi:id="_ViZjeDh6EeWC-IuSbk4Jww" MarkovJumpState="Cured, on BDQ, any res"/>
                </Node>
                <Node xmi:id="_ViZjeTh6EeWC-IuSbk4Jww" NameID="Node276" Label="Continue Not Cured" NodeType="TerminalNode">
                  <Prob xmi:id="_ViZjejh6EeWC-IuScj4Jww" Value="#"/>
                  <MarkovData xsi:type="tree:MarkovJumpTransitionData" xmi:id="_ViZjezh6EeWC-IuScj4Jww" MarkovJumpState="MDR, BDQ-R, on BDQ, C-"/>
                </Node>
              </Node>
            </Node>
          </Node>
        </Node>
        <Node xmi:id="_ViZjfDh6EeWC-IuScj4Jww" NameID="Node39" Label="pre-XDR, BDQ-S, on BDQ, C+" NodeType="ChanceNode">
          <Prob xmi:id="_ViZjfTh6EeWC-IuScj4Jww" Value="InitPreXDR*GetBDQMDR"/>
          <MarkovData xsi:type="tree:MarkovNonAbsorbingStateData" xmi:id="_ViZjfjh6EeWC-IuScj4Jww">
            <StateReward xmi:id="_IbcE0J7lEeWRhpd8E7mxSg" Set="5">
              <Init xmi:id="_IbcE0Z7lEeWRhpd8E7mxSg" Value="0"/>
              <Incr xmi:id="_IbcE0p7lEeWRhpd8E7mxSg" Value="0"/>
              <Final xmi:id="_IbcE057lEeWRhpd8E7mxSg" Value="0"/>
            </StateReward>
          </MarkovData>
          <Definition xmi:id="_fwhS8HwJEeWOccOrG5MxXg" Variable="pDefault" Value="0.0029 + 0.0029*DefaultBDQPercent"/>
          <Definition xmi:id="_GXrvEHyQEeWWzpPBB-jXgA" Variable="pDie" Value="pDieTreatedTB + pDieBDQ"/>
          <Node xmi:id="_ViZjfzh6EeWC-IuSdi4Jww" NameID="Node48" Label="Die" NodeType="TerminalNode">
            <Prob xmi:id="_ViZjgDh6EeWC-IuSdi4Jww" Value="pDie"/>
            <MarkovData xsi:type="tree:MarkovJumpTransitionData" xmi:id="_ViZjgTh6EeWC-IuSdi4Jww" MarkovJumpState="Death"/>
          </Node>
          <Node xmi:id="_ViZjgjh6EeWC-IuSdi4Jww" NameID="Node41" Label="Survive" NodeType="ChanceNode">
            <Prob xmi:id="_ViZjgzh6EeWC-IuSdi4Jww" Value="#"/>
            <MarkovData xsi:type="tree:MarkovTransitionData" xmi:id="_ViZjhDh6EeWC-IuSeh4Jww"/>
            <Node xmi:id="_ViZjhTh6EeWC-IuSeh4Jww" NameID="Node42" Label="Stop Treatment - Routine" NodeType="TerminalNode">
              <Prob xmi:id="_ViZjhjh6EeWC-IuSeh4Jww" Value="pEnd"/>
              <MarkovData xsi:type="tree:MarkovJumpTransitionData" xmi:id="_ViZjhzh6EeWC-IuSeh4Jww" MarkovJumpState="pre-XDR, BDQ-S, untreated, C+"/>
            </Node>
            <Node xmi:id="_ViZjiDh6EeWC-IuSeh4Jww" NameID="Node43" Label="Continue Treatment" NodeType="ChanceNode">
              <Prob xmi:id="_ViZjiTh6EeWC-IuSfg4Jww" Value="#"/>
              <MarkovData xsi:type="tree:MarkovTransitionData" xmi:id="_ViZjijh6EeWC-IuSfg4Jww"/>
              <Node xmi:id="_ViZjizh6EeWC-IuSfg4Jww" NameID="Node44" Label="Default" NodeType="TerminalNode">
                <Prob xmi:id="_ViZjjDh6EeWC-IuSfg4Jww" Value="pDefault"/>
                <MarkovData xsi:type="tree:MarkovJumpTransitionData" xmi:id="_ViZjjTh6EeWC-IuSfg4Jww" MarkovJumpState="pre-XDR, BDQ-S, untreated, C+"/>
              </Node>
              <Node xmi:id="_ViZjjjh6EeWC-IuSgf4Jww" NameID="Node45" Label="Continue Treatment" NodeType="ChanceNode">
                <Prob xmi:id="_ViZjjzh6EeWC-IuSgf4Jww" Value="#"/>
                <MarkovData xsi:type="tree:MarkovTransitionData" xmi:id="_ViZjkDh6EeWC-IuSgf4Jww"/>
                <Node xmi:id="_ViZjkTh6EeWC-IuSgf4Jww" NameID="Node46" Label="Converted" NodeType="TerminalNode">
                  <Prob xmi:id="_ViZjkjh6EeWC-IuSgf4Jww" Value="pConvertPreXDR_BDQ"/>
                  <MarkovData xsi:type="tree:MarkovJumpTransitionData" xmi:id="_ViZjkzh6EeWC-IuShe4Jww" MarkovJumpState="pre-XDR, BDQ-S, on BDQ, C-"/>
                </Node>
                <Node xmi:id="_ViZjlDh6EeWC-IuShe4Jww" NameID="Node47" Label="Continue Not Converted" NodeType="ChanceNode">
                  <Prob xmi:id="_ViZjlTh6EeWC-IuShe4Jww" Value="#"/>
                  <MarkovData xsi:type="tree:MarkovTransitionData" xmi:id="_ViZjljh6EeWC-IuShe4Jww"/>
                  <Node xmi:id="_ViZjlzh6EeWC-IuShe4Jww" NameID="Node58" Label="Acquire XDR" NodeType="TerminalNode">
                    <Prob xmi:id="_ViZjmDh6EeWC-IuSid4Jww" Value="pAcquireXDR_BDQ"/>
                    <MarkovData xsi:type="tree:MarkovJumpTransitionData" xmi:id="_ViZjmTh6EeWC-IuSid4Jww" MarkovJumpState="XDR, BDQ-S, on BDQ, C+">
                      <TransitionReward xmi:id="__EpMYDiNEeWC-IuSC94Jww" Set="2" Value="1"/>
                    </MarkovData>
                  </Node>
                  <Node xmi:id="_ViZjmjh6EeWC-IuSid4Jww" NameID="Node57" Label="Continue Pre-XDR" NodeType="ChanceNode">
                    <Prob xmi:id="_ViZjmzh6EeWC-IuSid4Jww" Value="#"/>
                    <MarkovData xsi:type="tree:MarkovTransitionData" xmi:id="_ViZjnDh6EeWC-IuSid4Jww"/>
                    <Node xmi:id="_ViZjnTh6EeWC-IuSjc4Jww" NameID="Node188" Label="Acquire BDQ-R" NodeType="TerminalNode">
                      <Prob xmi:id="_ViZjnjh6EeWC-IuSjc4Jww" Value="pAcquireBDQR_PreXDR"/>
                      <MarkovData xsi:type="tree:MarkovJumpTransitionData" xmi:id="_ViZjnzh6EeWC-IuSjc4Jww" MarkovJumpState="pre-XDR, BDQ-R, on BDQ, C+">
                        <TransitionReward xmi:id="_BGpgYDiOEeWC-IuSD84Jww" Set="3" Value="1"/>
                        <TransitionReward xmi:id="_irgXIDiOEeWC-IuSE74Jww" Set="4" Value="1"/>
                      </MarkovData>
                    </Node>
                    <Node xmi:id="_ViZjoDh6EeWC-IuSjc4Jww" NameID="Node187" Label="Continue BDQ-S" NodeType="TerminalNode">
                      <Prob xmi:id="_ViZjoTh6EeWC-IuSjc4Jww" Value="#"/>
                      <MarkovData xsi:type="tree:MarkovJumpTransitionData" xmi:id="_ViZjojh6EeWC-IuSkb4Jww" MarkovJumpState="pre-XDR, BDQ-S, on BDQ, C+"/>
                    </Node>
                  </Node>
                </Node>
              </Node>
            </Node>
          </Node>
        </Node>
        <Node xmi:id="_ViZjozh6EeWC-IuSkb4Jww" NameID="Node277" Label="pre-XDR, BDQ-R, on BDQ, C+" NodeType="ChanceNode">
          <Prob xmi:id="_ViZjpDh6EeWC-IuSkb4Jww" Value="0"/>
          <MarkovData xsi:type="tree:MarkovNonAbsorbingStateData" xmi:id="_ViZjpTh6EeWC-IuSkb4Jww">
            <StateReward xmi:id="_IcVcsJ7lEeWRhpd8E7mxSg" Set="5">
              <Init xmi:id="_IcVcsZ7lEeWRhpd8F6mxSg" Value="0"/>
              <Incr xmi:id="_IcVcsp7lEeWRhpd8F6mxSg" Value="0"/>
              <Final xmi:id="_IcVcs57lEeWRhpd8F6mxSg" Value="0"/>
            </StateReward>
          </MarkovData>
          <Definition xmi:id="_gZk3AHwJEeWOccOrG5MxXg" Variable="pDefault" Value="0.0029 + 0.0029*DefaultBDQPercent"/>
          <Definition xmi:id="_Hh2cIHyQEeWWzpPBB-jXgA" Variable="pDie" Value="pDieTreatedTB + pDieBDQ"/>
          <Node xmi:id="_ViZjpjh6EeWC-IuSkb4Jww" NameID="Node278" Label="Die" NodeType="TerminalNode">
            <Prob xmi:id="_ViZjpzh6EeWC-IuSla4Jww" Value="pDie"/>
            <MarkovData xsi:type="tree:MarkovJumpTransitionData" xmi:id="_ViZjqDh6EeWC-IuSla4Jww" MarkovJumpState="Death"/>
          </Node>
          <Node xmi:id="_ViZjqTh6EeWC-IuSla4Jww" NameID="Node279" Label="Survive" NodeType="ChanceNode">
            <Prob xmi:id="_ViZjqjh6EeWC-IuSla4Jww" Value="#"/>
            <MarkovData xsi:type="tree:MarkovTransitionData" xmi:id="_ViZjqzh6EeWC-IuSla4Jww"/>
            <Node xmi:id="_ViZjrDh6EeWC-IuSmZ4Jww" NameID="Node280" Label="Stop Treatment - Routine" NodeType="TerminalNode">
              <Prob xmi:id="_ViZjrTh6EeWC-IuSmZ4Jww" Value="pEnd"/>
              <MarkovData xsi:type="tree:MarkovJumpTransitionData" xmi:id="_ViZjrjh6EeWC-IuSmZ4Jww" MarkovJumpState="pre-XDR, BDQ-R, untreated, C+"/>
            </Node>
            <Node xmi:id="_ViZjrzh6EeWC-IuSmZ4Jww" NameID="Node281" Label="Continue Treatment" NodeType="ChanceNode">
              <Prob xmi:id="_ViZjsDh6EeWC-IuSmZ4Jww" Value="#"/>
              <MarkovData xsi:type="tree:MarkovTransitionData" xmi:id="_ViZjsTh6EeWC-IuSnY4Jww"/>
              <Node xmi:id="_ViZjsjh6EeWC-IuSnY4Jww" NameID="Node282" Label="Default" NodeType="TerminalNode">
                <Prob xmi:id="_ViZjszh6EeWC-IuSnY4Jww" Value="pDefault"/>
                <MarkovData xsi:type="tree:MarkovJumpTransitionData" xmi:id="_ViZjtDh6EeWC-IuSnY4Jww" MarkovJumpState="pre-XDR, BDQ-R, untreated, C+"/>
              </Node>
              <Node xmi:id="_ViZjtTh6EeWC-IuSnY4Jww" NameID="Node283" Label="Continue Treatment" NodeType="ChanceNode">
                <Prob xmi:id="_ViZjtjh6EeWC-IuSoX4Jww" Value="#"/>
                <MarkovData xsi:type="tree:MarkovTransitionData" xmi:id="_ViZjtzh6EeWC-IuSoX4Jww"/>
                <Node xmi:id="_ViZjuDh6EeWC-IuSoX4Jww" NameID="Node284" Label="Converted" NodeType="TerminalNode">
                  <Prob xmi:id="_ViZjuTh6EeWC-IuSoX4Jww" Value="pConvertPreXDR"/>
                  <MarkovData xsi:type="tree:MarkovJumpTransitionData" xmi:id="_ViZjujh6EeWC-IuSoX4Jww" MarkovJumpState="pre-XDR, BDQ-R, on BDQ, C-"/>
                </Node>
                <Node xmi:id="_ViZjuzh6EeWC-IuSpW4Jww" NameID="Node285" Label="Continue Not Converted" NodeType="ChanceNode">
                  <Prob xmi:id="_ViZjvDh6EeWC-IuSpW4Jww" Value="#"/>
                  <MarkovData xsi:type="tree:MarkovTransitionData" xmi:id="_ViZjvTh6EeWC-IuSpW4Jww"/>
                  <Node xmi:id="_ViZjvjh6EeWC-IuSpW4Jww" NameID="Node286" Label="Acquire XDR" NodeType="TerminalNode">
                    <Prob xmi:id="_ViZjvzh6EeWC-IuSpW4Jww" Value="pAcquireXDR"/>
                    <MarkovData xsi:type="tree:MarkovJumpTransitionData" xmi:id="_ViZjwDh6EeWC-IuSqV4Jww" MarkovJumpState="XDR, BDQ-R, on BDQ, C+">
                      <TransitionReward xmi:id="_JXVkMDiOEeWC-IuSD84Jww" Set="2" Value="1"/>
                      <TransitionReward xmi:id="_1seGoDiOEeWC-IuSE74Jww" Set="5" Value="1"/>
                    </MarkovData>
                  </Node>
                  <Node xmi:id="_ViZjwTh6EeWC-IuSqV4Jww" NameID="Node287" Label="Continue Pre-XDR" NodeType="TerminalNode" Node="">
                    <Prob xmi:id="_ViZjwjh6EeWC-IuSqV4Jww" Value="#"/>
                    <MarkovData xsi:type="tree:MarkovJumpTransitionData" xmi:id="_ViZjwzh6EeWC-IuSqV4Jww" MarkovJumpState="pre-XDR, BDQ-R, on BDQ, C+"/>
                  </Node>
                </Node>
              </Node>
            </Node>
          </Node>
        </Node>
        <Node xmi:id="_ViZjxDh6EeWC-IuSqV4Jww" NameID="Node40" Label="pre-XDR, BDQ-S, on BDQ, C-" NodeType="ChanceNode">
          <Prob xmi:id="_ViZjxTh6EeWC-IuSrU4Jww" Value="0"/>
          <MarkovData xsi:type="tree:MarkovNonAbsorbingStateData" xmi:id="_ViZjxjh6EeWC-IuSrU4Jww">
            <StateReward xmi:id="_IdONgJ7lEeWRhpd8F6mxSg" Set="5">
              <Init xmi:id="_IdONgZ7lEeWRhpd8F6mxSg" Value="0"/>
              <Incr xmi:id="_IdONgp7lEeWRhpd8G5mxSg" Value="0"/>
              <Final xmi:id="_IdONg57lEeWRhpd8G5mxSg" Value="0"/>
            </StateReward>
          </MarkovData>
          <Definition xmi:id="_hLs3gHwJEeWOccOrG5MxXg" Variable="pDefault" Value="0.0029 + 0.0029*DefaultBDQPercent"/>
          <Definition xmi:id="_hElPgHyQEeWWzpPBF6jXgA" Variable="pDie" Value="pDieWell + pDieBDQ"/>
          <Definition xmi:id="_mmEHUILAEeW-ZNpVA_nceQ" Variable="RelapseProp" Value="RelapsePropPreXDR*BDQRelapseRR"/>
          <Node xmi:id="_ViZjxzh6EeWC-IuSrU4Jww" NameID="Node56" Label="Die" NodeType="TerminalNode">
            <Prob xmi:id="_ViZjyDh6EeWC-IuSrU4Jww" Value="pDie"/>
            <MarkovData xsi:type="tree:MarkovJumpTransitionData" xmi:id="_ViZjyTh6EeWC-IuSrU4Jww" MarkovJumpState="Death"/>
          </Node>
          <Node xmi:id="_ViZjyjh6EeWC-IuSsT4Jww" NameID="Node49" Label="Survive" NodeType="ChanceNode">
            <Prob xmi:id="_ViZjyzh6EeWC-IuSsT4Jww" Value="#"/>
            <MarkovData xsi:type="tree:MarkovTransitionData" xmi:id="_ViZjzDh6EeWC-IuSsT4Jww"/>
            <Node xmi:id="_ViZjzTh6EeWC-IuSsT4Jww" NameID="Node50" Label="Stop Treatment - Routine" NodeType="TerminalNode">
              <Prob xmi:id="_ViZjzjh6EeWC-IuSsT4Jww" Value="pEnd"/>
              <MarkovData xsi:type="tree:MarkovJumpTransitionData" xmi:id="_ViZjzzh6EeWC-IuStS4Jww" MarkovJumpState="pre-XDR, BDQ-S, untreated, C-"/>
            </Node>
            <Node xmi:id="_ViZj0Dh6EeWC-IuStS4Jww" NameID="Node51" Label="Continue Treatment" NodeType="ChanceNode">
              <Prob xmi:id="_ViZj0Th6EeWC-IuStS4Jww" Value="#"/>
              <MarkovData xsi:type="tree:MarkovTransitionData" xmi:id="_ViZj0jh6EeWC-IuStS4Jww"/>
              <Node xmi:id="_ViZj0zh6EeWC-IuStS4Jww" NameID="Node52" Label="Default" NodeType="TerminalNode">
                <Prob xmi:id="_ViZj1Dh6EeWC-IuSuR4Jww" Value="pDefault"/>
                <MarkovData xsi:type="tree:MarkovJumpTransitionData" xmi:id="_ViZj1Th6EeWC-IuSuR4Jww" MarkovJumpState="pre-XDR, BDQ-S, untreated, C-"/>
              </Node>
              <Node xmi:id="_ViZj1jh6EeWC-IuSuR4Jww" NameID="Node53" Label="Continue Treatment" NodeType="ChanceNode">
                <Prob xmi:id="_ViZj1zh6EeWC-IuSuR4Jww" Value="#"/>
                <MarkovData xsi:type="tree:MarkovTransitionData" xmi:id="_ViZj2Dh6EeWC-IuSuR4Jww"/>
                <Node xmi:id="_ViZj2Th6EeWC-IuSvQ4Jww" NameID="Node54" Label="Cured" NodeType="TerminalNode">
                  <Prob xmi:id="_ViZj2jh6EeWC-IuSvQ4Jww" Value="pCure"/>
                  <MarkovData xsi:type="tree:MarkovJumpTransitionData" xmi:id="_ViZj2zh6EeWC-IuSvQ4Jww" MarkovJumpState="Cured, on BDQ, any res"/>
                </Node>
                <Node xmi:id="_ViZj3Dh6EeWC-IuSvQ4Jww" NameID="Node55" Label="Continue Not Cured" NodeType="TerminalNode">
                  <Prob xmi:id="_ViZj3Th6EeWC-IuSvQ4Jww" Value="#"/>
                  <MarkovData xsi:type="tree:MarkovJumpTransitionData" xmi:id="_ViZj3jh6EeWC-IuSwP4Jww" MarkovJumpState="pre-XDR, BDQ-S, on BDQ, C-"/>
                </Node>
              </Node>
            </Node>
          </Node>
        </Node>
        <Node xmi:id="_ViZj3zh6EeWC-IuSwP4Jww" NameID="Node288" Label="pre-XDR, BDQ-R, on BDQ, C-" NodeType="ChanceNode">
          <Prob xmi:id="_ViZj4Dh6EeWC-IuSwP4Jww" Value="0"/>
          <MarkovData xsi:type="tree:MarkovNonAbsorbingStateData" xmi:id="_ViZj4Th6EeWC-IuSwP4Jww">
            <StateReward xmi:id="_IeG-UJ7lEeWRhpd8G5mxSg" Set="5">
              <Init xmi:id="_IeG-UZ7lEeWRhpd8G5mxSg" Value="0"/>
              <Incr xmi:id="_IeG-Up7lEeWRhpd8G5mxSg" Value="0"/>
              <Final xmi:id="_IeG-U57lEeWRhpd8H4mxSg" Value="0"/>
            </StateReward>
          </MarkovData>
          <Definition xmi:id="_h1bxAHwJEeWOccOrH4MxXg" Variable="pDefault" Value="0.0029 + 0.0029*DefaultBDQPercent"/>
          <Definition xmi:id="_h47dkHyQEeWWzpPBF6jXgA" Variable="pDie" Value="pDieWell + pDieBDQ"/>
          <Definition xmi:id="_GABogJglEeWAHbGBA_Y8pg" Variable="RelapseProp" Value="RelapsePropPreXDR"/>
          <Node xmi:id="_ViZj4jh6EeWC-IuSwP4Jww" NameID="Node289" Label="Die" NodeType="TerminalNode">
            <Prob xmi:id="_ViZj4zh6EeWC-IuSxO4Jww" Value="pDie"/>
            <MarkovData xsi:type="tree:MarkovJumpTransitionData" xmi:id="_ViZj5Dh6EeWC-IuSxO4Jww" MarkovJumpState="Death"/>
          </Node>
          <Node xmi:id="_ViZj5Th6EeWC-IuSxO4Jww" NameID="Node290" Label="Survive" NodeType="ChanceNode">
            <Prob xmi:id="_ViZj5jh6EeWC-IuSxO4Jww" Value="#"/>
            <MarkovData xsi:type="tree:MarkovTransitionData" xmi:id="_ViZj5zh6EeWC-IuSxO4Jww"/>
            <Node xmi:id="_ViZj6Dh6EeWC-IuSyN4Jww" NameID="Node291" Label="Stop Treatment - Routine" NodeType="TerminalNode">
              <Prob xmi:id="_ViZj6Th6EeWC-IuSyN4Jww" Value="pEnd"/>
              <MarkovData xsi:type="tree:MarkovJumpTransitionData" xmi:id="_ViZj6jh6EeWC-IuSyN4Jww" MarkovJumpState="pre-XDR, BDQ-R, untreated, C-"/>
            </Node>
            <Node xmi:id="_ViZj6zh6EeWC-IuSyN4Jww" NameID="Node292" Label="Continue Treatment" NodeType="ChanceNode">
              <Prob xmi:id="_ViZj7Dh6EeWC-IuSyN4Jww" Value="#"/>
              <MarkovData xsi:type="tree:MarkovTransitionData" xmi:id="_ViZj7Th6EeWC-IuSzM4Jww"/>
              <Node xmi:id="_ViZj7jh6EeWC-IuSzM4Jww" NameID="Node293" Label="Default" NodeType="TerminalNode">
                <Prob xmi:id="_ViZj7zh6EeWC-IuSzM4Jww" Value="pDefault"/>
                <MarkovData xsi:type="tree:MarkovJumpTransitionData" xmi:id="_ViZj8Dh6EeWC-IuSzM4Jww" MarkovJumpState="pre-XDR, BDQ-R, untreated, C-"/>
              </Node>
              <Node xmi:id="_ViZj8Th6EeWC-IuSzM4Jww" NameID="Node294" Label="Continue Treatment" NodeType="ChanceNode">
                <Prob xmi:id="_ViZj8jh6EeWC-IuS0L4Jww" Value="#"/>
                <MarkovData xsi:type="tree:MarkovTransitionData" xmi:id="_ViZj8zh6EeWC-IuS0L4Jww"/>
                <Node xmi:id="_ViZj9Dh6EeWC-IuS0L4Jww" NameID="Node295" Label="Cured" NodeType="TerminalNode">
                  <Prob xmi:id="_ViZj9Th6EeWC-IuS0L4Jww" Value="pCure"/>
                  <MarkovData xsi:type="tree:MarkovJumpTransitionData" xmi:id="_ViZj9jh6EeWC-IuS0L4Jww" MarkovJumpState="Cured, on BDQ, any res"/>
                </Node>
                <Node xmi:id="_ViZj9zh6EeWC-IuS1K4Jww" NameID="Node296" Label="Continue Not Cured" NodeType="TerminalNode">
                  <Prob xmi:id="_ViZj-Dh6EeWC-IuS1K4Jww" Value="#"/>
                  <MarkovData xsi:type="tree:MarkovJumpTransitionData" xmi:id="_ViZj-Th6EeWC-IuS1K4Jww" MarkovJumpState="pre-XDR, BDQ-R, on BDQ, C-"/>
                </Node>
              </Node>
            </Node>
          </Node>
        </Node>
        <Node xmi:id="_ViZj-jh6EeWC-IuS1K4Jww" NameID="Node5" Label="XDR, BDQ-S, on BDQ, C+" NodeType="ChanceNode">
          <Prob xmi:id="_ViZj-zh6EeWC-IuS1K4Jww" Value="InitXDR*GetBDQMDR"/>
          <MarkovData xsi:type="tree:MarkovNonAbsorbingStateData" xmi:id="_ViZj_Dh6EeWC-IuS2J4Jww">
            <StateReward xmi:id="_Ie_vIJ7lEeWRhpd8H4mxSg" Set="5">
              <Init xmi:id="_Ie_vIZ7lEeWRhpd8H4mxSg" Value="0"/>
              <Incr xmi:id="_Ie_vIp7lEeWRhpd8H4mxSg" Value="0"/>
              <Final xmi:id="_Ie_vI57lEeWRhpd8H4mxSg" Value="0"/>
            </StateReward>
          </MarkovData>
          <Definition xmi:id="_iiJGAHwJEeWOccOrH4MxXg" Variable="pDefault" Value="0.0029 + 0.0029*DefaultBDQPercent"/>
          <Definition xmi:id="_JN4gIHyQEeWWzpPBB-jXgA" Variable="pDie" Value="pDieTreatedTB + pDieBDQ"/>
          <Node xmi:id="_ViZj_Th6EeWC-IuS2J4Jww" NameID="Node37" Label="Die" NodeType="TerminalNode">
            <Prob xmi:id="_ViZj_jh6EeWC-IuS2J4Jww" Value="pDie"/>
            <MarkovData xsi:type="tree:MarkovJumpTransitionData" xmi:id="_ViZj_zh6EeWC-IuS2J4Jww" MarkovJumpState="Death"/>
          </Node>
          <Node xmi:id="_ViZkADh6EeWC-IuS2J4Jww" NameID="Node30" Label="Survive" NodeType="ChanceNode">
            <Prob xmi:id="_ViZkATh6EeWC-IuS3I4Jww" Value="#"/>
            <MarkovData xsi:type="tree:MarkovTransitionData" xmi:id="_ViZkAjh6EeWC-IuS3I4Jww"/>
            <Node xmi:id="_ViZkAzh6EeWC-IuS3I4Jww" NameID="Node31" Label="Stop Treatment - Routine" NodeType="TerminalNode">
              <Prob xmi:id="_ViZkBDh6EeWC-IuS3I4Jww" Value="pEnd"/>
              <MarkovData xsi:type="tree:MarkovJumpTransitionData" xmi:id="_ViZkBTh6EeWC-IuS3I4Jww" MarkovJumpState="XDR, BDQ-S, untreated, C+"/>
            </Node>
            <Node xmi:id="_ViZkBjh6EeWC-IuS4H4Jww" NameID="Node32" Label="Continue Treatment" NodeType="ChanceNode">
              <Prob xmi:id="_ViZkBzh6EeWC-IuS4H4Jww" Value="#"/>
              <MarkovData xsi:type="tree:MarkovTransitionData" xmi:id="_ViZkCDh6EeWC-IuS4H4Jww"/>
              <Node xmi:id="_ViZkCTh6EeWC-IuS4H4Jww" NameID="Node33" Label="Default" NodeType="TerminalNode">
                <Prob xmi:id="_ViZkCjh6EeWC-IuS4H4Jww" Value="pDefault"/>
                <MarkovData xsi:type="tree:MarkovJumpTransitionData" xmi:id="_ViZkCzh6EeWC-IuS5G4Jww" MarkovJumpState="XDR, BDQ-S, untreated, C+"/>
              </Node>
              <Node xmi:id="_ViZkDDh6EeWC-IuS5G4Jww" NameID="Node34" Label="Continue Treatment" NodeType="ChanceNode">
                <Prob xmi:id="_ViZkDTh6EeWC-IuS5G4Jww" Value="#"/>
                <MarkovData xsi:type="tree:MarkovTransitionData" xmi:id="_ViZkDjh6EeWC-IuS5G4Jww"/>
                <Node xmi:id="_ViZkDzh6EeWC-IuS5G4Jww" NameID="Node35" Label="Converted" NodeType="TerminalNode">
                  <Prob xmi:id="_ViZkEDh6EeWC-IuS6F4Jww" Value="pConvertXDR_BDQ"/>
                  <MarkovData xsi:type="tree:MarkovJumpTransitionData" xmi:id="_ViZkETh6EeWC-IuS6F4Jww" MarkovJumpState="XDR, BDQ-S, on BDQ, C-"/>
                </Node>
                <Node xmi:id="_ViZkEjh6EeWC-IuS6F4Jww" NameID="Node36" Label="Continue Not Converted" NodeType="ChanceNode">
                  <Prob xmi:id="_ViZkEzh6EeWC-IuS6F4Jww" Value="#"/>
                  <MarkovData xsi:type="tree:MarkovTransitionData" xmi:id="_ViZkFDh6EeWC-IuS6F4Jww"/>
                  <Node xmi:id="_ViZkFTh6EeWC-IuS7E4Jww" NameID="Node190" Label="Acquire BDQ R" NodeType="TerminalNode">
                    <Prob xmi:id="_ViZkFjh6EeWC-IuS7E4Jww" Value="PAcquireBDQR_XDR"/>
                    <MarkovData xsi:type="tree:MarkovJumpTransitionData" xmi:id="_ViZkFzh6EeWC-IuS7E4Jww" MarkovJumpState="XDR, BDQ-R, on BDQ, C+">
                      <TransitionReward xmi:id="_TzQwgDiOEeWC-IuSD84Jww" Set="3" Value="1"/>
                      <TransitionReward xmi:id="_y40TQDiOEeWC-IuSE74Jww" Set="5" Value="1"/>
                    </MarkovData>
                  </Node>
                  <Node xmi:id="_ViZkGDh6EeWC-IuS7E4Jww" NameID="Node189" Label="Continue BDQ S" NodeType="TerminalNode">
                    <Prob xmi:id="_ViZkGTh6EeWC-IuS7E4Jww" Value="#"/>
                    <MarkovData xsi:type="tree:MarkovJumpTransitionData" xmi:id="_ViZkGjh6EeWC-IuS8D4Jww" MarkovJumpState="XDR, BDQ-S, on BDQ, C+"/>
                  </Node>
                </Node>
              </Node>
            </Node>
          </Node>
        </Node>
        <Node xmi:id="_ViZkGzh6EeWC-IuS8D4Jww" NameID="Node297" Label="XDR, BDQ-R, on BDQ, C+" NodeType="ChanceNode">
          <Prob xmi:id="_ViZkHDh6EeWC-IuS8D4Jww" Value="0"/>
          <MarkovData xsi:type="tree:MarkovNonAbsorbingStateData" xmi:id="_ViZkHTh6EeWC-IuS8D4Jww">
            <StateReward xmi:id="_If9YcJ7lEeWRhpd8I3mxSg" Set="5">
              <Init xmi:id="_If9YcZ7lEeWRhpd8I3mxSg" Value="0"/>
              <Incr xmi:id="_If9Ycp7lEeWRhpd8I3mxSg" Value="0"/>
              <Final xmi:id="_If9Yc57lEeWRhpd8I3mxSg" Value="0"/>
            </StateReward>
          </MarkovData>
          <Definition xmi:id="_jGAoEHwJEeWOccOrH4MxXg" Variable="pDefault" Value="0.0029 + 0.0029*DefaultBDQPercent"/>
          <Definition xmi:id="_J7vEoHyQEeWWzpPBC9jXgA" Variable="pDie" Value="pDieTreatedTB + pDieBDQ"/>
          <Node xmi:id="_ViZkHjh6EeWC-IuS8D4Jww" NameID="Node298" Label="Die" NodeType="TerminalNode">
            <Prob xmi:id="_ViZkHzh6EeWC-IuS9C4Jww" Value="pDie"/>
            <MarkovData xsi:type="tree:MarkovJumpTransitionData" xmi:id="_ViZkIDh6EeWC-IuS9C4Jww" MarkovJumpState="Death"/>
          </Node>
          <Node xmi:id="_ViZkITh6EeWC-IuS9C4Jww" NameID="Node299" Label="Survive" NodeType="ChanceNode">
            <Prob xmi:id="_ViZkIjh6EeWC-IuS9C4Jww" Value="#"/>
            <MarkovData xsi:type="tree:MarkovTransitionData" xmi:id="_ViZkIzh6EeWC-IuS9C4Jww"/>
            <Node xmi:id="_ViZkJDh6EeWC-IuS-B4Jww" NameID="Node300" Label="Stop Treatment - Routine" NodeType="TerminalNode">
              <Prob xmi:id="_ViZkJTh6EeWC-IuS-B4Jww" Value="pEnd"/>
              <MarkovData xsi:type="tree:MarkovJumpTransitionData" xmi:id="_ViZkJjh6EeWC-IuS-B4Jww" MarkovJumpState="XDR, BDQ-R, untreated, C+"/>
            </Node>
            <Node xmi:id="_ViZkJzh6EeWC-IuS-B4Jww" NameID="Node301" Label="Continue Treatment" NodeType="ChanceNode">
              <Prob xmi:id="_ViZkKDh6EeWC-IuS-B4Jww" Value="#"/>
              <MarkovData xsi:type="tree:MarkovTransitionData" xmi:id="_ViZkKTh6EeWC-IuS_A4Jww"/>
              <Node xmi:id="_ViZkKjh6EeWC-IuS_A4Jww" NameID="Node302" Label="Default" NodeType="TerminalNode">
                <Prob xmi:id="_ViZkKzh6EeWC-IuS_A4Jww" Value="pDefault"/>
                <MarkovData xsi:type="tree:MarkovJumpTransitionData" xmi:id="_ViZkLDh6EeWC-IuS_A4Jww" MarkovJumpState="XDR, BDQ-R, untreated, C+"/>
              </Node>
              <Node xmi:id="_ViZkLTh6EeWC-IuS_A4Jww" NameID="Node303" Label="Continue Treatment" NodeType="ChanceNode">
                <Prob xmi:id="_ViZkLjh6EeWC-IuSA_4Jww" Value="#"/>
                <MarkovData xsi:type="tree:MarkovTransitionData" xmi:id="_ViZkLzh6EeWC-IuSA_4Jww"/>
                <Node xmi:id="_ViZkMDh6EeWC-IuSA_4Jww" NameID="Node304" Label="Converted" NodeType="TerminalNode">
                  <Prob xmi:id="_ViZkMTh6EeWC-IuSA_4Jww" Value="pConvertXDR"/>
                  <MarkovData xsi:type="tree:MarkovJumpTransitionData" xmi:id="_ViZkMjh6EeWC-IuSA_4Jww" MarkovJumpState="XDR, BDQ-R, on BDQ, C-"/>
                </Node>
                <Node xmi:id="_ViZkMzh6EeWC-IuSB-4Jww" NameID="Node305" Label="Continue Not Converted" NodeType="TerminalNode" Node="">
                  <Prob xmi:id="_ViZkNDh6EeWC-IuSB-4Jww" Value="#"/>
                  <MarkovData xsi:type="tree:MarkovJumpTransitionData" xmi:id="_ViZkNTh6EeWC-IuSB-4Jww" MarkovJumpState="XDR, BDQ-R, on BDQ, C+"/>
                </Node>
              </Node>
            </Node>
          </Node>
        </Node>
        <Node xmi:id="_ViZkNjh6EeWC-IuSB-4Jww" NameID="Node4" Label="XDR, BDQ-S, on BDQ, C-" NodeType="ChanceNode">
          <Prob xmi:id="_ViZkNzh6EeWC-IuSB-4Jww" Value="0"/>
          <MarkovData xsi:type="tree:MarkovNonAbsorbingStateData" xmi:id="_ViZkODh6EeWC-IuSC94Jww">
            <StateReward xmi:id="_Ig2wUJ7lEeWRhpd8I3mxSg" Set="5">
              <Init xmi:id="_Ig2wUZ7lEeWRhpd8J2mxSg" Value="0"/>
              <Incr xmi:id="_Ig2wUp7lEeWRhpd8J2mxSg" Value="0"/>
              <Final xmi:id="_Ig2wU57lEeWRhpd8J2mxSg" Value="0"/>
            </StateReward>
          </MarkovData>
          <Definition xmi:id="_j0ZYEHwJEeWOccOrH4MxXg" Variable="pDefault" Value="0.0029 + 0.0029*DefaultBDQPercent"/>
          <Definition xmi:id="_itV9EHyQEeWWzpPBF6jXgA" Variable="pDie" Value="pDieWell + pDieBDQ"/>
          <Definition xmi:id="_UIy98ILEEeW-ZNpVD8nceQ" Variable="RelapseProp" Value="RelapsePropXDR*BDQRelapseRR"/>
          <Node xmi:id="_ViZkOTh6EeWC-IuSC94Jww" NameID="Node27" Label="Die" NodeType="TerminalNode">
            <Prob xmi:id="_ViZkOjh6EeWC-IuSC94Jww" Value="pDie"/>
            <MarkovData xsi:type="tree:MarkovJumpTransitionData" xmi:id="_ViZkOzh6EeWC-IuSC94Jww" MarkovJumpState="Death"/>
          </Node>
          <Node xmi:id="_ViZkPDh6EeWC-IuSC94Jww" NameID="Node22" Label="Survive" NodeType="ChanceNode">
            <Prob xmi:id="_ViZkPTh6EeWC-IuSD84Jww" Value="#"/>
            <MarkovData xsi:type="tree:MarkovTransitionData" xmi:id="_ViZkPjh6EeWC-IuSD84Jww"/>
            <Node xmi:id="_ViZkPzh6EeWC-IuSD84Jww" NameID="Node23" Label="Stop Treatment - Routine" NodeType="TerminalNode">
              <Prob xmi:id="_ViZkQDh6EeWC-IuSD84Jww" Value="pEnd"/>
              <MarkovData xsi:type="tree:MarkovJumpTransitionData" xmi:id="_ViZkQTh6EeWC-IuSD84Jww" MarkovJumpState="XDR, BDQ-S, untreated, C-"/>
            </Node>
            <Node xmi:id="_ViZkQjh6EeWC-IuSE74Jww" NameID="Node24" Label="Continue Treatment" NodeType="ChanceNode">
              <Prob xmi:id="_ViZkQzh6EeWC-IuSE74Jww" Value="#"/>
              <MarkovData xsi:type="tree:MarkovTransitionData" xmi:id="_ViZkRDh6EeWC-IuSE74Jww"/>
              <Node xmi:id="_ViZkRTh6EeWC-IuSE74Jww" NameID="Node25" Label="Default" NodeType="TerminalNode">
                <Prob xmi:id="_ViZkRjh6EeWC-IuSE74Jww" Value="pDefault"/>
                <MarkovData xsi:type="tree:MarkovJumpTransitionData" xmi:id="_ViZkRzh6EeWC-IuSF64Jww" MarkovJumpState="XDR, BDQ-S, untreated, C-"/>
              </Node>
              <Node xmi:id="_ViZkSDh6EeWC-IuSF64Jww" NameID="Node26" Label="Continue Treatment" NodeType="ChanceNode">
                <Prob xmi:id="_ViZkSTh6EeWC-IuSF64Jww" Value="#"/>
                <MarkovData xsi:type="tree:MarkovTransitionData" xmi:id="_ViZkSjh6EeWC-IuSF64Jww"/>
                <Node xmi:id="_ViZkSzh6EeWC-IuSF64Jww" NameID="Node29" Label="Cured" NodeType="TerminalNode">
                  <Prob xmi:id="_ViZkTDh6EeWC-IuSG54Jww" Value="pCure"/>
                  <MarkovData xsi:type="tree:MarkovJumpTransitionData" xmi:id="_ViZkTTh6EeWC-IuSG54Jww" MarkovJumpState="Cured, on BDQ, any res"/>
                </Node>
                <Node xmi:id="_ViZkTjh6EeWC-IuSG54Jww" NameID="Node28" Label="Continue Not Cured" NodeType="TerminalNode">
                  <Prob xmi:id="_ViZkTzh6EeWC-IuSG54Jww" Value="#"/>
                  <MarkovData xsi:type="tree:MarkovJumpTransitionData" xmi:id="_ViZkUDh6EeWC-IuSG54Jww" MarkovJumpState="XDR, BDQ-S, on BDQ, C-"/>
                </Node>
              </Node>
            </Node>
          </Node>
        </Node>
        <Node xmi:id="_ViZkUTh6EeWC-IuSH44Jww" NameID="Node306" Label="XDR, BDQ-R, on BDQ, C-" NodeType="ChanceNode">
          <Prob xmi:id="_ViZkUjh6EeWC-IuSH44Jww" Value="0"/>
          <MarkovData xsi:type="tree:MarkovNonAbsorbingStateData" xmi:id="_ViZkUzh6EeWC-IuSH44Jww">
            <StateReward xmi:id="_Ihu6EJ7lEeWRhpd8J2mxSg" Set="5">
              <Init xmi:id="_Ihu6EZ7lEeWRhpd8J2mxSg" Value="0"/>
              <Incr xmi:id="_Ihu6Ep7lEeWRhpd8K1mxSg" Value="0"/>
              <Final xmi:id="_Ihu6E57lEeWRhpd8K1mxSg" Value="0"/>
            </StateReward>
          </MarkovData>
          <Definition xmi:id="_koDCkHwJEeWOccOrH4MxXg" Variable="pDefault" Value="0.0029 + 0.0029*DefaultBDQPercent"/>
          <Definition xmi:id="_jOh-kHyQEeWWzpPBF6jXgA" Variable="pDie" Value="pDieWell + pDieBDQ"/>
          <Definition xmi:id="_pIiuUILEEeW-ZNpVD8nceQ" Variable="RelapseProp" Value="RelapsePropXDR"/>
          <Node xmi:id="_ViZkVDh6EeWC-IuSH44Jww" NameID="Node307" Label="Die" NodeType="TerminalNode">
            <Prob xmi:id="_ViZkVTh6EeWC-IuSH44Jww" Value="pDie"/>
            <MarkovData xsi:type="tree:MarkovJumpTransitionData" xmi:id="_ViZkVjh6EeWC-IuSI34Jww" MarkovJumpState="Death"/>
          </Node>
          <Node xmi:id="_ViZkVzh6EeWC-IuSI34Jww" NameID="Node308" Label="Survive" NodeType="ChanceNode">
            <Prob xmi:id="_ViZkWDh6EeWC-IuSI34Jww" Value="#"/>
            <MarkovData xsi:type="tree:MarkovTransitionData" xmi:id="_ViZkWTh6EeWC-IuSI34Jww"/>
            <Node xmi:id="_ViZkWjh6EeWC-IuSI34Jww" NameID="Node309" Label="Stop Treatment - Routine" NodeType="TerminalNode">
              <Prob xmi:id="_ViZkWzh6EeWC-IuSJ24Jww" Value="pEnd"/>
              <MarkovData xsi:type="tree:MarkovJumpTransitionData" xmi:id="_ViZkXDh6EeWC-IuSJ24Jww" MarkovJumpState="XDR, BDQ-R, untreated, C-"/>
            </Node>
            <Node xmi:id="_ViZkXTh6EeWC-IuSJ24Jww" NameID="Node310" Label="Continue Treatment" NodeType="ChanceNode">
              <Prob xmi:id="_ViZkXjh6EeWC-IuSJ24Jww" Value="#"/>
              <MarkovData xsi:type="tree:MarkovTransitionData" xmi:id="_ViZkXzh6EeWC-IuSJ24Jww"/>
              <Node xmi:id="_ViZkYDh6EeWC-IuSK14Jww" NameID="Node311" Label="Default" NodeType="TerminalNode">
                <Prob xmi:id="_ViZkYTh6EeWC-IuSK14Jww" Value="pDefault"/>
                <MarkovData xsi:type="tree:MarkovJumpTransitionData" xmi:id="_ViZkYjh6EeWC-IuSK14Jww" MarkovJumpState="XDR, BDQ-R, untreated, C-"/>
              </Node>
              <Node xmi:id="_ViZkYzh6EeWC-IuSK14Jww" NameID="Node312" Label="Continue Treatment" NodeType="ChanceNode">
                <Prob xmi:id="_ViZkZDh6EeWC-IuSK14Jww" Value="#"/>
                <MarkovData xsi:type="tree:MarkovTransitionData" xmi:id="_ViZkZTh6EeWC-IuSL04Jww"/>
                <Node xmi:id="_ViZkZjh6EeWC-IuSL04Jww" NameID="Node313" Label="Cured" NodeType="TerminalNode">
                  <Prob xmi:id="_ViZkZzh6EeWC-IuSL04Jww" Value="pCure"/>
                  <MarkovData xsi:type="tree:MarkovJumpTransitionData" xmi:id="_ViZkaDh6EeWC-IuSL04Jww" MarkovJumpState="Cured, on BDQ, any res"/>
                </Node>
                <Node xmi:id="_ViZkaTh6EeWC-IuSL04Jww" NameID="Node314" Label="Continue Not Cured" NodeType="TerminalNode">
                  <Prob xmi:id="_ViZkajh6EeWC-IuSMz4Jww" Value="#"/>
                  <MarkovData xsi:type="tree:MarkovJumpTransitionData" xmi:id="_ViZkazh6EeWC-IuSMz4Jww" MarkovJumpState="XDR, BDQ-R, on BDQ, C-"/>
                </Node>
              </Node>
            </Node>
          </Node>
        </Node>
        <Node xmi:id="_ViZkbDh6EeWC-IuSMz4Jww" NameID="Node8" Label="Cured, on BDQ, any res" NodeType="ChanceNode">
          <Prob xmi:id="_ViZkbTh6EeWC-IuSMz4Jww" Value="0"/>
          <MarkovData xsi:type="tree:MarkovNonAbsorbingStateData" xmi:id="_ViZkbjh6EeWC-IuSMz4Jww">
            <StateReward xmi:id="_Iinq4J7lEeWRhpd8K1mxSg" Set="5">
              <Init xmi:id="_Iinq4Z7lEeWRhpd8K1mxSg" Value="0"/>
              <Incr xmi:id="_Iinq4p7lEeWRhpd8K1mxSg" Value="0"/>
              <Final xmi:id="_Iinq457lEeWRhpd8L0mxSg" Value="0"/>
            </StateReward>
          </MarkovData>
          <Definition xmi:id="_lYavkHwJEeWOccOrI3MxXg" Variable="pDefault" Value="0.0029 + 0.0029*DefaultBDQPercent"/>
          <Definition xmi:id="_kJDGEHyQEeWWzpPBF6jXgA" Variable="pDie" Value="pDieWell + pDieBDQ"/>
          <Node xmi:id="_ViZkbzh6EeWC-IuSNy4Jww" NameID="Node17" Label="Die" NodeType="TerminalNode">
            <Prob xmi:id="_ViZkcDh6EeWC-IuSNy4Jww" Value="pDie"/>
            <MarkovData xsi:type="tree:MarkovJumpTransitionData" xmi:id="_ViZkcTh6EeWC-IuSNy4Jww" MarkovJumpState="Death"/>
          </Node>
          <Node xmi:id="_ViZkcjh6EeWC-IuSNy4Jww" NameID="Node16" Label="Survive" NodeType="ChanceNode">
            <Prob xmi:id="_ViZkczh6EeWC-IuSNy4Jww" Value="#"/>
            <MarkovData xsi:type="tree:MarkovTransitionData" xmi:id="_ViZkdDh6EeWC-IuSOx4Jww"/>
            <Node xmi:id="_ViZkdTh6EeWC-IuSOx4Jww" NameID="Node19" Label="Stop Treatment - Routine" NodeType="TerminalNode">
              <Prob xmi:id="_ViZkdjh6EeWC-IuSOx4Jww" Value="pEnd"/>
              <MarkovData xsi:type="tree:MarkovJumpTransitionData" xmi:id="_ViZkdzh6EeWC-IuSOx4Jww" MarkovJumpState="Cured, untreated, any resistance"/>
            </Node>
            <Node xmi:id="_ViZkeDh6EeWC-IuSOx4Jww" NameID="Node18" Label="Continue Treatment" NodeType="ChanceNode">
              <Prob xmi:id="_ViZkeTh6EeWC-IuSPw4Jww" Value="#"/>
              <MarkovData xsi:type="tree:MarkovTransitionData" xmi:id="_ViZkejh6EeWC-IuSPw4Jww"/>
              <Node xmi:id="_ViZkezh6EeWC-IuSPw4Jww" NameID="Node21" Label="Default" NodeType="TerminalNode">
                <Prob xmi:id="_ViZkfDh6EeWC-IuSPw4Jww" Value="pDefault"/>
                <MarkovData xsi:type="tree:MarkovJumpTransitionData" xmi:id="_ViZkfTh6EeWC-IuSPw4Jww" MarkovJumpState="Cured, untreated, any resistance"/>
              </Node>
              <Node xmi:id="_ViZkfjh6EeWC-IuSQv4Jww" NameID="Node20" Label="Continue Treatment" NodeType="TerminalNode">
                <Prob xmi:id="_ViZkfzh6EeWC-IuSQv4Jww" Value="#"/>
                <MarkovData xsi:type="tree:MarkovJumpTransitionData" xmi:id="_ViZkgDh6EeWC-IuSQv4Jww" MarkovJumpState="Cured, on BDQ, any res"/>
              </Node>
            </Node>
          </Node>
        </Node>
        <Node xmi:id="_ViaKADh6EeWC-IuSQv4Jww" NameID="Node135" Label="MDR, BDQ-S, on BR, C+" NodeType="ChanceNode">
          <Prob xmi:id="_ViaKATh6EeWC-IuSQv4Jww" Value="InitMDR*(1-GetBDQMDR)"/>
          <MarkovData xsi:type="tree:MarkovNonAbsorbingStateData" xmi:id="_ViaKAjh6EeWC-IuSRu4Jww">
            <StateReward xmi:id="_Ijf0oJ7lEeWRhpd8L0mxSg" Set="5">
              <Init xmi:id="_Ijf0oZ7lEeWRhpd8L0mxSg" Value="0"/>
              <Incr xmi:id="_Ijf0op7lEeWRhpd8L0mxSg" Value="0"/>
              <Final xmi:id="_Ijf0o57lEeWRhpd8L0mxSg" Value="0"/>
            </StateReward>
          </MarkovData>
          <Definition xmi:id="_08UF0HwKEeWOccOrNyMxXg" Variable="pDefault" Value="0.0029"/>
          <Definition xmi:id="_yChh4HyREeWWzpPBStjXgA" Variable="pDie" Value="pDieTreatedTB"/>
          <Node xmi:id="_ViaKAzh6EeWC-IuSRu4Jww" NameID="Node136" Label="Die" NodeType="TerminalNode">
            <Prob xmi:id="_ViaKBDh6EeWC-IuSRu4Jww" Value="pDie"/>
            <MarkovData xsi:type="tree:MarkovJumpTransitionData" xmi:id="_ViaKBTh6EeWC-IuSRu4Jww" MarkovJumpState="Death"/>
          </Node>
          <Node xmi:id="_ViaKBjh6EeWC-IuSRu4Jww" NameID="Node137" Label="Survive" NodeType="ChanceNode">
            <Prob xmi:id="_ViaKBzh6EeWC-IuSSt4Jww" Value="#"/>
            <MarkovData xsi:type="tree:MarkovTransitionData" xmi:id="_ViaKCDh6EeWC-IuSSt4Jww"/>
            <Node xmi:id="_ViaKCTh6EeWC-IuSSt4Jww" NameID="Node138" Label="Stop treatment - routine" NodeType="TerminalNode">
              <Prob xmi:id="_ViaKCjh6EeWC-IuSSt4Jww" Value="pEnd"/>
              <MarkovData xsi:type="tree:MarkovJumpTransitionData" xmi:id="_ViaKCzh6EeWC-IuSSt4Jww" MarkovJumpState="MDR, BDQ-S, untreated, C+"/>
            </Node>
            <Node xmi:id="_ViaKDDh6EeWC-IuSTs4Jww" NameID="Node139" Label="Continue treatment" NodeType="ChanceNode">
              <Prob xmi:id="_ViaKDTh6EeWC-IuSTs4Jww" Value="#"/>
              <MarkovData xsi:type="tree:MarkovTransitionData" xmi:id="_ViaKDjh6EeWC-IuSTs4Jww"/>
              <Node xmi:id="_ViaKDzh6EeWC-IuSTs4Jww" NameID="Node140" Label="Default" NodeType="TerminalNode">
                <Prob xmi:id="_ViaKEDh6EeWC-IuSTs4Jww" Value="pDefault"/>
                <MarkovData xsi:type="tree:MarkovJumpTransitionData" xmi:id="_ViaKETh6EeWC-IuSUr4Jww" MarkovJumpState="MDR, BDQ-S, untreated, C+"/>
              </Node>
              <Node xmi:id="_ViaKEjh6EeWC-IuSUr4Jww" NameID="Node141" Label="Continue Treatment" NodeType="ChanceNode">
                <Prob xmi:id="_ViaKEzh6EeWC-IuSUr4Jww" Value="#"/>
                <MarkovData xsi:type="tree:MarkovTransitionData" xmi:id="_ViaKFDh6EeWC-IuSUr4Jww"/>
                <Node xmi:id="_ViaKFTh6EeWC-IuSUr4Jww" NameID="Node142" Label="Convert" NodeType="TerminalNode" Node="">
                  <Prob xmi:id="_ViaKFjh6EeWC-IuSVq4Jww" Value="pConvertMDR"/>
                  <MarkovData xsi:type="tree:MarkovJumpTransitionData" xmi:id="_ViaKFzh6EeWC-IuSVq4Jww" MarkovJumpState="MDR, BDQ-S, on BR, C-"/>
                </Node>
                <Node xmi:id="_ViaKGDh6EeWC-IuSVq4Jww" NameID="Node143" Label="Continue Not Converted" NodeType="ChanceNode">
                  <Prob xmi:id="_ViaKGTh6EeWC-IuSVq4Jww" Value="#"/>
                  <MarkovData xsi:type="tree:MarkovTransitionData" xmi:id="_ViaKGjh6EeWC-IuSVq4Jww"/>
                  <Node xmi:id="_ViaKGzh6EeWC-IuSWp4Jww" NameID="Node144" Label="Acquire Pre-XDR" NodeType="TerminalNode" Node="">
                    <Prob xmi:id="_ViaKHDh6EeWC-IuSWp4Jww" Value="pAcquirePreXDR"/>
                    <MarkovData xsi:type="tree:MarkovJumpTransitionData" xmi:id="_ViaKHTh6EeWC-IuSWp4Jww" MarkovJumpState="pre-XDR, BDQ-S, on BR, C+">
                      <TransitionReward xmi:id="_yg0fcDiNEeWC-IuSC94Jww" Set="1" Value="1"/>
                    </MarkovData>
                  </Node>
                  <Node xmi:id="_ViaKHjh6EeWC-IuSWp4Jww" NameID="Node145" Label="Continue MDR" NodeType="TerminalNode" Node="">
                    <Prob xmi:id="_ViaKHzh6EeWC-IuSWp4Jww" Value="#"/>
                    <MarkovData xsi:type="tree:MarkovJumpTransitionData" xmi:id="_ViaKIDh6EeWC-IuSXo4Jww" MarkovJumpState="MDR, BDQ-S, on BR, C+"/>
                  </Node>
                </Node>
              </Node>
            </Node>
          </Node>
        </Node>
        <Node xmi:id="_ViaKITh6EeWC-IuSXo4Jww" NameID="Node315" Label="MDR, BDQ-R, on BR, C+" NodeType="ChanceNode">
          <Prob xmi:id="_ViaKIjh6EeWC-IuSXo4Jww" Value="0"/>
          <MarkovData xsi:type="tree:MarkovNonAbsorbingStateData" xmi:id="_ViaKIzh6EeWC-IuSXo4Jww">
            <StateReward xmi:id="_IkesEJ7lEeWRhpd8MzmxSg" Set="5">
              <Init xmi:id="_IkesEZ7lEeWRhpd8MzmxSg" Value="0"/>
              <Incr xmi:id="_IkesEp7lEeWRhpd8MzmxSg" Value="0"/>
              <Final xmi:id="_IkesE57lEeWRhpd8MzmxSg" Value="0"/>
            </StateReward>
          </MarkovData>
          <Definition xmi:id="_1pQEUHwKEeWOccOrNyMxXg" Variable="pDefault" Value="0.0029"/>
          <Definition xmi:id="_ytyFYHyREeWWzpPBTsjXgA" Variable="pDie" Value="pDieTreatedTB"/>
          <Node xmi:id="_ViaKJDh6EeWC-IuSXo4Jww" NameID="Node316" Label="Die" NodeType="TerminalNode">
            <Prob xmi:id="_ViaKJTh6EeWC-IuSYn4Jww" Value="pDie"/>
            <MarkovData xsi:type="tree:MarkovJumpTransitionData" xmi:id="_ViaKJjh6EeWC-IuSYn4Jww" MarkovJumpState="Death"/>
          </Node>
          <Node xmi:id="_ViaKJzh6EeWC-IuSYn4Jww" NameID="Node317" Label="Survive" NodeType="ChanceNode">
            <Prob xmi:id="_ViaKKDh6EeWC-IuSYn4Jww" Value="#"/>
            <MarkovData xsi:type="tree:MarkovTransitionData" xmi:id="_ViaKKTh6EeWC-IuSYn4Jww"/>
            <Node xmi:id="_ViaKKjh6EeWC-IuSZm4Jww" NameID="Node318" Label="Stop treatment - routine" NodeType="TerminalNode">
              <Prob xmi:id="_ViaKKzh6EeWC-IuSZm4Jww" Value="pEnd"/>
              <MarkovData xsi:type="tree:MarkovJumpTransitionData" xmi:id="_ViaKLDh6EeWC-IuSZm4Jww" MarkovJumpState="MDR, BDQ-R, untreated, C+"/>
            </Node>
            <Node xmi:id="_ViaKLTh6EeWC-IuSZm4Jww" NameID="Node319" Label="Continue treatment" NodeType="ChanceNode">
              <Prob xmi:id="_ViaKLjh6EeWC-IuSZm4Jww" Value="#"/>
              <MarkovData xsi:type="tree:MarkovTransitionData" xmi:id="_ViaKLzh6EeWC-IuSal4Jww"/>
              <Node xmi:id="_ViaKMDh6EeWC-IuSal4Jww" NameID="Node320" Label="Default" NodeType="TerminalNode">
                <Prob xmi:id="_ViaKMTh6EeWC-IuSal4Jww" Value="pDefault"/>
                <MarkovData xsi:type="tree:MarkovJumpTransitionData" xmi:id="_ViaKMjh6EeWC-IuSal4Jww" MarkovJumpState="MDR, BDQ-R, untreated, C+"/>
              </Node>
              <Node xmi:id="_ViaKMzh6EeWC-IuSal4Jww" NameID="Node321" Label="Continue Treatment" NodeType="ChanceNode">
                <Prob xmi:id="_ViaKNDh6EeWC-IuSbk4Jww" Value="#"/>
                <MarkovData xsi:type="tree:MarkovTransitionData" xmi:id="_ViaKNTh6EeWC-IuSbk4Jww"/>
                <Node xmi:id="_ViaKNjh6EeWC-IuSbk4Jww" NameID="Node322" Label="Convert" NodeType="TerminalNode" Node="">
                  <Prob xmi:id="_ViaKNzh6EeWC-IuSbk4Jww" Value="pConvertMDR"/>
                  <MarkovData xsi:type="tree:MarkovJumpTransitionData" xmi:id="_ViaKODh6EeWC-IuSbk4Jww" MarkovJumpState="MDR, BDQ-R, on BR, C-"/>
                </Node>
                <Node xmi:id="_ViaKOTh6EeWC-IuScj4Jww" NameID="Node323" Label="Continue Not Converted" NodeType="ChanceNode">
                  <Prob xmi:id="_ViaKOjh6EeWC-IuScj4Jww" Value="#"/>
                  <MarkovData xsi:type="tree:MarkovTransitionData" xmi:id="_ViaKOzh6EeWC-IuScj4Jww"/>
                  <Node xmi:id="_ViaKPDh6EeWC-IuScj4Jww" NameID="Node324" Label="Acquire Pre-XDR" NodeType="TerminalNode" Node="">
                    <Prob xmi:id="_ViaKPTh6EeWC-IuScj4Jww" Value="pAcquirePreXDR"/>
                    <MarkovData xsi:type="tree:MarkovJumpTransitionData" xmi:id="_ViaKPjh6EeWC-IuSdi4Jww" MarkovJumpState="pre-XDR, BDQ-R, on BR, C+">
                      <TransitionReward xmi:id="_0zfssDiNEeWC-IuSC94Jww" Set="1" Value="1"/>
                      <TransitionReward xmi:id="_nDrRQDiOEeWC-IuSE74Jww" Set="4" Value="1"/>
                    </MarkovData>
                  </Node>
                  <Node xmi:id="_ViaKPzh6EeWC-IuSdi4Jww" NameID="Node325" Label="Continue MDR" NodeType="TerminalNode" Node="">
                    <Prob xmi:id="_ViaKQDh6EeWC-IuSdi4Jww" Value="#"/>
                    <MarkovData xsi:type="tree:MarkovJumpTransitionData" xmi:id="_ViaKQTh6EeWC-IuSdi4Jww" MarkovJumpState="MDR, BDQ-R, on BR, C+"/>
                  </Node>
                </Node>
              </Node>
            </Node>
          </Node>
        </Node>
        <Node xmi:id="_ViaKQjh6EeWC-IuSdi4Jww" NameID="Node146" Label="MDR, BDQ-S, on BR, C-" NodeType="ChanceNode">
          <Prob xmi:id="_ViaKQzh6EeWC-IuSeh4Jww" Value="0"/>
          <MarkovData xsi:type="tree:MarkovNonAbsorbingStateData" xmi:id="_ViaKRDh6EeWC-IuSeh4Jww">
            <StateReward xmi:id="_IlW10J7lEeWRhpd8MzmxSg" Set="5">
              <Init xmi:id="_IlW10Z7lEeWRhpd8NymxSg" Value="0"/>
              <Incr xmi:id="_IlW10p7lEeWRhpd8NymxSg" Value="0"/>
              <Final xmi:id="_IlW1057lEeWRhpd8NymxSg" Value="0"/>
            </StateReward>
          </MarkovData>
          <Definition xmi:id="_2R1uUHwKEeWOccOrNyMxXg" Variable="pDefault" Value="0.0029"/>
          <Definition xmi:id="_-NvXAHyQEeWWzpPBJ2jXgA" Variable="pDie" Value="pDieWell"/>
          <Definition xmi:id="_0HVJYIK_EeWnbaQlA_zvuQ" Variable="RelapseProp" Value="RelapsePropMDR"/>
          <Node xmi:id="_ViaKRTh6EeWC-IuSeh4Jww" NameID="Node147" Label="Die" NodeType="TerminalNode">
            <Prob xmi:id="_ViaKRjh6EeWC-IuSeh4Jww" Value="pDie"/>
            <MarkovData xsi:type="tree:MarkovJumpTransitionData" xmi:id="_ViaKRzh6EeWC-IuSeh4Jww" MarkovJumpState="Death"/>
          </Node>
          <Node xmi:id="_ViaKSDh6EeWC-IuSfg4Jww" NameID="Node148" Label="Survive" NodeType="ChanceNode">
            <Prob xmi:id="_ViaKSTh6EeWC-IuSfg4Jww" Value="#"/>
            <MarkovData xsi:type="tree:MarkovTransitionData" xmi:id="_ViaKSjh6EeWC-IuSfg4Jww"/>
            <Node xmi:id="_ViaKSzh6EeWC-IuSfg4Jww" NameID="Node149" Label="Stop treatment - routine" NodeType="TerminalNode">
              <Prob xmi:id="_ViaKTDh6EeWC-IuSfg4Jww" Value="pEnd"/>
              <MarkovData xsi:type="tree:MarkovJumpTransitionData" xmi:id="_ViaKTTh6EeWC-IuSgf4Jww" MarkovJumpState="MDR, BDQ-S, untreated, C-"/>
            </Node>
            <Node xmi:id="_ViaKTjh6EeWC-IuSgf4Jww" NameID="Node150" Label="Continue treatment" NodeType="ChanceNode">
              <Prob xmi:id="_ViaKTzh6EeWC-IuSgf4Jww" Value="#"/>
              <MarkovData xsi:type="tree:MarkovTransitionData" xmi:id="_ViaKUDh6EeWC-IuSgf4Jww"/>
              <Node xmi:id="_ViaKUTh6EeWC-IuSgf4Jww" NameID="Node151" Label="Default" NodeType="TerminalNode">
                <Prob xmi:id="_ViaKUjh6EeWC-IuShe4Jww" Value="pDefault"/>
                <MarkovData xsi:type="tree:MarkovJumpTransitionData" xmi:id="_ViaKUzh6EeWC-IuShe4Jww" MarkovJumpState="MDR, BDQ-S, untreated, C-"/>
              </Node>
              <Node xmi:id="_ViaKVDh6EeWC-IuShe4Jww" NameID="Node152" Label="Continue Treatment" NodeType="ChanceNode">
                <Prob xmi:id="_ViaKVTh6EeWC-IuShe4Jww" Value="#"/>
                <MarkovData xsi:type="tree:MarkovTransitionData" xmi:id="_ViaKVjh6EeWC-IuShe4Jww"/>
                <Node xmi:id="_ViaKVzh6EeWC-IuSid4Jww" NameID="Node153" Label="Cured" NodeType="TerminalNode">
                  <Prob xmi:id="_ViaKWDh6EeWC-IuSid4Jww" Value="pCure"/>
                  <MarkovData xsi:type="tree:MarkovJumpTransitionData" xmi:id="_ViaKWTh6EeWC-IuSid4Jww" MarkovJumpState="Cured, on BR, MDR"/>
                </Node>
                <Node xmi:id="_ViaKWjh6EeWC-IuSid4Jww" NameID="Node154" Label="Continue Not Cured" NodeType="TerminalNode">
                  <Prob xmi:id="_ViaKWzh6EeWC-IuSid4Jww" Value="#"/>
                  <MarkovData xsi:type="tree:MarkovJumpTransitionData" xmi:id="_ViaKXDh6EeWC-IuSjc4Jww" MarkovJumpState="MDR, BDQ-S, on BR, C-"/>
                </Node>
              </Node>
            </Node>
          </Node>
        </Node>
        <Node xmi:id="_ViaKXTh6EeWC-IuSjc4Jww" NameID="Node326" Label="MDR, BDQ-R, on BR, C-" NodeType="ChanceNode">
          <Prob xmi:id="_ViaKXjh6EeWC-IuSjc4Jww" Value="0"/>
          <MarkovData xsi:type="tree:MarkovNonAbsorbingStateData" xmi:id="_ViaKXzh6EeWC-IuSjc4Jww">
            <StateReward xmi:id="_ImPmoJ7lEeWRhpd8NymxSg" Set="5">
              <Init xmi:id="_ImPmoZ7lEeWRhpd8NymxSg" Value="0"/>
              <Incr xmi:id="_ImPmop7lEeWRhpd8OxmxSg" Value="0"/>
              <Final xmi:id="_ImPmo57lEeWRhpd8OxmxSg" Value="0"/>
            </StateReward>
          </MarkovData>
          <Definition xmi:id="_3aQH4HwKEeWOccOrOxMxXg" Variable="pDefault" Value="0.0029"/>
          <Definition xmi:id="_-yNWAHyQEeWWzpPBJ2jXgA" Variable="pDie" Value="pDieWell"/>
          <Definition xmi:id="_1Dhr4IK_EeWnbaQlA_zvuQ" Variable="RelapseProp" Value="RelapsePropMDR"/>
          <Node xmi:id="_ViaKYDh6EeWC-IuSjc4Jww" NameID="Node327" Label="Die" NodeType="TerminalNode">
            <Prob xmi:id="_ViaKYTh6EeWC-IuSkb4Jww" Value="pDie"/>
            <MarkovData xsi:type="tree:MarkovJumpTransitionData" xmi:id="_ViaKYjh6EeWC-IuSkb4Jww" MarkovJumpState="Death"/>
          </Node>
          <Node xmi:id="_ViaKYzh6EeWC-IuSkb4Jww" NameID="Node328" Label="Survive" NodeType="ChanceNode">
            <Prob xmi:id="_ViaKZDh6EeWC-IuSkb4Jww" Value="#"/>
            <MarkovData xsi:type="tree:MarkovTransitionData" xmi:id="_ViaKZTh6EeWC-IuSkb4Jww"/>
            <Node xmi:id="_ViaKZjh6EeWC-IuSla4Jww" NameID="Node329" Label="Stop treatment - routine" NodeType="TerminalNode">
              <Prob xmi:id="_ViaKZzh6EeWC-IuSla4Jww" Value="pEnd"/>
              <MarkovData xsi:type="tree:MarkovJumpTransitionData" xmi:id="_ViaKaDh6EeWC-IuSla4Jww" MarkovJumpState="MDR, BDQ-R, untreated, C-"/>
            </Node>
            <Node xmi:id="_ViaKaTh6EeWC-IuSla4Jww" NameID="Node330" Label="Continue treatment" NodeType="ChanceNode">
              <Prob xmi:id="_ViaKajh6EeWC-IuSla4Jww" Value="#"/>
              <MarkovData xsi:type="tree:MarkovTransitionData" xmi:id="_ViaKazh6EeWC-IuSmZ4Jww"/>
              <Node xmi:id="_ViaKbDh6EeWC-IuSmZ4Jww" NameID="Node331" Label="Default" NodeType="TerminalNode">
                <Prob xmi:id="_ViaKbTh6EeWC-IuSmZ4Jww" Value="pDefault"/>
                <MarkovData xsi:type="tree:MarkovJumpTransitionData" xmi:id="_ViaKbjh6EeWC-IuSmZ4Jww" MarkovJumpState="MDR, BDQ-R, untreated, C-"/>
              </Node>
              <Node xmi:id="_ViaKbzh6EeWC-IuSmZ4Jww" NameID="Node332" Label="Continue Treatment" NodeType="ChanceNode">
                <Prob xmi:id="_ViaKcDh6EeWC-IuSnY4Jww" Value="#"/>
                <MarkovData xsi:type="tree:MarkovTransitionData" xmi:id="_ViaKcTh6EeWC-IuSnY4Jww"/>
                <Node xmi:id="_ViaKcjh6EeWC-IuSnY4Jww" NameID="Node333" Label="Cured" NodeType="TerminalNode" Node="">
                  <Prob xmi:id="_ViaKczh6EeWC-IuSnY4Jww" Value="pCure"/>
                  <MarkovData xsi:type="tree:MarkovJumpTransitionData" xmi:id="_ViaKdDh6EeWC-IuSnY4Jww" MarkovJumpState="Cured, on BR, MDR"/>
                </Node>
                <Node xmi:id="_ViaKdTh6EeWC-IuSoX4Jww" NameID="Node334" Label="Continue Not Cured" NodeType="TerminalNode" Node="">
                  <Prob xmi:id="_ViaKdjh6EeWC-IuSoX4Jww" Value="#"/>
                  <MarkovData xsi:type="tree:MarkovJumpTransitionData" xmi:id="_ViaKdzh6EeWC-IuSoX4Jww" MarkovJumpState="MDR, BDQ-R, on BR, C-"/>
                </Node>
              </Node>
            </Node>
          </Node>
        </Node>
        <Node xmi:id="_ViaKeDh6EeWC-IuSoX4Jww" NameID="Node114" Label="pre-XDR, BDQ-S, on BR, C+" NodeType="ChanceNode">
          <Prob xmi:id="_ViaKeTh6EeWC-IuSoX4Jww" Value="InitPreXDR*(1-GetBDQMDR)"/>
          <MarkovData xsi:type="tree:MarkovNonAbsorbingStateData" xmi:id="_ViaKejh6EeWC-IuSpW4Jww">
            <StateReward xmi:id="_InHwYJ7lEeWRhpd8OxmxSg" Set="5">
              <Init xmi:id="_InHwYZ7lEeWRhpd8OxmxSg" Value="0"/>
              <Incr xmi:id="_InHwYp7lEeWRhpd8OxmxSg" Value="0"/>
              <Final xmi:id="_InHwY57lEeWRhpd8PwmxSg" Value="0"/>
            </StateReward>
          </MarkovData>
          <Definition xmi:id="_3-kV4HwKEeWOccOrOxMxXg" Variable="pDefault" Value="0.0029"/>
          <Definition xmi:id="_zjbT8HyREeWWzpPBTsjXgA" Variable="pDie" Value="pDieTreatedTB"/>
          <Node xmi:id="_ViaKezh6EeWC-IuSpW4Jww" NameID="Node115" Label="Die" NodeType="TerminalNode">
            <Prob xmi:id="_ViaKfDh6EeWC-IuSpW4Jww" Value="pDie"/>
            <MarkovData xsi:type="tree:MarkovJumpTransitionData" xmi:id="_ViaKfTh6EeWC-IuSpW4Jww" MarkovJumpState="Death"/>
          </Node>
          <Node xmi:id="_ViaKfjh6EeWC-IuSpW4Jww" NameID="Node116" Label="Survive" NodeType="ChanceNode">
            <Prob xmi:id="_ViaKfzh6EeWC-IuSqV4Jww" Value="#"/>
            <MarkovData xsi:type="tree:MarkovTransitionData" xmi:id="_ViaKgDh6EeWC-IuSqV4Jww"/>
            <Node xmi:id="_ViaKgTh6EeWC-IuSqV4Jww" NameID="Node117" Label="Stop Treatment - Routine" NodeType="TerminalNode">
              <Prob xmi:id="_ViaKgjh6EeWC-IuSqV4Jww" Value="pEnd"/>
              <MarkovData xsi:type="tree:MarkovJumpTransitionData" xmi:id="_ViaKgzh6EeWC-IuSqV4Jww" MarkovJumpState="pre-XDR, BDQ-S, untreated, C+"/>
            </Node>
            <Node xmi:id="_ViaKhDh6EeWC-IuSrU4Jww" NameID="Node118" Label="Continue Treatment" NodeType="ChanceNode">
              <Prob xmi:id="_ViaKhTh6EeWC-IuSrU4Jww" Value="#"/>
              <MarkovData xsi:type="tree:MarkovTransitionData" xmi:id="_ViaKhjh6EeWC-IuSrU4Jww"/>
              <Node xmi:id="_ViaKhzh6EeWC-IuSrU4Jww" NameID="Node119" Label="Default" NodeType="TerminalNode">
                <Prob xmi:id="_ViaKiDh6EeWC-IuSrU4Jww" Value="pDefault"/>
                <MarkovData xsi:type="tree:MarkovJumpTransitionData" xmi:id="_ViaKiTh6EeWC-IuSsT4Jww" MarkovJumpState="pre-XDR, BDQ-S, untreated, C+"/>
              </Node>
              <Node xmi:id="_ViaKijh6EeWC-IuSsT4Jww" NameID="Node120" Label="Continue Treatment" NodeType="ChanceNode">
                <Prob xmi:id="_ViaKizh6EeWC-IuSsT4Jww" Value="#"/>
                <MarkovData xsi:type="tree:MarkovTransitionData" xmi:id="_ViaKjDh6EeWC-IuSsT4Jww"/>
                <Node xmi:id="_ViaKjTh6EeWC-IuSsT4Jww" NameID="Node121" Label="Converted" NodeType="ChanceNode">
                  <Prob xmi:id="_ViaKjjh6EeWC-IuStS4Jww" Value="pConvertPreXDR"/>
                  <MarkovData xsi:type="tree:MarkovTransitionData" xmi:id="_ViaKjzh6EeWC-IuStS4Jww"/>
                  <Node xmi:id="_ViaKkDh6EeWC-IuStS4Jww" NameID="Node206" Label="Start BDQ" NodeType="TerminalNode">
                    <Prob xmi:id="_ViaKkTh6EeWC-IuStS4Jww" Value="pStartBDQPreXDR"/>
                    <MarkovData xsi:type="tree:MarkovJumpTransitionData" xmi:id="_ViaKkjh6EeWC-IuStS4Jww" MarkovJumpState="pre-XDR, BDQ-S, on BDQ, C-"/>
                  </Node>
                  <Node xmi:id="_ViaKkzh6EeWC-IuSuR4Jww" NameID="Node205" Label="Continue BR" NodeType="TerminalNode">
                    <Prob xmi:id="_ViaKlDh6EeWC-IuSuR4Jww" Value="#"/>
                    <MarkovData xsi:type="tree:MarkovJumpTransitionData" xmi:id="_ViaKlTh6EeWC-IuSuR4Jww" MarkovJumpState="pre-XDR, BDQ-S, on BR, C-"/>
                  </Node>
                </Node>
                <Node xmi:id="_ViaKljh6EeWC-IuSuR4Jww" NameID="Node122" Label="Continue Not Converted" NodeType="ChanceNode">
                  <Prob xmi:id="_ViaKlzh6EeWC-IuSuR4Jww" Value="#"/>
                  <MarkovData xsi:type="tree:MarkovTransitionData" xmi:id="_ViaKmDh6EeWC-IuSvQ4Jww"/>
                  <Node xmi:id="_ViaKmTh6EeWC-IuSvQ4Jww" NameID="Node123" Label="Acquire XDR" NodeType="ChanceNode">
                    <Prob xmi:id="_ViaKmjh6EeWC-IuSvQ4Jww" Value="pAcquireXDR"/>
                    <MarkovData xsi:type="tree:MarkovTransitionData" xmi:id="_ViaKmzh6EeWC-IuSvQ4Jww">
                      <TransitionReward xmi:id="_K51RsDiOEeWC-IuSD84Jww" Set="2" Value="1"/>
                    </MarkovData>
                    <Node xmi:id="_ViaKnDh6EeWC-IuSvQ4Jww" NameID="Node208" Label="Start BDQ" NodeType="TerminalNode">
                      <Prob xmi:id="_ViaKnTh6EeWC-IuSwP4Jww" Value="pStartBDQPreXDR"/>
                      <MarkovData xsi:type="tree:MarkovJumpTransitionData" xmi:id="_ViaKnjh6EeWC-IuSwP4Jww" MarkovJumpState="XDR, BDQ-S, on BDQ, C+"/>
                    </Node>
                    <Node xmi:id="_ViaKnzh6EeWC-IuSwP4Jww" NameID="Node207" Label="Continue BR" NodeType="TerminalNode">
                      <Prob xmi:id="_ViaKoDh6EeWC-IuSwP4Jww" Value="#"/>
                      <MarkovData xsi:type="tree:MarkovJumpTransitionData" xmi:id="_ViaKoTh6EeWC-IuSwP4Jww" MarkovJumpState="XDR, BDQ-S, on BR, C+"/>
                    </Node>
                  </Node>
                  <Node xmi:id="_ViaKojh6EeWC-IuSxO4Jww" NameID="Node124" Label="Continue Pre-XDR" NodeType="ChanceNode">
                    <Prob xmi:id="_ViaKozh6EeWC-IuSxO4Jww" Value="#"/>
                    <MarkovData xsi:type="tree:MarkovTransitionData" xmi:id="_ViaKpDh6EeWC-IuSxO4Jww"/>
                    <Node xmi:id="_ViaKpTh6EeWC-IuSxO4Jww" NameID="Node210" Label="Start BDQ" NodeType="TerminalNode">
                      <Prob xmi:id="_ViaKpjh6EeWC-IuSxO4Jww" Value="pStartBDQPreXDR"/>
                      <MarkovData xsi:type="tree:MarkovJumpTransitionData" xmi:id="_ViaKpzh6EeWC-IuSyN4Jww" MarkovJumpState="pre-XDR, BDQ-S, on BDQ, C+"/>
                    </Node>
                    <Node xmi:id="_ViaKqDh6EeWC-IuSyN4Jww" NameID="Node209" Label="Continue BR" NodeType="TerminalNode">
                      <Prob xmi:id="_ViaKqTh6EeWC-IuSyN4Jww" Value="#"/>
                      <MarkovData xsi:type="tree:MarkovJumpTransitionData" xmi:id="_ViaKqjh6EeWC-IuSyN4Jww" MarkovJumpState="pre-XDR, BDQ-S, on BR, C+"/>
                    </Node>
                  </Node>
                </Node>
              </Node>
            </Node>
          </Node>
        </Node>
        <Node xmi:id="_ViaKqzh6EeWC-IuSyN4Jww" NameID="Node335" Label="pre-XDR, BDQ-R, on BR, C+" NodeType="ChanceNode">
          <Prob xmi:id="_ViaKrDh6EeWC-IuSzM4Jww" Value="0"/>
          <MarkovData xsi:type="tree:MarkovNonAbsorbingStateData" xmi:id="_ViaKrTh6EeWC-IuSzM4Jww">
            <StateReward xmi:id="_In_6IJ7lEeWRhpd8PwmxSg" Set="5">
              <Init xmi:id="_In_6IZ7lEeWRhpd8PwmxSg" Value="0"/>
              <Incr xmi:id="_In_6Ip7lEeWRhpd8PwmxSg" Value="0"/>
              <Final xmi:id="_In_6I57lEeWRhpd8PwmxSg" Value="0"/>
            </StateReward>
          </MarkovData>
          <Definition xmi:id="_4fcOUHwKEeWOccOrOxMxXg" Variable="pDefault" Value="0.0029"/>
          <Definition xmi:id="_0HqCYHyREeWWzpPBTsjXgA" Variable="pDie" Value="pDieTreatedTB"/>
          <Node xmi:id="_ViaKrjh6EeWC-IuSzM4Jww" NameID="Node336" Label="Die" NodeType="TerminalNode">
            <Prob xmi:id="_ViaKrzh6EeWC-IuSzM4Jww" Value="pDie"/>
            <MarkovData xsi:type="tree:MarkovJumpTransitionData" xmi:id="_ViaKsDh6EeWC-IuSzM4Jww" MarkovJumpState="Death"/>
          </Node>
          <Node xmi:id="_ViaKsTh6EeWC-IuS0L4Jww" NameID="Node337" Label="Survive" NodeType="ChanceNode">
            <Prob xmi:id="_ViaKsjh6EeWC-IuS0L4Jww" Value="#"/>
            <MarkovData xsi:type="tree:MarkovTransitionData" xmi:id="_ViaKszh6EeWC-IuS0L4Jww"/>
            <Node xmi:id="_ViaKtDh6EeWC-IuS0L4Jww" NameID="Node338" Label="Stop Treatment - Routine" NodeType="TerminalNode">
              <Prob xmi:id="_ViaKtTh6EeWC-IuS0L4Jww" Value="pEnd"/>
              <MarkovData xsi:type="tree:MarkovJumpTransitionData" xmi:id="_ViaKtjh6EeWC-IuS1K4Jww" MarkovJumpState="pre-XDR, BDQ-R, untreated, C+"/>
            </Node>
            <Node xmi:id="_ViaKtzh6EeWC-IuS1K4Jww" NameID="Node339" Label="Continue Treatment" NodeType="ChanceNode">
              <Prob xmi:id="_ViaKuDh6EeWC-IuS1K4Jww" Value="#"/>
              <MarkovData xsi:type="tree:MarkovTransitionData" xmi:id="_ViaKuTh6EeWC-IuS1K4Jww"/>
              <Node xmi:id="_ViaKujh6EeWC-IuS1K4Jww" NameID="Node340" Label="Default" NodeType="TerminalNode">
                <Prob xmi:id="_ViaKuzh6EeWC-IuS2J4Jww" Value="pDefault"/>
                <MarkovData xsi:type="tree:MarkovJumpTransitionData" xmi:id="_ViaKvDh6EeWC-IuS2J4Jww" MarkovJumpState="pre-XDR, BDQ-R, untreated, C+"/>
              </Node>
              <Node xmi:id="_ViaKvTh6EeWC-IuS2J4Jww" NameID="Node341" Label="Continue Treatment" NodeType="ChanceNode">
                <Prob xmi:id="_ViaKvjh6EeWC-IuS2J4Jww" Value="#"/>
                <MarkovData xsi:type="tree:MarkovTransitionData" xmi:id="_ViaKvzh6EeWC-IuS2J4Jww"/>
                <Node xmi:id="_ViaKwDh6EeWC-IuS3I4Jww" NameID="Node342" Label="Converted" NodeType="ChanceNode">
                  <Prob xmi:id="_ViaKwTh6EeWC-IuS3I4Jww" Value="pConvertPreXDR"/>
                  <MarkovData xsi:type="tree:MarkovTransitionData" xmi:id="_ViaKwjh6EeWC-IuS3I4Jww"/>
                  <Node xmi:id="_ViaKwzh6EeWC-IuS3I4Jww" NameID="Node343" Label="Start BDQ" NodeType="TerminalNode">
                    <Prob xmi:id="_ViaKxDh6EeWC-IuS3I4Jww" Value="pStartBDQPreXDR"/>
                    <MarkovData xsi:type="tree:MarkovJumpTransitionData" xmi:id="_ViaKxTh6EeWC-IuS4H4Jww" MarkovJumpState="pre-XDR, BDQ-R, on BDQ, C-"/>
                  </Node>
                  <Node xmi:id="_ViaKxjh6EeWC-IuS4H4Jww" NameID="Node344" Label="Continue BR" NodeType="TerminalNode">
                    <Prob xmi:id="_ViaKxzh6EeWC-IuS4H4Jww" Value="#"/>
                    <MarkovData xsi:type="tree:MarkovJumpTransitionData" xmi:id="_ViaKyDh6EeWC-IuS4H4Jww" MarkovJumpState="pre-XDR, BDQ-R, on BR, C-"/>
                  </Node>
                </Node>
                <Node xmi:id="_ViaKyTh6EeWC-IuS4H4Jww" NameID="Node345" Label="Continue Not Converted" NodeType="ChanceNode">
                  <Prob xmi:id="_ViaKyjh6EeWC-IuS5G4Jww" Value="#"/>
                  <MarkovData xsi:type="tree:MarkovTransitionData" xmi:id="_ViaKyzh6EeWC-IuS5G4Jww"/>
                  <Node xmi:id="_ViaKzDh6EeWC-IuS5G4Jww" NameID="Node346" Label="Acquire XDR" NodeType="ChanceNode">
                    <Prob xmi:id="_ViaKzTh6EeWC-IuS5G4Jww" Value="pAcquireXDR"/>
                    <MarkovData xsi:type="tree:MarkovTransitionData" xmi:id="_ViaKzjh6EeWC-IuS5G4Jww">
                      <TransitionReward xmi:id="_MiG3EDiOEeWC-IuSD84Jww" Set="2" Value="1"/>
                      <TransitionReward xmi:id="_66WgwDiOEeWC-IuSF64Jww" Set="5" Value="1"/>
                    </MarkovData>
                    <Node xmi:id="_ViaKzzh6EeWC-IuS6F4Jww" NameID="Node347" Label="Start BDQ" NodeType="TerminalNode">
                      <Prob xmi:id="_ViaK0Dh6EeWC-IuS6F4Jww" Value="pStartBDQPreXDR"/>
                      <MarkovData xsi:type="tree:MarkovJumpTransitionData" xmi:id="_ViaK0Th6EeWC-IuS6F4Jww" MarkovJumpState="XDR, BDQ-R, on BDQ, C+"/>
                    </Node>
                    <Node xmi:id="_ViaK0jh6EeWC-IuS6F4Jww" NameID="Node348" Label="Continue BR" NodeType="TerminalNode">
                      <Prob xmi:id="_ViaK0zh6EeWC-IuS6F4Jww" Value="#"/>
                      <MarkovData xsi:type="tree:MarkovJumpTransitionData" xmi:id="_ViaK1Dh6EeWC-IuS7E4Jww" MarkovJumpState="XDR, BDQ-R, on BR, C+"/>
                    </Node>
                  </Node>
                  <Node xmi:id="_ViaK1Th6EeWC-IuS7E4Jww" NameID="Node349" Label="Continue Pre-XDR" NodeType="ChanceNode">
                    <Prob xmi:id="_ViaK1jh6EeWC-IuS7E4Jww" Value="#"/>
                    <MarkovData xsi:type="tree:MarkovTransitionData" xmi:id="_ViaK1zh6EeWC-IuS7E4Jww"/>
                    <Node xmi:id="_ViaK2Dh6EeWC-IuS7E4Jww" NameID="Node350" Label="Start BDQ" NodeType="TerminalNode">
                      <Prob xmi:id="_ViaK2Th6EeWC-IuS8D4Jww" Value="pStartBDQPreXDR"/>
                      <MarkovData xsi:type="tree:MarkovJumpTransitionData" xmi:id="_ViaK2jh6EeWC-IuS8D4Jww" MarkovJumpState="pre-XDR, BDQ-R, on BDQ, C+"/>
                    </Node>
                    <Node xmi:id="_ViaK2zh6EeWC-IuS8D4Jww" NameID="Node351" Label="Continue BR" NodeType="TerminalNode">
                      <Prob xmi:id="_ViaK3Dh6EeWC-IuS8D4Jww" Value="#"/>
                      <MarkovData xsi:type="tree:MarkovJumpTransitionData" xmi:id="_ViaK3Th6EeWC-IuS8D4Jww" MarkovJumpState="pre-XDR, BDQ-R, on BR, C+"/>
                    </Node>
                  </Node>
                </Node>
              </Node>
            </Node>
          </Node>
        </Node>
        <Node xmi:id="_ViaK3jh6EeWC-IuS9C4Jww" NameID="Node125" Label="pre-XDR, BDQ-S, on BR, C-" NodeType="ChanceNode">
          <Prob xmi:id="_ViaK3zh6EeWC-IuS9C4Jww" Value="0"/>
          <MarkovData xsi:type="tree:MarkovNonAbsorbingStateData" xmi:id="_ViaK4Dh6EeWC-IuS9C4Jww">
            <StateReward xmi:id="_IpAmwJ7lEeWRhpd8QvmxSg" Set="5">
              <Init xmi:id="_IpAmwZ7lEeWRhpd8QvmxSg" Value="0"/>
              <Incr xmi:id="_IpAmwp7lEeWRhpd8QvmxSg" Value="0"/>
              <Final xmi:id="_IpAmw57lEeWRhpd8QvmxSg" Value="0"/>
            </StateReward>
          </MarkovData>
          <Definition xmi:id="_5Iub4HwKEeWOccOrOxMxXg" Variable="pDefault" Value="0.0029"/>
          <Definition xmi:id="__ty0gHyQEeWWzpPBJ2jXgA" Variable="pDie" Value="pDieWell"/>
          <Definition xmi:id="_PN21UILBEeW-ZNpVB-nceQ" Variable="RelapseProp" Value="RelapsePropPreXDR"/>
          <Node xmi:id="_ViaK4Th6EeWC-IuS9C4Jww" NameID="Node126" Label="Die" NodeType="TerminalNode">
            <Prob xmi:id="_ViaK4jh6EeWC-IuS9C4Jww" Value="pDie"/>
            <MarkovData xsi:type="tree:MarkovJumpTransitionData" xmi:id="_ViaK4zh6EeWC-IuS-B4Jww" MarkovJumpState="Death"/>
          </Node>
          <Node xmi:id="_ViaK5Dh6EeWC-IuS-B4Jww" NameID="Node127" Label="Survive" NodeType="ChanceNode">
            <Prob xmi:id="_ViaK5Th6EeWC-IuS-B4Jww" Value="#"/>
            <MarkovData xsi:type="tree:MarkovTransitionData" xmi:id="_ViaK5jh6EeWC-IuS-B4Jww"/>
            <Node xmi:id="_ViaK5zh6EeWC-IuS-B4Jww" NameID="Node128" Label="Stop Treatment - Routine" NodeType="TerminalNode">
              <Prob xmi:id="_ViaK6Dh6EeWC-IuS_A4Jww" Value="pEnd"/>
              <MarkovData xsi:type="tree:MarkovJumpTransitionData" xmi:id="_ViaK6Th6EeWC-IuS_A4Jww" MarkovJumpState="pre-XDR, BDQ-S, untreated, C-"/>
            </Node>
            <Node xmi:id="_ViaK6jh6EeWC-IuS_A4Jww" NameID="Node129" Label="Continue Treatment" NodeType="ChanceNode">
              <Prob xmi:id="_ViaK6zh6EeWC-IuS_A4Jww" Value="#"/>
              <MarkovData xsi:type="tree:MarkovTransitionData" xmi:id="_ViaK7Dh6EeWC-IuS_A4Jww"/>
              <Node xmi:id="_ViaK7Th6EeWC-IuSA_4Jww" NameID="Node130" Label="Default" NodeType="TerminalNode">
                <Prob xmi:id="_ViaK7jh6EeWC-IuSA_4Jww" Value="pDefault"/>
                <MarkovData xsi:type="tree:MarkovJumpTransitionData" xmi:id="_ViaK7zh6EeWC-IuSA_4Jww" MarkovJumpState="pre-XDR, BDQ-S, untreated, C-"/>
              </Node>
              <Node xmi:id="_ViaK8Dh6EeWC-IuSA_4Jww" NameID="Node131" Label="Continue Treatment" NodeType="ChanceNode">
                <Prob xmi:id="_ViaK8Th6EeWC-IuSA_4Jww" Value="#"/>
                <MarkovData xsi:type="tree:MarkovTransitionData" xmi:id="_ViaK8jh6EeWC-IuSB-4Jww"/>
                <Node xmi:id="_ViaK8zh6EeWC-IuSB-4Jww" NameID="Node132" Label="Cured" NodeType="ChanceNode">
                  <Prob xmi:id="_ViaK9Dh6EeWC-IuSB-4Jww" Value="pCure"/>
                  <MarkovData xsi:type="tree:MarkovTransitionData" xmi:id="_ViaK9Th6EeWC-IuSB-4Jww"/>
                  <Node xmi:id="_ViaK9jh6EeWC-IuSB-4Jww" NameID="Node249" Label="Start BDQ" NodeType="TerminalNode">
                    <Prob xmi:id="_ViaK9zh6EeWC-IuSC94Jww" Value="pStartBDQPreXDR"/>
                    <MarkovData xsi:type="tree:MarkovJumpTransitionData" xmi:id="_ViaK-Dh6EeWC-IuSC94Jww" MarkovJumpState="Cured, on BDQ, any res"/>
                  </Node>
                  <Node xmi:id="_ViaK-Th6EeWC-IuSC94Jww" NameID="Node248" Label="Continue BR" NodeType="TerminalNode">
                    <Prob xmi:id="_ViaK-jh6EeWC-IuSC94Jww" Value="#"/>
                    <MarkovData xsi:type="tree:MarkovJumpTransitionData" xmi:id="_ViaK-zh6EeWC-IuSC94Jww" MarkovJumpState="Cured, on BR, pre-XDR"/>
                  </Node>
                </Node>
                <Node xmi:id="_ViaK_Dh6EeWC-IuSD84Jww" NameID="Node133" Label="Continue Not Cured" NodeType="ChanceNode">
                  <Prob xmi:id="_ViaK_Th6EeWC-IuSD84Jww" Value="#"/>
                  <MarkovData xsi:type="tree:MarkovTransitionData" xmi:id="_ViaK_jh6EeWC-IuSD84Jww"/>
                  <Node xmi:id="_ViaK_zh6EeWC-IuSD84Jww" NameID="Node251" Label="Start BDQ" NodeType="TerminalNode">
                    <Prob xmi:id="_ViaLADh6EeWC-IuSD84Jww" Value="pStartBDQPreXDR"/>
                    <MarkovData xsi:type="tree:MarkovJumpTransitionData" xmi:id="_ViaLATh6EeWC-IuSE74Jww" MarkovJumpState="pre-XDR, BDQ-S, on BDQ, C-"/>
                  </Node>
                  <Node xmi:id="_ViaLAjh6EeWC-IuSE74Jww" NameID="Node250" Label="Continue BR" NodeType="TerminalNode">
                    <Prob xmi:id="_ViaLAzh6EeWC-IuSE74Jww" Value="#"/>
                    <MarkovData xsi:type="tree:MarkovJumpTransitionData" xmi:id="_ViaLBDh6EeWC-IuSE74Jww" MarkovJumpState="pre-XDR, BDQ-S, on BR, C-"/>
                  </Node>
                </Node>
              </Node>
            </Node>
          </Node>
        </Node>
        <Node xmi:id="_ViaLBTh6EeWC-IuSE74Jww" NameID="Node352" Label="pre-XDR, BDQ-R, on BR, C-" NodeType="ChanceNode">
          <Prob xmi:id="_ViaLBjh6EeWC-IuSF64Jww" Value="0"/>
          <MarkovData xsi:type="tree:MarkovNonAbsorbingStateData" xmi:id="_ViaLBzh6EeWC-IuSF64Jww">
            <StateReward xmi:id="_Ip5XkJ7lEeWRhpd8QvmxSg" Set="5">
              <Init xmi:id="_Ip5XkZ7lEeWRhpd8RumxSg" Value="0"/>
              <Incr xmi:id="_Ip5Xkp7lEeWRhpd8RumxSg" Value="0"/>
              <Final xmi:id="_Ip5Xk57lEeWRhpd8RumxSg" Value="0"/>
            </StateReward>
          </MarkovData>
          <Definition xmi:id="_5ukT4HwKEeWOccOrOxMxXg" Variable="pDefault" Value="0.0029"/>
          <Definition xmi:id="_ARbtEHyREeWWzpPBJ2jXgA" Variable="pDie" Value="pDieWell"/>
          <Definition xmi:id="_QDHCUILBEeW-ZNpVB-nceQ" Variable="RelapseProp" Value="RelapsePropPreXDR"/>
          <Node xmi:id="_ViaLCDh6EeWC-IuSF64Jww" NameID="Node353" Label="Die" NodeType="TerminalNode">
            <Prob xmi:id="_ViaLCTh6EeWC-IuSF64Jww" Value="pDie"/>
            <MarkovData xsi:type="tree:MarkovJumpTransitionData" xmi:id="_ViaLCjh6EeWC-IuSF64Jww" MarkovJumpState="Death"/>
          </Node>
          <Node xmi:id="_ViaLCzh6EeWC-IuSG54Jww" NameID="Node354" Label="Survive" NodeType="ChanceNode">
            <Prob xmi:id="_ViaLDDh6EeWC-IuSG54Jww" Value="#"/>
            <MarkovData xsi:type="tree:MarkovTransitionData" xmi:id="_ViaLDTh6EeWC-IuSG54Jww"/>
            <Node xmi:id="_ViaLDjh6EeWC-IuSG54Jww" NameID="Node355" Label="Stop Treatment - Routine" NodeType="TerminalNode">
              <Prob xmi:id="_ViaLDzh6EeWC-IuSG54Jww" Value="pEnd"/>
              <MarkovData xsi:type="tree:MarkovJumpTransitionData" xmi:id="_ViaLEDh6EeWC-IuSH44Jww" MarkovJumpState="pre-XDR, BDQ-R, untreated, C-"/>
            </Node>
            <Node xmi:id="_ViaLETh6EeWC-IuSH44Jww" NameID="Node356" Label="Continue Treatment" NodeType="ChanceNode">
              <Prob xmi:id="_ViaLEjh6EeWC-IuSH44Jww" Value="#"/>
              <MarkovData xsi:type="tree:MarkovTransitionData" xmi:id="_ViaLEzh6EeWC-IuSH44Jww"/>
              <Node xmi:id="_ViaLFDh6EeWC-IuSH44Jww" NameID="Node357" Label="Default" NodeType="TerminalNode">
                <Prob xmi:id="_ViaLFTh6EeWC-IuSI34Jww" Value="pDefault"/>
                <MarkovData xsi:type="tree:MarkovJumpTransitionData" xmi:id="_ViaLFjh6EeWC-IuSI34Jww" MarkovJumpState="pre-XDR, BDQ-R, untreated, C-"/>
              </Node>
              <Node xmi:id="_ViaLFzh6EeWC-IuSI34Jww" NameID="Node358" Label="Continue Treatment" NodeType="ChanceNode">
                <Prob xmi:id="_ViaLGDh6EeWC-IuSI34Jww" Value="#"/>
                <MarkovData xsi:type="tree:MarkovTransitionData" xmi:id="_ViaLGTh6EeWC-IuSI34Jww"/>
                <Node xmi:id="_ViaLGjh6EeWC-IuSJ24Jww" NameID="Node359" Label="Cured" NodeType="ChanceNode">
                  <Prob xmi:id="_ViaLGzh6EeWC-IuSJ24Jww" Value="pCure"/>
                  <MarkovData xsi:type="tree:MarkovTransitionData" xmi:id="_ViaLHDh6EeWC-IuSJ24Jww"/>
                  <Node xmi:id="_ViaLHTh6EeWC-IuSJ24Jww" NameID="Node360" Label="Start BDQ" NodeType="TerminalNode">
                    <Prob xmi:id="_ViaLHjh6EeWC-IuSJ24Jww" Value="pStartBDQPreXDR"/>
                    <MarkovData xsi:type="tree:MarkovJumpTransitionData" xmi:id="_ViaLHzh6EeWC-IuSK14Jww" MarkovJumpState="Cured, on BDQ, any res"/>
                  </Node>
                  <Node xmi:id="_ViaLIDh6EeWC-IuSK14Jww" NameID="Node361" Label="Continue BR" NodeType="TerminalNode">
                    <Prob xmi:id="_ViaLITh6EeWC-IuSK14Jww" Value="#"/>
                    <MarkovData xsi:type="tree:MarkovJumpTransitionData" xmi:id="_ViaLIjh6EeWC-IuSK14Jww" MarkovJumpState="Cured, on BR, pre-XDR"/>
                  </Node>
                </Node>
                <Node xmi:id="_ViaLIzh6EeWC-IuSK14Jww" NameID="Node362" Label="Continue Not Cured" NodeType="ChanceNode">
                  <Prob xmi:id="_ViaLJDh6EeWC-IuSL04Jww" Value="#"/>
                  <MarkovData xsi:type="tree:MarkovTransitionData" xmi:id="_ViaLJTh6EeWC-IuSL04Jww"/>
                  <Node xmi:id="_ViaLJjh6EeWC-IuSL04Jww" NameID="Node363" Label="Start BDQ" NodeType="TerminalNode">
                    <Prob xmi:id="_ViaLJzh6EeWC-IuSL04Jww" Value="pStartBDQPreXDR"/>
                    <MarkovData xsi:type="tree:MarkovJumpTransitionData" xmi:id="_ViaLKDh6EeWC-IuSL04Jww" MarkovJumpState="pre-XDR, BDQ-R, on BDQ, C-"/>
                  </Node>
                  <Node xmi:id="_ViaLKTh6EeWC-IuSMz4Jww" NameID="Node364" Label="Continue BR" NodeType="TerminalNode">
                    <Prob xmi:id="_ViaLKjh6EeWC-IuSMz4Jww" Value="#"/>
                    <MarkovData xsi:type="tree:MarkovJumpTransitionData" xmi:id="_ViaLKzh6EeWC-IuSMz4Jww" MarkovJumpState="pre-XDR, BDQ-R, on BR, C-"/>
                  </Node>
                </Node>
              </Node>
            </Node>
          </Node>
        </Node>
        <Node xmi:id="_ViaLLDh6EeWC-IuSMz4Jww" NameID="Node98" Label="XDR, BDQ-S, on BR, C+" NodeType="ChanceNode">
          <Prob xmi:id="_ViaLLTh6EeWC-IuSMz4Jww" Value="InitXDR*(1-GetBDQMDR)"/>
          <MarkovData xsi:type="tree:MarkovNonAbsorbingStateData" xmi:id="_ViaLLjh6EeWC-IuSNy4Jww">
            <StateReward xmi:id="_Iqz9kJ7lEeWRhpd8RumxSg" Set="5">
              <Init xmi:id="_Iqz9kZ7lEeWRhpd8RumxSg" Value="0"/>
              <Incr xmi:id="_Iqz9kp7lEeWRhpd8StmxSg" Value="0"/>
              <Final xmi:id="_Iqz9k57lEeWRhpd8StmxSg" Value="0"/>
            </StateReward>
          </MarkovData>
          <Definition xmi:id="_64phYHwKEeWOccOrPwMxXg" Variable="pDefault" Value="0.0029"/>
          <Definition xmi:id="_1uW6cHyREeWWzpPBTsjXgA" Variable="pDie" Value="pDieTreatedTB"/>
          <Node xmi:id="_ViaLLzh6EeWC-IuSNy4Jww" NameID="Node99" Label="Die" NodeType="TerminalNode">
            <Prob xmi:id="_ViaLMDh6EeWC-IuSNy4Jww" Value="pDie"/>
            <MarkovData xsi:type="tree:MarkovJumpTransitionData" xmi:id="_ViaLMTh6EeWC-IuSNy4Jww" MarkovJumpState="Death"/>
          </Node>
          <Node xmi:id="_ViaLMjh6EeWC-IuSNy4Jww" NameID="Node100" Label="Survive" NodeType="ChanceNode">
            <Prob xmi:id="_ViaLMzh6EeWC-IuSOx4Jww" Value="#"/>
            <MarkovData xsi:type="tree:MarkovTransitionData" xmi:id="_ViaLNDh6EeWC-IuSOx4Jww"/>
            <Node xmi:id="_ViaLNTh6EeWC-IuSOx4Jww" NameID="Node101" Label="Stop Treatment - Routine" NodeType="TerminalNode">
              <Prob xmi:id="_ViaLNjh6EeWC-IuSOx4Jww" Value="pEnd"/>
              <MarkovData xsi:type="tree:MarkovJumpTransitionData" xmi:id="_ViaLNzh6EeWC-IuSOx4Jww" MarkovJumpState="XDR, BDQ-S, untreated, C+"/>
            </Node>
            <Node xmi:id="_ViaLODh6EeWC-IuSPw4Jww" NameID="Node102" Label="Continue Treatment" NodeType="ChanceNode">
              <Prob xmi:id="_ViaLOTh6EeWC-IuSPw4Jww" Value="#"/>
              <MarkovData xsi:type="tree:MarkovTransitionData" xmi:id="_ViaLOjh6EeWC-IuSPw4Jww"/>
              <Node xmi:id="_ViaLOzh6EeWC-IuSPw4Jww" NameID="Node103" Label="Default" NodeType="TerminalNode">
                <Prob xmi:id="_ViaLPDh6EeWC-IuSPw4Jww" Value="pDefault"/>
                <MarkovData xsi:type="tree:MarkovJumpTransitionData" xmi:id="_ViaLPTh6EeWC-IuSQv4Jww" MarkovJumpState="XDR, BDQ-S, untreated, C+"/>
              </Node>
              <Node xmi:id="_ViaLPjh6EeWC-IuSQv4Jww" NameID="Node104" Label="Continue Treatment" NodeType="ChanceNode">
                <Prob xmi:id="_ViaLPzh6EeWC-IuSQv4Jww" Value="#"/>
                <MarkovData xsi:type="tree:MarkovTransitionData" xmi:id="_ViaLQDh6EeWC-IuSQv4Jww"/>
                <Node xmi:id="_ViaLQTh6EeWC-IuSQv4Jww" NameID="Node105" Label="Converted" NodeType="ChanceNode">
                  <Prob xmi:id="_ViaLQjh6EeWC-IuSRu4Jww" Value="pConvertXDR"/>
                  <MarkovData xsi:type="tree:MarkovTransitionData" xmi:id="_ViaLQzh6EeWC-IuSRu4Jww"/>
                  <Node xmi:id="_ViaLRDh6EeWC-IuSRu4Jww" NameID="Node212" Label="Start BDQ" NodeType="TerminalNode">
                    <Prob xmi:id="_ViaLRTh6EeWC-IuSRu4Jww" Value="pStartBDQXDR"/>
                    <MarkovData xsi:type="tree:MarkovJumpTransitionData" xmi:id="_ViaLRjh6EeWC-IuSRu4Jww" MarkovJumpState="XDR, BDQ-S, on BDQ, C-"/>
                  </Node>
                  <Node xmi:id="_ViaLRzh6EeWC-IuSSt4Jww" NameID="Node211" Label="Continue BR" NodeType="TerminalNode">
                    <Prob xmi:id="_ViaLSDh6EeWC-IuSSt4Jww" Value="#"/>
                    <MarkovData xsi:type="tree:MarkovJumpTransitionData" xmi:id="_ViaLSTh6EeWC-IuSSt4Jww" MarkovJumpState="XDR, BDQ-S, on BR, C-"/>
                  </Node>
                </Node>
                <Node xmi:id="_ViaLSjh6EeWC-IuSSt4Jww" NameID="Node106" Label="Continue Not Converted" NodeType="ChanceNode">
                  <Prob xmi:id="_ViaLSzh6EeWC-IuSSt4Jww" Value="#"/>
                  <MarkovData xsi:type="tree:MarkovTransitionData" xmi:id="_ViaLTDh6EeWC-IuSTs4Jww"/>
                  <Node xmi:id="_ViaLTTh6EeWC-IuSTs4Jww" NameID="Node214" Label="Start BDQ" NodeType="TerminalNode">
                    <Prob xmi:id="_ViaLTjh6EeWC-IuSTs4Jww" Value="pStartBDQXDR"/>
                    <MarkovData xsi:type="tree:MarkovJumpTransitionData" xmi:id="_ViaLTzh6EeWC-IuSTs4Jww" MarkovJumpState="XDR, BDQ-S, on BDQ, C+"/>
                  </Node>
                  <Node xmi:id="_ViaLUDh6EeWC-IuSTs4Jww" NameID="Node213" Label="Continue BR" NodeType="TerminalNode">
                    <Prob xmi:id="_ViaLUTh6EeWC-IuSUr4Jww" Value="#"/>
                    <MarkovData xsi:type="tree:MarkovJumpTransitionData" xmi:id="_ViaLUjh6EeWC-IuSUr4Jww" MarkovJumpState="XDR, BDQ-S, on BR, C+"/>
                  </Node>
                </Node>
              </Node>
            </Node>
          </Node>
        </Node>
        <Node xmi:id="_ViaLUzh6EeWC-IuSUr4Jww" NameID="Node365" Label="XDR, BDQ-R, on BR, C+" NodeType="ChanceNode">
          <Prob xmi:id="_ViaLVDh6EeWC-IuSUr4Jww" Value="0"/>
          <MarkovData xsi:type="tree:MarkovNonAbsorbingStateData" xmi:id="_ViaLVTh6EeWC-IuSUr4Jww">
            <StateReward xmi:id="_Irt8gJ7lEeWRhpd8StmxSg" Set="5">
              <Init xmi:id="_Irt8gZ7lEeWRhpd8StmxSg" Value="0"/>
              <Incr xmi:id="_Irt8gp7lEeWRhpd8StmxSg" Value="0"/>
              <Final xmi:id="_Irt8g57lEeWRhpd8TsmxSg" Value="0"/>
            </StateReward>
          </MarkovData>
          <Definition xmi:id="_7gLbcHwKEeWOccOrPwMxXg" Variable="pDefault" Value="0.0029"/>
          <Definition xmi:id="_2Tb9cHyREeWWzpPBTsjXgA" Variable="pDie" Value="pDieTreatedTB"/>
          <Node xmi:id="_ViaLVjh6EeWC-IuSVq4Jww" NameID="Node366" Label="Die" NodeType="TerminalNode">
            <Prob xmi:id="_ViaLVzh6EeWC-IuSVq4Jww" Value="pDie"/>
            <MarkovData xsi:type="tree:MarkovJumpTransitionData" xmi:id="_ViaLWDh6EeWC-IuSVq4Jww" MarkovJumpState="Death"/>
          </Node>
          <Node xmi:id="_ViaLWTh6EeWC-IuSVq4Jww" NameID="Node367" Label="Survive" NodeType="ChanceNode">
            <Prob xmi:id="_ViaLWjh6EeWC-IuSVq4Jww" Value="#"/>
            <MarkovData xsi:type="tree:MarkovTransitionData" xmi:id="_ViaLWzh6EeWC-IuSWp4Jww"/>
            <Node xmi:id="_ViaLXDh6EeWC-IuSWp4Jww" NameID="Node368" Label="Stop Treatment - Routine" NodeType="TerminalNode">
              <Prob xmi:id="_ViaLXTh6EeWC-IuSWp4Jww" Value="pEnd"/>
              <MarkovData xsi:type="tree:MarkovJumpTransitionData" xmi:id="_ViaLXjh6EeWC-IuSWp4Jww" MarkovJumpState="XDR, BDQ-R, untreated, C+"/>
            </Node>
            <Node xmi:id="_ViaLXzh6EeWC-IuSWp4Jww" NameID="Node369" Label="Continue Treatment" NodeType="ChanceNode">
              <Prob xmi:id="_ViaLYDh6EeWC-IuSXo4Jww" Value="#"/>
              <MarkovData xsi:type="tree:MarkovTransitionData" xmi:id="_ViaLYTh6EeWC-IuSXo4Jww"/>
              <Node xmi:id="_ViaLYjh6EeWC-IuSXo4Jww" NameID="Node370" Label="Default" NodeType="TerminalNode">
                <Prob xmi:id="_ViaLYzh6EeWC-IuSXo4Jww" Value="pDefault"/>
                <MarkovData xsi:type="tree:MarkovJumpTransitionData" xmi:id="_ViaLZDh6EeWC-IuSXo4Jww" MarkovJumpState="XDR, BDQ-R, untreated, C+"/>
              </Node>
              <Node xmi:id="_ViaLZTh6EeWC-IuSYn4Jww" NameID="Node371" Label="Continue Treatment" NodeType="ChanceNode">
                <Prob xmi:id="_ViaLZjh6EeWC-IuSYn4Jww" Value="#"/>
                <MarkovData xsi:type="tree:MarkovTransitionData" xmi:id="_ViaLZzh6EeWC-IuSYn4Jww"/>
                <Node xmi:id="_ViaLaDh6EeWC-IuSYn4Jww" NameID="Node372" Label="Converted" NodeType="ChanceNode">
                  <Prob xmi:id="_ViaLaTh6EeWC-IuSYn4Jww" Value="pConvertXDR"/>
                  <MarkovData xsi:type="tree:MarkovTransitionData" xmi:id="_ViaLajh6EeWC-IuSZm4Jww"/>
                  <Node xmi:id="_ViaLazh6EeWC-IuSZm4Jww" NameID="Node373" Label="Start BDQ" NodeType="TerminalNode">
                    <Prob xmi:id="_ViaLbDh6EeWC-IuSZm4Jww" Value="pStartBDQXDR"/>
                    <MarkovData xsi:type="tree:MarkovJumpTransitionData" xmi:id="_ViaLbTh6EeWC-IuSZm4Jww" MarkovJumpState="XDR, BDQ-R, on BDQ, C-"/>
                  </Node>
                  <Node xmi:id="_ViaLbjh6EeWC-IuSZm4Jww" NameID="Node374" Label="Continue BR" NodeType="TerminalNode">
                    <Prob xmi:id="_ViaLbzh6EeWC-IuSal4Jww" Value="#"/>
                    <MarkovData xsi:type="tree:MarkovJumpTransitionData" xmi:id="_ViaLcDh6EeWC-IuSal4Jww" MarkovJumpState="XDR, BDQ-R, on BR, C-"/>
                  </Node>
                </Node>
                <Node xmi:id="_ViaLcTh6EeWC-IuSal4Jww" NameID="Node375" Label="Continue Not Converted" NodeType="ChanceNode">
                  <Prob xmi:id="_ViaLcjh6EeWC-IuSal4Jww" Value="#"/>
                  <MarkovData xsi:type="tree:MarkovTransitionData" xmi:id="_ViaLczh6EeWC-IuSal4Jww"/>
                  <Node xmi:id="_ViaLdDh6EeWC-IuSbk4Jww" NameID="Node376" Label="Start BDQ" NodeType="TerminalNode">
                    <Prob xmi:id="_ViaLdTh6EeWC-IuSbk4Jww" Value="pStartBDQXDR"/>
                    <MarkovData xsi:type="tree:MarkovJumpTransitionData" xmi:id="_ViaLdjh6EeWC-IuSbk4Jww" MarkovJumpState="XDR, BDQ-R, on BDQ, C+"/>
                  </Node>
                  <Node xmi:id="_ViaLdzh6EeWC-IuSbk4Jww" NameID="Node377" Label="Continue BR" NodeType="TerminalNode">
                    <Prob xmi:id="_ViaLeDh6EeWC-IuSbk4Jww" Value="#"/>
                    <MarkovData xsi:type="tree:MarkovJumpTransitionData" xmi:id="_ViaLeTh6EeWC-IuScj4Jww" MarkovJumpState="XDR, BDQ-R, on BR, C+"/>
                  </Node>
                </Node>
              </Node>
            </Node>
          </Node>
        </Node>
        <Node xmi:id="_ViaLejh6EeWC-IuScj4Jww" NameID="Node89" Label="XDR, BDQ-S, on BR, C-" NodeType="ChanceNode">
          <Prob xmi:id="_ViaLezh6EeWC-IuScj4Jww" Value="0"/>
          <MarkovData xsi:type="tree:MarkovNonAbsorbingStateData" xmi:id="_ViaLfDh6EeWC-IuScj4Jww">
            <StateReward xmi:id="_IsmtUJ7lEeWRhpd8TsmxSg" Set="5">
              <Init xmi:id="_IsmtUZ7lEeWRhpd8TsmxSg" Value="0"/>
              <Incr xmi:id="_IsmtUp7lEeWRhpd8TsmxSg" Value="0"/>
              <Final xmi:id="_IsmtU57lEeWRhpd8TsmxSg" Value="0"/>
            </StateReward>
          </MarkovData>
          <Definition xmi:id="_8UIn8HwKEeWOccOrPwMxXg" Variable="pDefault" Value="0.0029"/>
          <Definition xmi:id="_BN7xkHyREeWWzpPBJ2jXgA" Variable="pDie" Value="pDieWell"/>
          <Definition xmi:id="_q5r70ILEEeW-ZNpVE7nceQ" Variable="RelapseProp" Value="RelapsePropXDR"/>
          <Node xmi:id="_ViaLfTh6EeWC-IuScj4Jww" NameID="Node90" Label="Die" NodeType="TerminalNode">
            <Prob xmi:id="_ViaLfjh6EeWC-IuSdi4Jww" Value="pDie"/>
            <MarkovData xsi:type="tree:MarkovJumpTransitionData" xmi:id="_ViaLfzh6EeWC-IuSdi4Jww" MarkovJumpState="Death"/>
          </Node>
          <Node xmi:id="_ViaLgDh6EeWC-IuSdi4Jww" NameID="Node91" Label="Survive" NodeType="ChanceNode">
            <Prob xmi:id="_ViaLgTh6EeWC-IuSdi4Jww" Value="#"/>
            <MarkovData xsi:type="tree:MarkovTransitionData" xmi:id="_ViaLgjh6EeWC-IuSdi4Jww"/>
            <Node xmi:id="_ViaLgzh6EeWC-IuSeh4Jww" NameID="Node92" Label="Stop Treatment - Routine" NodeType="TerminalNode">
              <Prob xmi:id="_ViaLhDh6EeWC-IuSeh4Jww" Value="pEnd"/>
              <MarkovData xsi:type="tree:MarkovJumpTransitionData" xmi:id="_ViaLhTh6EeWC-IuSeh4Jww" MarkovJumpState="XDR, BDQ-S, untreated, C-"/>
            </Node>
            <Node xmi:id="_ViaLhjh6EeWC-IuSeh4Jww" NameID="Node93" Label="Continue Treatment" NodeType="ChanceNode">
              <Prob xmi:id="_ViaLhzh6EeWC-IuSeh4Jww" Value="#"/>
              <MarkovData xsi:type="tree:MarkovTransitionData" xmi:id="_ViaLiDh6EeWC-IuSfg4Jww"/>
              <Node xmi:id="_ViaLiTh6EeWC-IuSfg4Jww" NameID="Node94" Label="Default" NodeType="TerminalNode">
                <Prob xmi:id="_ViaLijh6EeWC-IuSfg4Jww" Value="pDefault"/>
                <MarkovData xsi:type="tree:MarkovJumpTransitionData" xmi:id="_ViaLizh6EeWC-IuSfg4Jww" MarkovJumpState="XDR, BDQ-S, untreated, C-"/>
              </Node>
              <Node xmi:id="_ViaLjDh6EeWC-IuSfg4Jww" NameID="Node95" Label="Continue Treatment" NodeType="ChanceNode">
                <Prob xmi:id="_ViaLjTh6EeWC-IuSgf4Jww" Value="#"/>
                <MarkovData xsi:type="tree:MarkovTransitionData" xmi:id="_ViaLjjh6EeWC-IuSgf4Jww"/>
                <Node xmi:id="_ViaLjzh6EeWC-IuSgf4Jww" NameID="Node96" Label="Cured" NodeType="ChanceNode">
                  <Prob xmi:id="_ViaLkDh6EeWC-IuSgf4Jww" Value="pCure"/>
                  <MarkovData xsi:type="tree:MarkovTransitionData" xmi:id="_ViaLkTh6EeWC-IuSgf4Jww"/>
                  <Node xmi:id="_ViaLkjh6EeWC-IuShe4Jww" NameID="Node253" Label="Start BDQ" NodeType="TerminalNode">
                    <Prob xmi:id="_ViaLkzh6EeWC-IuShe4Jww" Value="pStartBDQXDR"/>
                    <MarkovData xsi:type="tree:MarkovJumpTransitionData" xmi:id="_ViaLlDh6EeWC-IuShe4Jww" MarkovJumpState="Cured, on BDQ, any res"/>
                  </Node>
                  <Node xmi:id="_ViaLlTh6EeWC-IuShe4Jww" NameID="Node252" Label="Continue BR" NodeType="TerminalNode">
                    <Prob xmi:id="_ViaLljh6EeWC-IuShe4Jww" Value="#"/>
                    <MarkovData xsi:type="tree:MarkovJumpTransitionData" xmi:id="_ViaLlzh6EeWC-IuSid4Jww" MarkovJumpState="Cured, on BR, XDR"/>
                  </Node>
                </Node>
                <Node xmi:id="_ViaLmDh6EeWC-IuSid4Jww" NameID="Node97" Label="Continue Not Cured" NodeType="ChanceNode">
                  <Prob xmi:id="_ViaLmTh6EeWC-IuSid4Jww" Value="#"/>
                  <MarkovData xsi:type="tree:MarkovTransitionData" xmi:id="_ViaLmjh6EeWC-IuSid4Jww"/>
                  <Node xmi:id="_ViaLmzh6EeWC-IuSid4Jww" NameID="Node255" Label="Start BDQ" NodeType="TerminalNode">
                    <Prob xmi:id="_ViaLnDh6EeWC-IuSjc4Jww" Value="pStartBDQXDR"/>
                    <MarkovData xsi:type="tree:MarkovJumpTransitionData" xmi:id="_ViaLnTh6EeWC-IuSjc4Jww" MarkovJumpState="XDR, BDQ-S, on BDQ, C-"/>
                  </Node>
                  <Node xmi:id="_ViaLnjh6EeWC-IuSjc4Jww" NameID="Node254" Label="Continue BR" NodeType="TerminalNode">
                    <Prob xmi:id="_ViaLnzh6EeWC-IuSjc4Jww" Value="#"/>
                    <MarkovData xsi:type="tree:MarkovJumpTransitionData" xmi:id="_ViaLoDh6EeWC-IuSjc4Jww" MarkovJumpState="XDR, BDQ-S, on BR, C-"/>
                  </Node>
                </Node>
              </Node>
            </Node>
          </Node>
        </Node>
        <Node xmi:id="_ViaLoTh6EeWC-IuSkb4Jww" NameID="Node378" Label="XDR, BDQ-R, on BR, C-" NodeType="ChanceNode">
          <Prob xmi:id="_ViaLojh6EeWC-IuSkb4Jww" Value="0"/>
          <MarkovData xsi:type="tree:MarkovNonAbsorbingStateData" xmi:id="_ViaLozh6EeWC-IuSkb4Jww">
            <StateReward xmi:id="_Itk9sJ7lEeWRhpd8UrmxSg" Set="5">
              <Init xmi:id="_ItlkwJ7lEeWRhpd8UrmxSg" Value="0"/>
              <Incr xmi:id="_ItlkwZ7lEeWRhpd8UrmxSg" Value="0"/>
              <Final xmi:id="_Itlkwp7lEeWRhpd8UrmxSg" Value="0"/>
            </StateReward>
          </MarkovData>
          <Definition xmi:id="_89VV8HwKEeWOccOrPwMxXg" Variable="pDefault" Value="0.0029"/>
          <Definition xmi:id="_Bu5JkHyREeWWzpPBK1jXgA" Variable="pDie" Value="pDieWell"/>
          <Definition xmi:id="_r2ap0ILEEeW-ZNpVE7nceQ" Variable="RelapseProp" Value="RelapsePropXDR"/>
          <Node xmi:id="_ViaLpDh6EeWC-IuSkb4Jww" NameID="Node379" Label="Die" NodeType="TerminalNode">
            <Prob xmi:id="_ViaLpTh6EeWC-IuSkb4Jww" Value="pDie"/>
            <MarkovData xsi:type="tree:MarkovJumpTransitionData" xmi:id="_ViaLpjh6EeWC-IuSla4Jww" MarkovJumpState="Death"/>
          </Node>
          <Node xmi:id="_ViaLpzh6EeWC-IuSla4Jww" NameID="Node380" Label="Survive" NodeType="ChanceNode">
            <Prob xmi:id="_ViaLqDh6EeWC-IuSla4Jww" Value="#"/>
            <MarkovData xsi:type="tree:MarkovTransitionData" xmi:id="_ViaLqTh6EeWC-IuSla4Jww"/>
            <Node xmi:id="_ViaLqjh6EeWC-IuSla4Jww" NameID="Node381" Label="Stop Treatment - Routine" NodeType="TerminalNode">
              <Prob xmi:id="_ViaLqzh6EeWC-IuSmZ4Jww" Value="pEnd"/>
              <MarkovData xsi:type="tree:MarkovJumpTransitionData" xmi:id="_ViaLrDh6EeWC-IuSmZ4Jww" MarkovJumpState="XDR, BDQ-R, untreated, C-"/>
            </Node>
            <Node xmi:id="_ViaLrTh6EeWC-IuSmZ4Jww" NameID="Node382" Label="Continue Treatment" NodeType="ChanceNode">
              <Prob xmi:id="_ViaLrjh6EeWC-IuSmZ4Jww" Value="#"/>
              <MarkovData xsi:type="tree:MarkovTransitionData" xmi:id="_ViaLrzh6EeWC-IuSmZ4Jww"/>
              <Node xmi:id="_ViaLsDh6EeWC-IuSnY4Jww" NameID="Node383" Label="Default" NodeType="TerminalNode">
                <Prob xmi:id="_ViaLsTh6EeWC-IuSnY4Jww" Value="pDefault"/>
                <MarkovData xsi:type="tree:MarkovJumpTransitionData" xmi:id="_ViaLsjh6EeWC-IuSnY4Jww" MarkovJumpState="XDR, BDQ-R, untreated, C-"/>
              </Node>
              <Node xmi:id="_ViaLszh6EeWC-IuSnY4Jww" NameID="Node384" Label="Continue Treatment" NodeType="ChanceNode">
                <Prob xmi:id="_ViaLtDh6EeWC-IuSnY4Jww" Value="#"/>
                <MarkovData xsi:type="tree:MarkovTransitionData" xmi:id="_ViaLtTh6EeWC-IuSoX4Jww"/>
                <Node xmi:id="_ViaLtjh6EeWC-IuSoX4Jww" NameID="Node385" Label="Cured" NodeType="ChanceNode">
                  <Prob xmi:id="_ViaLtzh6EeWC-IuSoX4Jww" Value="pCure"/>
                  <MarkovData xsi:type="tree:MarkovTransitionData" xmi:id="_ViaLuDh6EeWC-IuSoX4Jww"/>
                  <Node xmi:id="_ViaLuTh6EeWC-IuSoX4Jww" NameID="Node386" Label="Start BDQ" NodeType="TerminalNode">
                    <Prob xmi:id="_ViaLujh6EeWC-IuSpW4Jww" Value="pStartBDQXDR"/>
                    <MarkovData xsi:type="tree:MarkovJumpTransitionData" xmi:id="_ViaLuzh6EeWC-IuSpW4Jww" MarkovJumpState="Cured, on BDQ, any res"/>
                  </Node>
                  <Node xmi:id="_ViaLvDh6EeWC-IuSpW4Jww" NameID="Node387" Label="Continue BR" NodeType="TerminalNode">
                    <Prob xmi:id="_ViaLvTh6EeWC-IuSpW4Jww" Value="#"/>
                    <MarkovData xsi:type="tree:MarkovJumpTransitionData" xmi:id="_ViaLvjh6EeWC-IuSpW4Jww" MarkovJumpState="Cured, on BR, XDR"/>
                  </Node>
                </Node>
                <Node xmi:id="_ViaLvzh6EeWC-IuSqV4Jww" NameID="Node388" Label="Continue Not Cured" NodeType="ChanceNode">
                  <Prob xmi:id="_ViaLwDh6EeWC-IuSqV4Jww" Value="#"/>
                  <MarkovData xsi:type="tree:MarkovTransitionData" xmi:id="_ViaLwTh6EeWC-IuSqV4Jww"/>
                  <Node xmi:id="_ViaLwjh6EeWC-IuSqV4Jww" NameID="Node389" Label="Start BDQ" NodeType="TerminalNode">
                    <Prob xmi:id="_ViaLwzh6EeWC-IuSqV4Jww" Value="pStartBDQXDR"/>
                    <MarkovData xsi:type="tree:MarkovJumpTransitionData" xmi:id="_ViaLxDh6EeWC-IuSrU4Jww" MarkovJumpState="XDR, BDQ-R, on BDQ, C-"/>
                  </Node>
                  <Node xmi:id="_ViaLxTh6EeWC-IuSrU4Jww" NameID="Node390" Label="Continue BR" NodeType="TerminalNode">
                    <Prob xmi:id="_ViaLxjh6EeWC-IuSrU4Jww" Value="#"/>
                    <MarkovData xsi:type="tree:MarkovJumpTransitionData" xmi:id="_ViaLxzh6EeWC-IuSrU4Jww" MarkovJumpState="XDR, BDQ-R, on BR, C-"/>
                  </Node>
                </Node>
              </Node>
            </Node>
          </Node>
        </Node>
        <Node xmi:id="_ViaLyDh6EeWC-IuSrU4Jww" NameID="Node107" Label="Cured, on BR, MDR" NodeType="ChanceNode">
          <Prob xmi:id="_ViaLyTh6EeWC-IuSsT4Jww" Value="0"/>
          <MarkovData xsi:type="tree:MarkovNonAbsorbingStateData" xmi:id="_ViaLyjh6EeWC-IuSsT4Jww">
            <StateReward xmi:id="_IudugJ7lEeWRhpd8UrmxSg" Set="5">
              <Init xmi:id="_IudugZ7lEeWRhpd8VqmxSg" Value="0"/>
              <Incr xmi:id="_Iudugp7lEeWRhpd8VqmxSg" Value="0"/>
              <Final xmi:id="_Iudug57lEeWRhpd8VqmxSg" Value="0"/>
            </StateReward>
          </MarkovData>
          <Definition xmi:id="_92UzcHwKEeWOccOrPwMxXg" Variable="pDefault" Value="0.0029"/>
          <Definition xmi:id="_C-eiIHyREeWWzpPBK1jXgA" Variable="pDie" Value="pDieWell"/>
          <Node xmi:id="_ViaxEDh6EeWC-IuSsT4Jww" NameID="Node108" Label="Die" NodeType="TerminalNode">
            <Prob xmi:id="_ViaxETh6EeWC-IuSsT4Jww" Value="pDie"/>
            <MarkovData xsi:type="tree:MarkovJumpTransitionData" xmi:id="_ViaxEjh6EeWC-IuSsT4Jww" MarkovJumpState="Death"/>
          </Node>
          <Node xmi:id="_ViaxEzh6EeWC-IuStS4Jww" NameID="Node109" Label="Survive" NodeType="ChanceNode">
            <Prob xmi:id="_ViaxFDh6EeWC-IuStS4Jww" Value="#"/>
            <MarkovData xsi:type="tree:MarkovTransitionData" xmi:id="_ViaxFTh6EeWC-IuStS4Jww"/>
            <Node xmi:id="_ViaxFjh6EeWC-IuStS4Jww" NameID="Node110" Label="Stop Treatment - Routine" NodeType="TerminalNode">
              <Prob xmi:id="_ViaxFzh6EeWC-IuStS4Jww" Value="pEnd"/>
              <MarkovData xsi:type="tree:MarkovJumpTransitionData" xmi:id="_ViaxGDh6EeWC-IuSuR4Jww" MarkovJumpState="Cured, untreated, any resistance"/>
            </Node>
            <Node xmi:id="_ViaxGTh6EeWC-IuSuR4Jww" NameID="Node111" Label="Continue Treatment" NodeType="ChanceNode">
              <Prob xmi:id="_ViaxGjh6EeWC-IuSuR4Jww" Value="#"/>
              <MarkovData xsi:type="tree:MarkovTransitionData" xmi:id="_ViaxGzh6EeWC-IuSuR4Jww"/>
              <Node xmi:id="_ViaxHDh6EeWC-IuSuR4Jww" NameID="Node112" Label="Default" NodeType="TerminalNode">
                <Prob xmi:id="_ViaxHTh6EeWC-IuSvQ4Jww" Value="pDefault"/>
                <MarkovData xsi:type="tree:MarkovJumpTransitionData" xmi:id="_ViaxHjh6EeWC-IuSvQ4Jww" MarkovJumpState="Cured, untreated, any resistance"/>
              </Node>
              <Node xmi:id="_ViaxHzh6EeWC-IuSvQ4Jww" NameID="Node113" Label="Continue Treatment" NodeType="TerminalNode">
                <Prob xmi:id="_ViaxIDh6EeWC-IuSvQ4Jww" Value="#"/>
                <MarkovData xsi:type="tree:MarkovJumpTransitionData" xmi:id="_ViaxITh6EeWC-IuSvQ4Jww" MarkovJumpState="Cured, on BR, MDR"/>
              </Node>
            </Node>
          </Node>
        </Node>
        <Node xmi:id="_ViaxIjh6EeWC-IuSwP4Jww" NameID="Node215" Label="Cured, on BR, pre-XDR" NodeType="ChanceNode">
          <Prob xmi:id="_ViaxIzh6EeWC-IuSwP4Jww" Value="0"/>
          <MarkovData xsi:type="tree:MarkovNonAbsorbingStateData" xmi:id="_ViaxJDh6EeWC-IuSwP4Jww">
            <StateReward xmi:id="_IvXGYJ7lEeWRhpd8VqmxSg" Set="5">
              <Init xmi:id="_IvXGYZ7lEeWRhpd8VqmxSg" Value="0"/>
              <Incr xmi:id="_IvXGYp7lEeWRhpd8WpmxSg" Value="0"/>
              <Final xmi:id="_IvXGY57lEeWRhpd8WpmxSg" Value="0"/>
            </StateReward>
          </MarkovData>
          <Definition xmi:id="_-gS9gHwKEeWOccOrQvMxXg" Variable="pDefault" Value="0.0029"/>
          <Definition xmi:id="_Dg9kIHyREeWWzpPBK1jXgA" Variable="pDie" Value="pDieWell"/>
          <Node xmi:id="_ViaxJTh6EeWC-IuSwP4Jww" NameID="Node223" Label="Die" NodeType="TerminalNode">
            <Prob xmi:id="_ViaxJjh6EeWC-IuSwP4Jww" Value="pDie"/>
            <MarkovData xsi:type="tree:MarkovJumpTransitionData" xmi:id="_ViaxJzh6EeWC-IuSxO4Jww" MarkovJumpState="Death"/>
          </Node>
          <Node xmi:id="_ViaxKDh6EeWC-IuSxO4Jww" NameID="Node218" Label="Survive" NodeType="ChanceNode">
            <Prob xmi:id="_ViaxKTh6EeWC-IuSxO4Jww" Value="#"/>
            <MarkovData xsi:type="tree:MarkovTransitionData" xmi:id="_ViaxKjh6EeWC-IuSxO4Jww"/>
            <Node xmi:id="_ViaxKzh6EeWC-IuSxO4Jww" NameID="Node219" Label="Stop Treatment - Routine" NodeType="TerminalNode">
              <Prob xmi:id="_ViaxLDh6EeWC-IuSyN4Jww" Value="pEnd"/>
              <MarkovData xsi:type="tree:MarkovJumpTransitionData" xmi:id="_ViaxLTh6EeWC-IuSyN4Jww" MarkovJumpState="Cured, untreated, any resistance"/>
            </Node>
            <Node xmi:id="_ViaxLjh6EeWC-IuSyN4Jww" NameID="Node220" Label="Continue Treatment" NodeType="ChanceNode">
              <Prob xmi:id="_ViaxLzh6EeWC-IuSyN4Jww" Value="#"/>
              <MarkovData xsi:type="tree:MarkovTransitionData" xmi:id="_ViaxMDh6EeWC-IuSyN4Jww"/>
              <Node xmi:id="_ViaxMTh6EeWC-IuSzM4Jww" NameID="Node221" Label="Default" NodeType="TerminalNode">
                <Prob xmi:id="_ViaxMjh6EeWC-IuSzM4Jww" Value="pDefault"/>
                <MarkovData xsi:type="tree:MarkovJumpTransitionData" xmi:id="_ViaxMzh6EeWC-IuSzM4Jww" MarkovJumpState="Cured, untreated, any resistance"/>
              </Node>
              <Node xmi:id="_ViaxNDh6EeWC-IuSzM4Jww" NameID="Node222" Label="Continue Treatment" NodeType="ChanceNode">
                <Prob xmi:id="_ViaxNTh6EeWC-IuSzM4Jww" Value="#"/>
                <MarkovData xsi:type="tree:MarkovTransitionData" xmi:id="_ViaxNjh6EeWC-IuS0L4Jww"/>
                <Node xmi:id="_ViaxNzh6EeWC-IuS0L4Jww" NameID="Node233" Label="Start BDQ" NodeType="TerminalNode">
                  <Prob xmi:id="_ViaxODh6EeWC-IuS0L4Jww" Value="pStartBDQPreXDR"/>
                  <MarkovData xsi:type="tree:MarkovJumpTransitionData" xmi:id="_ViaxOTh6EeWC-IuS0L4Jww" MarkovJumpState="Cured, on BDQ, any res"/>
                </Node>
                <Node xmi:id="_ViaxOjh6EeWC-IuS0L4Jww" NameID="Node232" Label="Continue BR" NodeType="TerminalNode">
                  <Prob xmi:id="_ViaxOzh6EeWC-IuS1K4Jww" Value="#"/>
                  <MarkovData xsi:type="tree:MarkovJumpTransitionData" xmi:id="_ViaxPDh6EeWC-IuS1K4Jww" MarkovJumpState="Cured, on BR, pre-XDR"/>
                </Node>
              </Node>
            </Node>
          </Node>
        </Node>
        <Node xmi:id="_ViaxPTh6EeWC-IuS1K4Jww" NameID="Node216" Label="Cured, on BR, XDR" NodeType="ChanceNode">
          <Prob xmi:id="_ViaxPjh6EeWC-IuS1K4Jww" Value="0"/>
          <MarkovData xsi:type="tree:MarkovNonAbsorbingStateData" xmi:id="_ViaxPzh6EeWC-IuS1K4Jww">
            <StateReward xmi:id="_IwP3MJ7lEeWRhpd8WpmxSg" Set="5">
              <Init xmi:id="_IwP3MZ7lEeWRhpd8WpmxSg" Value="0"/>
              <Incr xmi:id="_IwP3Mp7lEeWRhpd8WpmxSg" Value="0"/>
              <Final xmi:id="_IwP3M57lEeWRhpd8XomxSg" Value="0"/>
            </StateReward>
          </MarkovData>
          <Definition xmi:id="__GmIgHwKEeWOccOrQvMxXg" Variable="pDefault" Value="0.0029"/>
          <Definition xmi:id="_EBT4IHyREeWWzpPBK1jXgA" Variable="pDie" Value="pDieWell"/>
          <Node xmi:id="_ViaxQDh6EeWC-IuS2J4Jww" NameID="Node229" Label="Die" NodeType="TerminalNode">
            <Prob xmi:id="_ViaxQTh6EeWC-IuS2J4Jww" Value="pDie"/>
            <MarkovData xsi:type="tree:MarkovJumpTransitionData" xmi:id="_ViaxQjh6EeWC-IuS2J4Jww" MarkovJumpState="Death"/>
          </Node>
          <Node xmi:id="_ViaxQzh6EeWC-IuS2J4Jww" NameID="Node224" Label="Survive" NodeType="ChanceNode">
            <Prob xmi:id="_ViaxRDh6EeWC-IuS2J4Jww" Value="#"/>
            <MarkovData xsi:type="tree:MarkovTransitionData" xmi:id="_ViaxRTh6EeWC-IuS3I4Jww"/>
            <Node xmi:id="_ViaxRjh6EeWC-IuS3I4Jww" NameID="Node225" Label="Stop Treatment - Routine" NodeType="TerminalNode">
              <Prob xmi:id="_ViaxRzh6EeWC-IuS3I4Jww" Value="pEnd"/>
              <MarkovData xsi:type="tree:MarkovJumpTransitionData" xmi:id="_ViaxSDh6EeWC-IuS3I4Jww" MarkovJumpState="Cured, untreated, any resistance"/>
            </Node>
            <Node xmi:id="_ViaxSTh6EeWC-IuS3I4Jww" NameID="Node226" Label="Continue Treatment" NodeType="ChanceNode">
              <Prob xmi:id="_ViaxSjh6EeWC-IuS4H4Jww" Value="#"/>
              <MarkovData xsi:type="tree:MarkovTransitionData" xmi:id="_ViaxSzh6EeWC-IuS4H4Jww"/>
              <Node xmi:id="_ViaxTDh6EeWC-IuS4H4Jww" NameID="Node227" Label="Default" NodeType="TerminalNode">
                <Prob xmi:id="_ViaxTTh6EeWC-IuS4H4Jww" Value="pDefault"/>
                <MarkovData xsi:type="tree:MarkovJumpTransitionData" xmi:id="_ViaxTjh6EeWC-IuS4H4Jww" MarkovJumpState="Cured, untreated, any resistance"/>
              </Node>
              <Node xmi:id="_ViaxTzh6EeWC-IuS5G4Jww" NameID="Node228" Label="Continue Treatment" NodeType="ChanceNode">
                <Prob xmi:id="_ViaxUDh6EeWC-IuS5G4Jww" Value="#"/>
                <MarkovData xsi:type="tree:MarkovTransitionData" xmi:id="_ViaxUTh6EeWC-IuS5G4Jww"/>
                <Node xmi:id="_ViaxUjh6EeWC-IuS5G4Jww" NameID="Node231" Label="Start BDQ" NodeType="TerminalNode">
                  <Prob xmi:id="_ViaxUzh6EeWC-IuS5G4Jww" Value="pStartBDQXDR"/>
                  <MarkovData xsi:type="tree:MarkovJumpTransitionData" xmi:id="_ViaxVDh6EeWC-IuS6F4Jww" MarkovJumpState="Cured, on BDQ, any res"/>
                </Node>
                <Node xmi:id="_ViaxVTh6EeWC-IuS6F4Jww" NameID="Node230" Label="Continue BR" NodeType="TerminalNode">
                  <Prob xmi:id="_ViaxVjh6EeWC-IuS6F4Jww" Value="#"/>
                  <MarkovData xsi:type="tree:MarkovJumpTransitionData" xmi:id="_ViaxVzh6EeWC-IuS6F4Jww" MarkovJumpState="Cured, on BR, XDR"/>
                </Node>
              </Node>
            </Node>
          </Node>
        </Node>
        <Node xmi:id="_ViaxWDh6EeWC-IuS6F4Jww" NameID="Node155" Label="MDR, BDQ-S, untreated, C+" NodeType="ChanceNode">
          <Prob xmi:id="_ViaxWTh6EeWC-IuS7E4Jww" Value="0"/>
          <MarkovData xsi:type="tree:MarkovNonAbsorbingStateData" xmi:id="_ViaxWjh6EeWC-IuS7E4Jww">
            <StateReward xmi:id="_IxIoAJ7lEeWRhpd8XomxSg" Set="5">
              <Init xmi:id="_IxIoAZ7lEeWRhpd8XomxSg" Value="0"/>
              <Incr xmi:id="_IxIoAp7lEeWRhpd8XomxSg" Value="0"/>
              <Final xmi:id="_IxIoA57lEeWRhpd8XomxSg" Value="0"/>
            </StateReward>
          </MarkovData>
          <Definition xmi:id="_H542wHySEeWWzpPBWpjXgA" Variable="pDie" Value="pDieUntreatedTB"/>
          <Node xmi:id="_ViaxWzh6EeWC-IuS7E4Jww" NameID="Node162" Label="Die" NodeType="TerminalNode">
            <Prob xmi:id="_ViaxXDh6EeWC-IuS7E4Jww" Value="pDie"/>
            <MarkovData xsi:type="tree:MarkovJumpTransitionData" xmi:id="_ViaxXTh6EeWC-IuS7E4Jww" MarkovJumpState="Death"/>
          </Node>
          <Node xmi:id="_ViaxXjh6EeWC-IuS8D4Jww" NameID="Node161" Label="Survive" NodeType="ChanceNode">
            <Prob xmi:id="_ViaxXzh6EeWC-IuS8D4Jww" Value="#"/>
            <MarkovData xsi:type="tree:MarkovTransitionData" xmi:id="_ViaxYDh6EeWC-IuS8D4Jww"/>
            <Node xmi:id="_ViaxYTh6EeWC-IuS8D4Jww" NameID="Node164" Label="Cure" NodeType="TerminalNode">
              <Prob xmi:id="_ViaxYjh6EeWC-IuS8D4Jww" Value="pCureUntreated"/>
              <MarkovData xsi:type="tree:MarkovJumpTransitionData" xmi:id="_ViaxYzh6EeWC-IuS9C4Jww" MarkovJumpState="Cured, untreated, any resistance"/>
            </Node>
            <Node xmi:id="_ViaxZDh6EeWC-IuS9C4Jww" NameID="Node163" Label="Continue Not Cured" NodeType="ChanceNode">
              <Prob xmi:id="_ViaxZTh6EeWC-IuS9C4Jww" Value="#"/>
              <MarkovData xsi:type="tree:MarkovTransitionData" xmi:id="_ViaxZjh6EeWC-IuS9C4Jww"/>
              <Node xmi:id="_ViaxZzh6EeWC-IuS9C4Jww" NameID="Node247" Label="Start Treatment with BR" NodeType="TerminalNode">
                <Prob xmi:id="_ViaxaDh6EeWC-IuS-B4Jww" Value="pStartTreat*pStartTreatBR"/>
                <MarkovData xsi:type="tree:MarkovJumpTransitionData" xmi:id="_ViaxaTh6EeWC-IuS-B4Jww" MarkovJumpState="MDR, BDQ-S, on BR, C+"/>
              </Node>
              <Node xmi:id="_Viaxajh6EeWC-IuS-B4Jww" NameID="Node244" Label="Don't start BR treatment" NodeType="ChanceNode">
                <Prob xmi:id="_Viaxazh6EeWC-IuS-B4Jww" Value="#"/>
                <MarkovData xsi:type="tree:MarkovTransitionData" xmi:id="_ViaxbDh6EeWC-IuS-B4Jww"/>
                <Node xmi:id="_ViaxbTh6EeWC-IuS_A4Jww" NameID="Node245" Label="Start treatment with BDQ" NodeType="TerminalNode">
                  <Prob xmi:id="_Viaxbjh6EeWC-IuS_A4Jww" Value="pStartTreat*pStartTreatBDQ"/>
                  <MarkovData xsi:type="tree:MarkovJumpTransitionData" xmi:id="_Viaxbzh6EeWC-IuS_A4Jww" MarkovJumpState="MDR, BDQ-S, on BDQ, C+"/>
                </Node>
                <Node xmi:id="_ViaxcDh6EeWC-IuS_A4Jww" NameID="Node246" Label="Continue Untreated" NodeType="TerminalNode">
                  <Prob xmi:id="_ViaxcTh6EeWC-IuS_A4Jww" Value="#"/>
                  <MarkovData xsi:type="tree:MarkovJumpTransitionData" xmi:id="_Viaxcjh6EeWC-IuSA_4Jww" MarkovJumpState="MDR, BDQ-S, untreated, C+"/>
                </Node>
              </Node>
            </Node>
          </Node>
        </Node>
        <Node xmi:id="_Viaxczh6EeWC-IuSA_4Jww" NameID="Node391" Label="MDR, BDQ-R, untreated, C+" NodeType="ChanceNode">
          <Prob xmi:id="_ViaxdDh6EeWC-IuSA_4Jww" Value="0"/>
          <MarkovData xsi:type="tree:MarkovNonAbsorbingStateData" xmi:id="_ViaxdTh6EeWC-IuSA_4Jww">
            <StateReward xmi:id="_IyG4YJ7lEeWRhpd8YnmxSg" Set="5">
              <Init xmi:id="_IyG4YZ7lEeWRhpd8YnmxSg" Value="0"/>
              <Incr xmi:id="_IyG4Yp7lEeWRhpd8YnmxSg" Value="0"/>
              <Final xmi:id="_IyG4Y57lEeWRhpd8YnmxSg" Value="0"/>
            </StateReward>
          </MarkovData>
          <Definition xmi:id="_JAsGwHySEeWWzpPBWpjXgA" Variable="pDie" Value="pDieUntreatedTB"/>
          <Node xmi:id="_Viaxdjh6EeWC-IuSA_4Jww" NameID="Node392" Label="Die" NodeType="TerminalNode">
            <Prob xmi:id="_Viaxdzh6EeWC-IuSB-4Jww" Value="pDie"/>
            <MarkovData xsi:type="tree:MarkovJumpTransitionData" xmi:id="_ViaxeDh6EeWC-IuSB-4Jww" MarkovJumpState="Death"/>
          </Node>
          <Node xmi:id="_ViaxeTh6EeWC-IuSB-4Jww" NameID="Node393" Label="Survive" NodeType="ChanceNode">
            <Prob xmi:id="_Viaxejh6EeWC-IuSB-4Jww" Value="#"/>
            <MarkovData xsi:type="tree:MarkovTransitionData" xmi:id="_Viaxezh6EeWC-IuSB-4Jww"/>
            <Node xmi:id="_ViaxfDh6EeWC-IuSC94Jww" NameID="Node394" Label="Cure" NodeType="TerminalNode">
              <Prob xmi:id="_ViaxfTh6EeWC-IuSC94Jww" Value="pCureUntreated"/>
              <MarkovData xsi:type="tree:MarkovJumpTransitionData" xmi:id="_Viaxfjh6EeWC-IuSC94Jww" MarkovJumpState="Cured, untreated, any resistance"/>
            </Node>
            <Node xmi:id="_Viaxfzh6EeWC-IuSC94Jww" NameID="Node395" Label="Continue Not Cured" NodeType="ChanceNode">
              <Prob xmi:id="_ViaxgDh6EeWC-IuSC94Jww" Value="#"/>
              <MarkovData xsi:type="tree:MarkovTransitionData" xmi:id="_ViaxgTh6EeWC-IuSD84Jww"/>
              <Node xmi:id="_Viaxgjh6EeWC-IuSD84Jww" NameID="Node396" Label="Start Treatment with BR" NodeType="TerminalNode">
                <Prob xmi:id="_Viaxgzh6EeWC-IuSD84Jww" Value="pStartTreat*pStartTreatBR"/>
                <MarkovData xsi:type="tree:MarkovJumpTransitionData" xmi:id="_ViaxhDh6EeWC-IuSD84Jww" MarkovJumpState="MDR, BDQ-R, on BR, C+"/>
              </Node>
              <Node xmi:id="_ViaxhTh6EeWC-IuSD84Jww" NameID="Node397" Label="Don't start BR treatment" NodeType="ChanceNode">
                <Prob xmi:id="_Viaxhjh6EeWC-IuSE74Jww" Value="#"/>
                <MarkovData xsi:type="tree:MarkovTransitionData" xmi:id="_Viaxhzh6EeWC-IuSE74Jww"/>
                <Node xmi:id="_ViaxiDh6EeWC-IuSE74Jww" NameID="Node398" Label="Start treatment with BDQ" NodeType="TerminalNode">
                  <Prob xmi:id="_ViaxiTh6EeWC-IuSE74Jww" Value="pStartTreat*pStartTreatBDQ"/>
                  <MarkovData xsi:type="tree:MarkovJumpTransitionData" xmi:id="_Viaxijh6EeWC-IuSE74Jww" MarkovJumpState="MDR, BDQ-R, on BDQ, C+"/>
                </Node>
                <Node xmi:id="_Viaxizh6EeWC-IuSF64Jww" NameID="Node399" Label="Continue Untreated" NodeType="TerminalNode">
                  <Prob xmi:id="_ViaxjDh6EeWC-IuSF64Jww" Value="#"/>
                  <MarkovData xsi:type="tree:MarkovJumpTransitionData" xmi:id="_ViaxjTh6EeWC-IuSF64Jww" MarkovJumpState="MDR, BDQ-R, untreated, C+"/>
                </Node>
              </Node>
            </Node>
          </Node>
        </Node>
        <Node xmi:id="_Viaxjjh6EeWC-IuSF64Jww" NameID="Node156" Label="MDR, BDQ-S, untreated, C-" NodeType="ChanceNode">
          <Prob xmi:id="_Viaxjzh6EeWC-IuSF64Jww" Value="0"/>
          <MarkovData xsi:type="tree:MarkovNonAbsorbingStateData" xmi:id="_ViaxkDh6EeWC-IuSG54Jww">
            <StateReward xmi:id="_Iy_pMJ7lEeWRhpd8YnmxSg" Set="5">
              <Init xmi:id="_Iy_pMZ7lEeWRhpd8ZmmxSg" Value="0"/>
              <Incr xmi:id="_Iy_pMp7lEeWRhpd8ZmmxSg" Value="0"/>
              <Final xmi:id="_Iy_pM57lEeWRhpd8ZmmxSg" Value="0"/>
            </StateReward>
          </MarkovData>
          <Definition xmi:id="_Igy7MHyREeWWzpPBL0jXgA" Variable="pDie" Value="pDieWell"/>
          <Node xmi:id="_ViaxkTh6EeWC-IuSG54Jww" NameID="Node168" Label="Die" NodeType="TerminalNode">
            <Prob xmi:id="_Viaxkjh6EeWC-IuSG54Jww" Value="pDie"/>
            <MarkovData xsi:type="tree:MarkovJumpTransitionData" xmi:id="_Viaxkzh6EeWC-IuSG54Jww" MarkovJumpState="Death"/>
          </Node>
          <Node xmi:id="_ViaxlDh6EeWC-IuSG54Jww" NameID="Node165" Label="Survive" NodeType="ChanceNode">
            <Prob xmi:id="_ViaxlTh6EeWC-IuSH44Jww" Value="#"/>
            <MarkovData xsi:type="tree:MarkovTransitionData" xmi:id="_Viaxljh6EeWC-IuSH44Jww"/>
            <Node xmi:id="_Viaxlzh6EeWC-IuSH44Jww" NameID="Node166" Label="Relapse" NodeType="TerminalNode">
              <Prob xmi:id="_ViaxmDh6EeWC-IuSH44Jww" Value="pRelapse"/>
              <MarkovData xsi:type="tree:MarkovJumpTransitionData" xmi:id="_ViaxmTh6EeWC-IuSH44Jww" MarkovJumpState="MDR, BDQ-S, untreated, C+"/>
            </Node>
            <Node xmi:id="_Viaxmjh6EeWC-IuSI34Jww" NameID="Node167" Label="Continue C-" NodeType="TerminalNode">
              <Prob xmi:id="_Viaxmzh6EeWC-IuSI34Jww" Value="#"/>
              <MarkovData xsi:type="tree:MarkovJumpTransitionData" xmi:id="_ViaxnDh6EeWC-IuSI34Jww" MarkovJumpState="MDR, BDQ-S, untreated, C-"/>
            </Node>
          </Node>
        </Node>
        <Node xmi:id="_ViaxnTh6EeWC-IuSI34Jww" NameID="Node400" Label="MDR, BDQ-R, untreated, C-" NodeType="ChanceNode">
          <Prob xmi:id="_Viaxnjh6EeWC-IuSI34Jww" Value="0"/>
          <MarkovData xsi:type="tree:MarkovNonAbsorbingStateData" xmi:id="_Viaxnzh6EeWC-IuSJ24Jww">
            <StateReward xmi:id="_Iz5BEJ7lEeWRhpd8ZmmxSg" Set="5">
              <Init xmi:id="_Iz5BEZ7lEeWRhpd8ZmmxSg" Value="0"/>
              <Incr xmi:id="_Iz5BEp7lEeWRhpd8almxSg" Value="0"/>
              <Final xmi:id="_Iz5BE57lEeWRhpd8almxSg" Value="0"/>
            </StateReward>
          </MarkovData>
          <Definition xmi:id="_GYEUIHyREeWWzpPBL0jXgA" Variable="pDie" Value="pDieWell"/>
          <Node xmi:id="_ViaxoDh6EeWC-IuSJ24Jww" NameID="Node401" Label="Die" NodeType="TerminalNode">
            <Prob xmi:id="_ViaxoTh6EeWC-IuSJ24Jww" Value="pDie"/>
            <MarkovData xsi:type="tree:MarkovJumpTransitionData" xmi:id="_Viaxojh6EeWC-IuSJ24Jww" MarkovJumpState="Death"/>
          </Node>
          <Node xmi:id="_Viaxozh6EeWC-IuSJ24Jww" NameID="Node402" Label="Survive" NodeType="ChanceNode">
            <Prob xmi:id="_ViaxpDh6EeWC-IuSK14Jww" Value="#"/>
            <MarkovData xsi:type="tree:MarkovTransitionData" xmi:id="_ViaxpTh6EeWC-IuSK14Jww"/>
            <Node xmi:id="_Viaxpjh6EeWC-IuSK14Jww" NameID="Node403" Label="Relapse" NodeType="TerminalNode">
              <Prob xmi:id="_Viaxpzh6EeWC-IuSK14Jww" Value="pRelapse"/>
              <MarkovData xsi:type="tree:MarkovJumpTransitionData" xmi:id="_ViaxqDh6EeWC-IuSK14Jww" MarkovJumpState="MDR, BDQ-R, untreated, C+"/>
            </Node>
            <Node xmi:id="_ViaxqTh6EeWC-IuSL04Jww" NameID="Node404" Label="Continue C-" NodeType="TerminalNode">
              <Prob xmi:id="_Viaxqjh6EeWC-IuSL04Jww" Value="#"/>
              <MarkovData xsi:type="tree:MarkovJumpTransitionData" xmi:id="_Viaxqzh6EeWC-IuSL04Jww" MarkovJumpState="MDR, BDQ-R, untreated, C-"/>
            </Node>
          </Node>
        </Node>
        <Node xmi:id="_ViaxrDh6EeWC-IuSL04Jww" NameID="Node157" Label="pre-XDR, BDQ-S, untreated, C+" NodeType="ChanceNode">
          <Prob xmi:id="_ViaxrTh6EeWC-IuSL04Jww" Value="0"/>
          <MarkovData xsi:type="tree:MarkovNonAbsorbingStateData" xmi:id="_Viaxrjh6EeWC-IuSMz4Jww">
            <StateReward xmi:id="_I0xx4J7lEeWRhpd8almxSg" Set="5">
              <Init xmi:id="_I0xx4Z7lEeWRhpd8almxSg" Value="0"/>
              <Incr xmi:id="_I0xx4p7lEeWRhpd8almxSg" Value="0"/>
              <Final xmi:id="_I0xx457lEeWRhpd8bkmxSg" Value="0"/>
            </StateReward>
          </MarkovData>
          <Definition xmi:id="_KorYQHySEeWWzpPBWpjXgA" Variable="pDie" Value="pDieUntreatedTB"/>
          <Node xmi:id="_Viaxrzh6EeWC-IuSMz4Jww" NameID="Node172" Label="Die" NodeType="TerminalNode">
            <Prob xmi:id="_ViaxsDh6EeWC-IuSMz4Jww" Value="pDie"/>
            <MarkovData xsi:type="tree:MarkovJumpTransitionData" xmi:id="_ViaxsTh6EeWC-IuSMz4Jww" MarkovJumpState="Death"/>
          </Node>
          <Node xmi:id="_Viaxsjh6EeWC-IuSMz4Jww" NameID="Node169" Label="Survive" NodeType="ChanceNode">
            <Prob xmi:id="_Viaxszh6EeWC-IuSNy4Jww" Value="#"/>
            <MarkovData xsi:type="tree:MarkovTransitionData" xmi:id="_ViaxtDh6EeWC-IuSNy4Jww"/>
            <Node xmi:id="_ViaxtTh6EeWC-IuSNy4Jww" NameID="Node170" Label="Cure" NodeType="TerminalNode">
              <Prob xmi:id="_Viaxtjh6EeWC-IuSNy4Jww" Value="pCureUntreated"/>
              <MarkovData xsi:type="tree:MarkovJumpTransitionData" xmi:id="_Viaxtzh6EeWC-IuSNy4Jww" MarkovJumpState="Cured, untreated, any resistance"/>
            </Node>
            <Node xmi:id="_ViaxuDh6EeWC-IuSOx4Jww" NameID="Node171" Label="Continue Not Cured" NodeType="ChanceNode">
              <Prob xmi:id="_ViaxuTh6EeWC-IuSOx4Jww" Value="#"/>
              <MarkovData xsi:type="tree:MarkovTransitionData" xmi:id="_Viaxujh6EeWC-IuSOx4Jww"/>
              <Node xmi:id="_Viaxuzh6EeWC-IuSOx4Jww" NameID="Node243" Label="Start Treatment with BR" NodeType="TerminalNode">
                <Prob xmi:id="_ViaxvDh6EeWC-IuSOx4Jww" Value="pStartTreat*pStartTreatBR"/>
                <MarkovData xsi:type="tree:MarkovJumpTransitionData" xmi:id="_ViaxvTh6EeWC-IuSPw4Jww" MarkovJumpState="pre-XDR, BDQ-S, on BR, C+"/>
              </Node>
              <Node xmi:id="_Viaxvjh6EeWC-IuSPw4Jww" NameID="Node240" Label="Don't start BR treatment" NodeType="ChanceNode">
                <Prob xmi:id="_Viaxvzh6EeWC-IuSPw4Jww" Value="#"/>
                <MarkovData xsi:type="tree:MarkovTransitionData" xmi:id="_ViaxwDh6EeWC-IuSPw4Jww"/>
                <Node xmi:id="_ViaxwTh6EeWC-IuSPw4Jww" NameID="Node241" Label="Start treatment with BDQ" NodeType="TerminalNode">
                  <Prob xmi:id="_Viaxwjh6EeWC-IuSQv4Jww" Value="pStartTreat*pStartTreatBDQ"/>
                  <MarkovData xsi:type="tree:MarkovJumpTransitionData" xmi:id="_Viaxwzh6EeWC-IuSQv4Jww" MarkovJumpState="pre-XDR, BDQ-S, on BDQ, C+"/>
                </Node>
                <Node xmi:id="_ViaxxDh6EeWC-IuSQv4Jww" NameID="Node242" Label="Continue Untreated" NodeType="TerminalNode">
                  <Prob xmi:id="_ViaxxTh6EeWC-IuSQv4Jww" Value="#"/>
                  <MarkovData xsi:type="tree:MarkovJumpTransitionData" xmi:id="_Viaxxjh6EeWC-IuSQv4Jww" MarkovJumpState="pre-XDR, BDQ-S, untreated, C+"/>
                </Node>
              </Node>
            </Node>
          </Node>
        </Node>
        <Node xmi:id="_Viaxxzh6EeWC-IuSRu4Jww" NameID="Node405" Label="pre-XDR, BDQ-R, untreated, C+" NodeType="ChanceNode">
          <Prob xmi:id="_ViaxyDh6EeWC-IuSRu4Jww" Value="0"/>
          <MarkovData xsi:type="tree:MarkovNonAbsorbingStateData" xmi:id="_ViaxyTh6EeWC-IuSRu4Jww">
            <StateReward xmi:id="_I1qisJ7lEeWRhpd8bkmxSg" Set="5">
              <Init xmi:id="_I1qisZ7lEeWRhpd8bkmxSg" Value="0"/>
              <Incr xmi:id="_I1qisp7lEeWRhpd8bkmxSg" Value="0"/>
              <Final xmi:id="_I1qis57lEeWRhpd8bkmxSg" Value="0"/>
            </StateReward>
          </MarkovData>
          <Definition xmi:id="_LSzTUHySEeWWzpPBXojXgA" Variable="pDie" Value="pDieUntreatedTB"/>
          <Node xmi:id="_Viaxyjh6EeWC-IuSRu4Jww" NameID="Node406" Label="Die" NodeType="TerminalNode">
            <Prob xmi:id="_Viaxyzh6EeWC-IuSRu4Jww" Value="pDie"/>
            <MarkovData xsi:type="tree:MarkovJumpTransitionData" xmi:id="_ViaxzDh6EeWC-IuSSt4Jww" MarkovJumpState="Death"/>
          </Node>
          <Node xmi:id="_ViaxzTh6EeWC-IuSSt4Jww" NameID="Node407" Label="Survive" NodeType="ChanceNode">
            <Prob xmi:id="_Viaxzjh6EeWC-IuSSt4Jww" Value="#"/>
            <MarkovData xsi:type="tree:MarkovTransitionData" xmi:id="_Viaxzzh6EeWC-IuSSt4Jww"/>
            <Node xmi:id="_Viax0Dh6EeWC-IuSSt4Jww" NameID="Node408" Label="Cure" NodeType="TerminalNode">
              <Prob xmi:id="_Viax0Th6EeWC-IuSTs4Jww" Value="pCureUntreated"/>
              <MarkovData xsi:type="tree:MarkovJumpTransitionData" xmi:id="_Viax0jh6EeWC-IuSTs4Jww" MarkovJumpState="Cured, untreated, any resistance"/>
            </Node>
            <Node xmi:id="_Viax0zh6EeWC-IuSTs4Jww" NameID="Node409" Label="Continue Not Cured" NodeType="ChanceNode">
              <Prob xmi:id="_Viax1Dh6EeWC-IuSTs4Jww" Value="#"/>
              <MarkovData xsi:type="tree:MarkovTransitionData" xmi:id="_Viax1Th6EeWC-IuSTs4Jww"/>
              <Node xmi:id="_Viax1jh6EeWC-IuSUr4Jww" NameID="Node410" Label="Start Treatment with BR" NodeType="TerminalNode">
                <Prob xmi:id="_Viax1zh6EeWC-IuSUr4Jww" Value="pStartTreat*pStartTreatBR"/>
                <MarkovData xsi:type="tree:MarkovJumpTransitionData" xmi:id="_Viax2Dh6EeWC-IuSUr4Jww" MarkovJumpState="pre-XDR, BDQ-R, on BR, C+"/>
              </Node>
              <Node xmi:id="_Viax2Th6EeWC-IuSUr4Jww" NameID="Node411" Label="Don't start BR treatment" NodeType="ChanceNode">
                <Prob xmi:id="_Viax2jh6EeWC-IuSUr4Jww" Value="#"/>
                <MarkovData xsi:type="tree:MarkovTransitionData" xmi:id="_Viax2zh6EeWC-IuSVq4Jww"/>
                <Node xmi:id="_Viax3Dh6EeWC-IuSVq4Jww" NameID="Node412" Label="Start treatment with BDQ" NodeType="TerminalNode">
                  <Prob xmi:id="_Viax3Th6EeWC-IuSVq4Jww" Value="pStartTreat*pStartTreatBDQ"/>
                  <MarkovData xsi:type="tree:MarkovJumpTransitionData" xmi:id="_Viax3jh6EeWC-IuSVq4Jww" MarkovJumpState="pre-XDR, BDQ-R, on BDQ, C+"/>
                </Node>
                <Node xmi:id="_Viax3zh6EeWC-IuSVq4Jww" NameID="Node413" Label="Continue Untreated" NodeType="TerminalNode">
                  <Prob xmi:id="_Viax4Dh6EeWC-IuSWp4Jww" Value="#"/>
                  <MarkovData xsi:type="tree:MarkovJumpTransitionData" xmi:id="_Viax4Th6EeWC-IuSWp4Jww" MarkovJumpState="pre-XDR, BDQ-R, untreated, C+"/>
                </Node>
              </Node>
            </Node>
          </Node>
        </Node>
        <Node xmi:id="_Viax4jh6EeWC-IuSWp4Jww" NameID="Node158" Label="pre-XDR, BDQ-S, untreated, C-" NodeType="ChanceNode">
          <Prob xmi:id="_Viax4zh6EeWC-IuSWp4Jww" Value="0"/>
          <MarkovData xsi:type="tree:MarkovNonAbsorbingStateData" xmi:id="_Viax5Dh6EeWC-IuSWp4Jww">
            <StateReward xmi:id="_I2paIJ7lEeWRhpd8cjmxSg" Set="5">
              <Init xmi:id="_I2paIZ7lEeWRhpd8cjmxSg" Value="0"/>
              <Incr xmi:id="_I2paIp7lEeWRhpd8cjmxSg" Value="0"/>
              <Final xmi:id="_I2paI57lEeWRhpd8cjmxSg" Value="0"/>
            </StateReward>
          </MarkovData>
          <Definition xmi:id="_KkB-QHyREeWWzpPBL0jXgA" Variable="pDie" Value="pDieWell"/>
          <Node xmi:id="_Viax5Th6EeWC-IuSXo4Jww" NameID="Node176" Label="Die" NodeType="TerminalNode">
            <Prob xmi:id="_Viax5jh6EeWC-IuSXo4Jww" Value="pDie"/>
            <MarkovData xsi:type="tree:MarkovJumpTransitionData" xmi:id="_Viax5zh6EeWC-IuSXo4Jww" MarkovJumpState="Death"/>
          </Node>
          <Node xmi:id="_Viax6Dh6EeWC-IuSXo4Jww" NameID="Node173" Label="Survive" NodeType="ChanceNode">
            <Prob xmi:id="_Viax6Th6EeWC-IuSXo4Jww" Value="#"/>
            <MarkovData xsi:type="tree:MarkovTransitionData" xmi:id="_Viax6jh6EeWC-IuSYn4Jww"/>
            <Node xmi:id="_Viax6zh6EeWC-IuSYn4Jww" NameID="Node174" Label="Relapse" NodeType="TerminalNode">
              <Prob xmi:id="_Viax7Dh6EeWC-IuSYn4Jww" Value="pRelapse"/>
              <MarkovData xsi:type="tree:MarkovJumpTransitionData" xmi:id="_Viax7Th6EeWC-IuSYn4Jww" MarkovJumpState="pre-XDR, BDQ-S, untreated, C+"/>
            </Node>
            <Node xmi:id="_Viax7jh6EeWC-IuSYn4Jww" NameID="Node175" Label="Continue C-" NodeType="TerminalNode">
              <Prob xmi:id="_Viax7zh6EeWC-IuSZm4Jww" Value="#"/>
              <MarkovData xsi:type="tree:MarkovJumpTransitionData" xmi:id="_Viax8Dh6EeWC-IuSZm4Jww" MarkovJumpState="pre-XDR, BDQ-S, untreated, C-"/>
            </Node>
          </Node>
        </Node>
        <Node xmi:id="_Viax8Th6EeWC-IuSZm4Jww" NameID="Node414" Label="pre-XDR, BDQ-R, untreated, C-" NodeType="ChanceNode">
          <Prob xmi:id="_Viax8jh6EeWC-IuSZm4Jww" Value="0"/>
          <MarkovData xsi:type="tree:MarkovNonAbsorbingStateData" xmi:id="_Viax8zh6EeWC-IuSZm4Jww">
            <StateReward xmi:id="_I3iK8J7lEeWRhpd8cjmxSg" Set="5">
              <Init xmi:id="_I3iK8Z7lEeWRhpd8dimxSg" Value="0"/>
              <Incr xmi:id="_I3iK8p7lEeWRhpd8dimxSg" Value="0"/>
              <Final xmi:id="_I3iK857lEeWRhpd8dimxSg" Value="0"/>
            </StateReward>
          </MarkovData>
          <Definition xmi:id="_LTynQHyREeWWzpPBL0jXgA" Variable="pDie" Value="pDieWell"/>
          <Node xmi:id="_Viax9Dh6EeWC-IuSal4Jww" NameID="Node415" Label="Die" NodeType="TerminalNode">
            <Prob xmi:id="_Viax9Th6EeWC-IuSal4Jww" Value="pDie"/>
            <MarkovData xsi:type="tree:MarkovJumpTransitionData" xmi:id="_Viax9jh6EeWC-IuSal4Jww" MarkovJumpState="Death"/>
          </Node>
          <Node xmi:id="_Viax9zh6EeWC-IuSal4Jww" NameID="Node416" Label="Survive" NodeType="ChanceNode">
            <Prob xmi:id="_Viax-Dh6EeWC-IuSal4Jww" Value="#"/>
            <MarkovData xsi:type="tree:MarkovTransitionData" xmi:id="_Viax-Th6EeWC-IuSbk4Jww"/>
            <Node xmi:id="_Viax-jh6EeWC-IuSbk4Jww" NameID="Node417" Label="Relapse" NodeType="TerminalNode">
              <Prob xmi:id="_Viax-zh6EeWC-IuSbk4Jww" Value="pRelapse"/>
              <MarkovData xsi:type="tree:MarkovJumpTransitionData" xmi:id="_Viax_Dh6EeWC-IuSbk4Jww" MarkovJumpState="pre-XDR, BDQ-R, untreated, C+"/>
            </Node>
            <Node xmi:id="_Viax_Th6EeWC-IuSbk4Jww" NameID="Node418" Label="Continue C-" NodeType="TerminalNode">
              <Prob xmi:id="_Viax_jh6EeWC-IuScj4Jww" Value="#"/>
              <MarkovData xsi:type="tree:MarkovJumpTransitionData" xmi:id="_Viax_zh6EeWC-IuScj4Jww" MarkovJumpState="pre-XDR, BDQ-R, untreated, C-"/>
            </Node>
          </Node>
        </Node>
        <Node xmi:id="_ViayADh6EeWC-IuScj4Jww" NameID="Node159" Label="XDR, BDQ-S, untreated, C+" NodeType="ChanceNode">
          <Prob xmi:id="_ViayATh6EeWC-IuScj4Jww" Value="0"/>
          <MarkovData xsi:type="tree:MarkovNonAbsorbingStateData" xmi:id="_ViayAjh6EeWC-IuScj4Jww">
            <StateReward xmi:id="_I4a7wJ7lEeWRhpd8dimxSg" Set="5">
              <Init xmi:id="_I4a7wZ7lEeWRhpd8dimxSg" Value="0"/>
              <Incr xmi:id="_I4a7wp7lEeWRhpd8ehmxSg" Value="0"/>
              <Final xmi:id="_I4a7w57lEeWRhpd8ehmxSg" Value="0"/>
            </StateReward>
          </MarkovData>
          <Definition xmi:id="_MUkSUHySEeWWzpPBXojXgA" Variable="pDie" Value="pDieUntreatedTB"/>
          <Node xmi:id="_ViayAzh6EeWC-IuSdi4Jww" NameID="Node180" Label="Die" NodeType="TerminalNode">
            <Prob xmi:id="_ViayBDh6EeWC-IuSdi4Jww" Value="pDie"/>
            <MarkovData xsi:type="tree:MarkovJumpTransitionData" xmi:id="_ViayBTh6EeWC-IuSdi4Jww" MarkovJumpState="Death"/>
          </Node>
          <Node xmi:id="_ViayBjh6EeWC-IuSdi4Jww" NameID="Node177" Label="Survive" NodeType="ChanceNode">
            <Prob xmi:id="_ViayBzh6EeWC-IuSdi4Jww" Value="#"/>
            <MarkovData xsi:type="tree:MarkovTransitionData" xmi:id="_ViayCDh6EeWC-IuSeh4Jww"/>
            <Node xmi:id="_ViayCTh6EeWC-IuSeh4Jww" NameID="Node178" Label="Cure" NodeType="TerminalNode">
              <Prob xmi:id="_ViayCjh6EeWC-IuSeh4Jww" Value="pCureUntreated"/>
              <MarkovData xsi:type="tree:MarkovJumpTransitionData" xmi:id="_ViayCzh6EeWC-IuSeh4Jww" MarkovJumpState="Cured, untreated, any resistance"/>
            </Node>
            <Node xmi:id="_ViayDDh6EeWC-IuSeh4Jww" NameID="Node179" Label="Continue Not Cured" NodeType="ChanceNode">
              <Prob xmi:id="_ViayDTh6EeWC-IuSfg4Jww" Value="#"/>
              <MarkovData xsi:type="tree:MarkovTransitionData" xmi:id="_ViayDjh6EeWC-IuSfg4Jww"/>
              <Node xmi:id="_ViayDzh6EeWC-IuSfg4Jww" NameID="Node237" Label="Start Treatment with BR" NodeType="TerminalNode">
                <Prob xmi:id="_ViayEDh6EeWC-IuSfg4Jww" Value="pStartTreat*pStartTreatBR"/>
                <MarkovData xsi:type="tree:MarkovJumpTransitionData" xmi:id="_ViayETh6EeWC-IuSfg4Jww" MarkovJumpState="XDR, BDQ-S, on BR, C+"/>
              </Node>
              <Node xmi:id="_ViayEjh6EeWC-IuSgf4Jww" NameID="Node236" Label="Don't start BR treatment" NodeType="ChanceNode">
                <Prob xmi:id="_ViayEzh6EeWC-IuSgf4Jww" Value="#"/>
                <MarkovData xsi:type="tree:MarkovTransitionData" xmi:id="_ViayFDh6EeWC-IuSgf4Jww"/>
                <Node xmi:id="_ViayFTh6EeWC-IuSgf4Jww" NameID="Node239" Label="Start treatment with BDQ" NodeType="TerminalNode">
                  <Prob xmi:id="_ViayFjh6EeWC-IuSgf4Jww" Value="pStartTreat*pStartTreatBDQ"/>
                  <MarkovData xsi:type="tree:MarkovJumpTransitionData" xmi:id="_ViayFzh6EeWC-IuShe4Jww" MarkovJumpState="XDR, BDQ-S, on BDQ, C+"/>
                </Node>
                <Node xmi:id="_ViayGDh6EeWC-IuShe4Jww" NameID="Node238" Label="Continue Untreated" NodeType="TerminalNode">
                  <Prob xmi:id="_ViayGTh6EeWC-IuShe4Jww" Value="#"/>
                  <MarkovData xsi:type="tree:MarkovJumpTransitionData" xmi:id="_ViayGjh6EeWC-IuShe4Jww" MarkovJumpState="XDR, BDQ-S, untreated, C+"/>
                </Node>
              </Node>
            </Node>
          </Node>
        </Node>
        <Node xmi:id="_ViayGzh6EeWC-IuShe4Jww" NameID="Node419" Label="XDR, BDQ-R, untreated, C+" NodeType="ChanceNode">
          <Prob xmi:id="_ViayHDh6EeWC-IuSid4Jww" Value="0"/>
          <MarkovData xsi:type="tree:MarkovNonAbsorbingStateData" xmi:id="_ViayHTh6EeWC-IuSid4Jww">
            <StateReward xmi:id="_I5TskJ7lEeWRhpd8ehmxSg" Set="5">
              <Init xmi:id="_I5TskZ7lEeWRhpd8ehmxSg" Value="0"/>
              <Incr xmi:id="_I5Tskp7lEeWRhpd8ehmxSg" Value="0"/>
              <Final xmi:id="_I5Tsk57lEeWRhpd8fgmxSg" Value="0"/>
            </StateReward>
          </MarkovData>
          <Definition xmi:id="_M3IM0HySEeWWzpPBXojXgA" Variable="pDie" Value="pDieUntreatedTB"/>
          <Node xmi:id="_ViayHjh6EeWC-IuSid4Jww" NameID="Node420" Label="Die" NodeType="TerminalNode">
            <Prob xmi:id="_ViayHzh6EeWC-IuSid4Jww" Value="pDie"/>
            <MarkovData xsi:type="tree:MarkovJumpTransitionData" xmi:id="_ViayIDh6EeWC-IuSid4Jww" MarkovJumpState="Death"/>
          </Node>
          <Node xmi:id="_ViayITh6EeWC-IuSjc4Jww" NameID="Node421" Label="Survive" NodeType="ChanceNode">
            <Prob xmi:id="_ViayIjh6EeWC-IuSjc4Jww" Value="#"/>
            <MarkovData xsi:type="tree:MarkovTransitionData" xmi:id="_ViayIzh6EeWC-IuSjc4Jww"/>
            <Node xmi:id="_ViayJDh6EeWC-IuSjc4Jww" NameID="Node422" Label="Cure" NodeType="TerminalNode">
              <Prob xmi:id="_ViayJTh6EeWC-IuSjc4Jww" Value="pCureUntreated"/>
              <MarkovData xsi:type="tree:MarkovJumpTransitionData" xmi:id="_ViayJjh6EeWC-IuSkb4Jww" MarkovJumpState="Cured, untreated, any resistance"/>
            </Node>
            <Node xmi:id="_ViayJzh6EeWC-IuSkb4Jww" NameID="Node423" Label="Continue Not Cured" NodeType="ChanceNode">
              <Prob xmi:id="_ViayKDh6EeWC-IuSkb4Jww" Value="#"/>
              <MarkovData xsi:type="tree:MarkovTransitionData" xmi:id="_ViayKTh6EeWC-IuSkb4Jww"/>
              <Node xmi:id="_ViayKjh6EeWC-IuSkb4Jww" NameID="Node424" Label="Start Treatment with BR" NodeType="TerminalNode">
                <Prob xmi:id="_ViayKzh6EeWC-IuSla4Jww" Value="pStartTreat*pStartTreatBR"/>
                <MarkovData xsi:type="tree:MarkovJumpTransitionData" xmi:id="_ViayLDh6EeWC-IuSla4Jww" MarkovJumpState="XDR, BDQ-R, on BR, C+"/>
              </Node>
              <Node xmi:id="_ViayLTh6EeWC-IuSla4Jww" NameID="Node425" Label="Don't start BR treatment" NodeType="ChanceNode">
                <Prob xmi:id="_ViayLjh6EeWC-IuSla4Jww" Value="#"/>
                <MarkovData xsi:type="tree:MarkovTransitionData" xmi:id="_ViayLzh6EeWC-IuSla4Jww"/>
                <Node xmi:id="_ViayMDh6EeWC-IuSmZ4Jww" NameID="Node426" Label="Start treatment with BDQ" NodeType="TerminalNode">
                  <Prob xmi:id="_ViayMTh6EeWC-IuSmZ4Jww" Value="pStartTreat*pStartTreatBDQ"/>
                  <MarkovData xsi:type="tree:MarkovJumpTransitionData" xmi:id="_ViayMjh6EeWC-IuSmZ4Jww" MarkovJumpState="XDR, BDQ-R, on BDQ, C+"/>
                </Node>
                <Node xmi:id="_ViayMzh6EeWC-IuSmZ4Jww" NameID="Node427" Label="Continue Untreated" NodeType="TerminalNode">
                  <Prob xmi:id="_ViayNDh6EeWC-IuSmZ4Jww" Value="#"/>
                  <MarkovData xsi:type="tree:MarkovJumpTransitionData" xmi:id="_ViayNTh6EeWC-IuSnY4Jww" MarkovJumpState="XDR, BDQ-R, untreated, C+"/>
                </Node>
              </Node>
            </Node>
          </Node>
        </Node>
        <Node xmi:id="_ViayNjh6EeWC-IuSnY4Jww" NameID="Node160" Label="XDR, BDQ-S, untreated, C-" NodeType="ChanceNode">
          <Prob xmi:id="_ViayNzh6EeWC-IuSnY4Jww" Value="0"/>
          <MarkovData xsi:type="tree:MarkovNonAbsorbingStateData" xmi:id="_ViayODh6EeWC-IuSnY4Jww">
            <StateReward xmi:id="_I6MdYJ7lEeWRhpd8fgmxSg" Set="5">
              <Init xmi:id="_I6MdYZ7lEeWRhpd8fgmxSg" Value="0"/>
              <Incr xmi:id="_I6MdYp7lEeWRhpd8fgmxSg" Value="0"/>
              <Final xmi:id="_I6MdY57lEeWRhpd8fgmxSg" Value="0"/>
            </StateReward>
          </MarkovData>
          <Definition xmi:id="_MTRHQHyREeWWzpPBL0jXgA" Variable="pDie" Value="pDieWell"/>
          <Node xmi:id="_ViayOTh6EeWC-IuSnY4Jww" NameID="Node184" Label="Die" NodeType="TerminalNode">
            <Prob xmi:id="_ViayOjh6EeWC-IuSoX4Jww" Value="pDie"/>
            <MarkovData xsi:type="tree:MarkovJumpTransitionData" xmi:id="_ViayOzh6EeWC-IuSoX4Jww" MarkovJumpState="Death"/>
          </Node>
          <Node xmi:id="_ViayPDh6EeWC-IuSoX4Jww" NameID="Node181" Label="Survive" NodeType="ChanceNode">
            <Prob xmi:id="_ViayPTh6EeWC-IuSoX4Jww" Value="#"/>
            <MarkovData xsi:type="tree:MarkovTransitionData" xmi:id="_ViayPjh6EeWC-IuSoX4Jww"/>
            <Node xmi:id="_ViayPzh6EeWC-IuSpW4Jww" NameID="Node182" Label="Relapse" NodeType="TerminalNode">
              <Prob xmi:id="_ViayQDh6EeWC-IuSpW4Jww" Value="pRelapse"/>
              <MarkovData xsi:type="tree:MarkovJumpTransitionData" xmi:id="_ViayQTh6EeWC-IuSpW4Jww" MarkovJumpState="XDR, BDQ-S, untreated, C+"/>
            </Node>
            <Node xmi:id="_ViayQjh6EeWC-IuSpW4Jww" NameID="Node183" Label="Continue C-" NodeType="TerminalNode">
              <Prob xmi:id="_ViayQzh6EeWC-IuSpW4Jww" Value="#"/>
              <MarkovData xsi:type="tree:MarkovJumpTransitionData" xmi:id="_ViayRDh6EeWC-IuSqV4Jww" MarkovJumpState="XDR, BDQ-S, untreated, C-"/>
            </Node>
          </Node>
        </Node>
        <Node xmi:id="_ViayRTh6EeWC-IuSqV4Jww" NameID="Node428" Label="XDR, BDQ-R, untreated, C-" NodeType="ChanceNode">
          <Prob xmi:id="_ViayRjh6EeWC-IuSqV4Jww" Value="0"/>
          <MarkovData xsi:type="tree:MarkovNonAbsorbingStateData" xmi:id="_ViayRzh6EeWC-IuSqV4Jww">
            <StateReward xmi:id="_I7KtwJ7lEeWRhpd8gfmxSg" Set="5">
              <Init xmi:id="_I7KtwZ7lEeWRhpd8gfmxSg" Value="0"/>
              <Incr xmi:id="_I7Ktwp7lEeWRhpd8gfmxSg" Value="0"/>
              <Final xmi:id="_I7Ktw57lEeWRhpd8gfmxSg" Value="0"/>
            </StateReward>
          </MarkovData>
          <Definition xmi:id="_NAYr8HyREeWWzpPBMzjXgA" Variable="pDie" Value="pDieWell"/>
          <Node xmi:id="_ViaySDh6EeWC-IuSqV4Jww" NameID="Node429" Label="Die" NodeType="TerminalNode">
            <Prob xmi:id="_ViaySTh6EeWC-IuSrU4Jww" Value="pDie"/>
            <MarkovData xsi:type="tree:MarkovJumpTransitionData" xmi:id="_ViaySjh6EeWC-IuSrU4Jww" MarkovJumpState="Death"/>
          </Node>
          <Node xmi:id="_ViaySzh6EeWC-IuSrU4Jww" NameID="Node430" Label="Survive" NodeType="ChanceNode">
            <Prob xmi:id="_ViayTDh6EeWC-IuSrU4Jww" Value="#"/>
            <MarkovData xsi:type="tree:MarkovTransitionData" xmi:id="_ViayTTh6EeWC-IuSrU4Jww"/>
            <Node xmi:id="_ViayTjh6EeWC-IuSsT4Jww" NameID="Node431" Label="Relapse" NodeType="TerminalNode">
              <Prob xmi:id="_ViayTzh6EeWC-IuSsT4Jww" Value="pRelapse"/>
              <MarkovData xsi:type="tree:MarkovJumpTransitionData" xmi:id="_ViayUDh6EeWC-IuSsT4Jww" MarkovJumpState="XDR, BDQ-R, untreated, C+"/>
            </Node>
            <Node xmi:id="_ViayUTh6EeWC-IuSsT4Jww" NameID="Node432" Label="Continue C-" NodeType="TerminalNode">
              <Prob xmi:id="_ViayUjh6EeWC-IuSsT4Jww" Value="#"/>
              <MarkovData xsi:type="tree:MarkovJumpTransitionData" xmi:id="_ViayUzh6EeWC-IuStS4Jww" MarkovJumpState="XDR, BDQ-R, untreated, C-"/>
            </Node>
          </Node>
        </Node>
        <Node xmi:id="_ViayVDh6EeWC-IuStS4Jww" NameID="Node217" Label="Cured, untreated, any resistance" NodeType="ChanceNode">
          <Prob xmi:id="_ViayVTh6EeWC-IuStS4Jww" Value="0"/>
          <MarkovData xsi:type="tree:MarkovNonAbsorbingStateData" xmi:id="_ViayVjh6EeWC-IuStS4Jww">
            <StateReward xmi:id="_I8DekJ7lEeWRhpd8gfmxSg" Set="5">
              <Init xmi:id="_I8DekZ7lEeWRhpd8hemxSg" Value="0"/>
              <Incr xmi:id="_I8Dekp7lEeWRhpd8hemxSg" Value="0"/>
              <Final xmi:id="_I8Dek57lEeWRhpd8hemxSg" Value="0"/>
            </StateReward>
          </MarkovData>
          <Definition xmi:id="_Nt__4HyREeWWzpPBMzjXgA" Variable="pDie" Value="pDieWell"/>
          <Node xmi:id="_ViayVzh6EeWC-IuStS4Jww" NameID="Node235" Label="Die" NodeType="TerminalNode">
            <Prob xmi:id="_ViayWDh6EeWC-IuSuR4Jww" Value="pDie"/>
            <MarkovData xsi:type="tree:MarkovJumpTransitionData" xmi:id="_ViayWTh6EeWC-IuSuR4Jww" MarkovJumpState="Death"/>
          </Node>
          <Node xmi:id="_ViayWjh6EeWC-IuSuR4Jww" NameID="Node234" Label="Survive" NodeType="TerminalNode">
            <Prob xmi:id="_ViayWzh6EeWC-IuSuR4Jww" Value="#"/>
            <MarkovData xsi:type="tree:MarkovJumpTransitionData" xmi:id="_ViayXDh6EeWC-IuSuR4Jww" MarkovJumpState="Cured, untreated, any resistance"/>
          </Node>
        </Node>
        <Node xmi:id="_ViayXTh6EeWC-IuSvQ4Jww" NameID="Node134" Label="Death" NodeType="TerminalNode">
          <Prob xmi:id="_ViayXjh6EeWC-IuSvQ4Jww" Value="0"/>
          <MarkovData xsi:type="tree:MarkovStateData" xmi:id="_ViayXzh6EeWC-IuSvQ4Jww">
            <StateReward xmi:id="_I88PYJ7lEeWRhpd8hemxSg" Set="5">
              <Init xmi:id="_I88PYZ7lEeWRhpd8hemxSg" Value="0"/>
              <Incr xmi:id="_I88PYp7lEeWRhpd8idmxSg" Value="0"/>
              <Final xmi:id="_I88PY57lEeWRhpd8idmxSg" Value="0"/>
            </StateReward>
          </MarkovData>
        </Node>
        <Termination xmi:id="_ViayYDh6EeWC-IuSvQ4Jww" Set="1" Value="_STAGE = 4000" Comment="Default condition must be modified to correct rule for model."/>
        <Termination xmi:id="_7JWJkDiPEeWC-IuSF64Jww" Set="2" Value="_STAGE = 4000" Comment="Default condition must be modified to correct rule for model."/>
        <Termination xmi:id="_HaVaEDiQEeWC-IuSG54Jww" Set="3" Value="_STAGE = 4000" Comment="Default condition must be modified to correct rule for model."/>
        <Termination xmi:id="_oDhdUDiREeWC-IuSG54Jww" Set="4" Value="_STAGE = 4000" Comment="Default condition must be modified to correct rule for model."/>
        <Termination xmi:id="_zGZU4DiREeWC-IuSH44Jww" Set="5" Value="_STAGE = 4000" Comment="Default condition must be modified to correct rule for model."/>
      </Node>
      <Node xmi:id="_xt1IgFmYEeWlgPkqF6tlIg" NameID="Node433" Label="Bedaquiline PreXDR XDR" NodeType="MarkovNode">
        <Definition xmi:id="_xt1IgVmYEeWlgPkqF6tlIg" Variable="GetBDQXDR" Value="1" Comment=""/>
        <Definition xmi:id="_xt1IglmYEeWlgPkqF6tlIg" Variable="GetBDQPreXDR" Value="1" Comment=""/>
        <Definition xmi:id="_1WcN8FmYEeWlgPkq7EtlIg" Variable="GetBDQMDR" Value="0" Comment=""/>
        <Node xmi:id="_xt1vkFmYEeWlgPkqG5tlIg" NameID="Node434" Label="MDR, BDQ-S, on BDQ, C+" NodeType="ChanceNode">
          <Prob xmi:id="_xt1vkVmYEeWlgPkqG5tlIg" Value="InitMDR*GetBDQMDR"/>
          <MarkovData xsi:type="tree:MarkovNonAbsorbingStateData" xmi:id="_xt1vklmYEeWlgPkqG5tlIg"/>
          <Definition xmi:id="_nI9gIHwJEeWOccOrI3MxXg" Variable="pDefault" Value="0.0029 + 0.0029*DefaultBDQPercent"/>
          <Definition xmi:id="_M3gSMHyQEeWWzpPBC9jXgA" Variable="pDie" Value="pDieTreatedTB + pDieBDQ"/>
          <Node xmi:id="_xt1vk1mYEeWlgPkqG5tlIg" NameID="Node435" Label="Die" NodeType="TerminalNode">
            <Prob xmi:id="_xt1vlFmYEeWlgPkqG5tlIg" Value="pDie"/>
            <MarkovData xsi:type="tree:MarkovJumpTransitionData" xmi:id="_xt1vlVmYEeWlgPkqH4tlIg" MarkovJumpState="Death"/>
          </Node>
          <Node xmi:id="_xt1vllmYEeWlgPkqH4tlIg" NameID="Node436" Label="Survive" NodeType="ChanceNode">
            <Prob xmi:id="_xt1vl1mYEeWlgPkqH4tlIg" Value="#"/>
            <MarkovData xsi:type="tree:MarkovTransitionData" xmi:id="_xt1vmFmYEeWlgPkqH4tlIg"/>
            <Node xmi:id="_xt1vmVmYEeWlgPkqH4tlIg" NameID="Node437" Label="Stop treatment - routine" NodeType="TerminalNode">
              <Prob xmi:id="_xt1vmlmYEeWlgPkqI3tlIg" Value="pEnd"/>
              <MarkovData xsi:type="tree:MarkovJumpTransitionData" xmi:id="_xt1vm1mYEeWlgPkqI3tlIg" MarkovJumpState="MDR, BDQ-S, untreated, C+"/>
            </Node>
            <Node xmi:id="_xt1vnFmYEeWlgPkqI3tlIg" NameID="Node438" Label="Continue treatment" NodeType="ChanceNode">
              <Prob xmi:id="_xt1vnVmYEeWlgPkqI3tlIg" Value="#"/>
              <MarkovData xsi:type="tree:MarkovTransitionData" xmi:id="_xt1vnlmYEeWlgPkqI3tlIg"/>
              <Node xmi:id="_xt1vn1mYEeWlgPkqJ2tlIg" NameID="Node439" Label="Default" NodeType="TerminalNode">
                <Prob xmi:id="_xt1voFmYEeWlgPkqJ2tlIg" Value="pDefault"/>
                <MarkovData xsi:type="tree:MarkovJumpTransitionData" xmi:id="_xt1voVmYEeWlgPkqJ2tlIg" MarkovJumpState="MDR, BDQ-S, untreated, C+"/>
              </Node>
              <Node xmi:id="_xt1volmYEeWlgPkqJ2tlIg" NameID="Node440" Label="Continue Treatment" NodeType="ChanceNode">
                <Prob xmi:id="_xt1vo1mYEeWlgPkqJ2tlIg" Value="#"/>
                <MarkovData xsi:type="tree:MarkovTransitionData" xmi:id="_xt1vpFmYEeWlgPkqK1tlIg"/>
                <Node xmi:id="_xt1vpVmYEeWlgPkqK1tlIg" NameID="Node441" Label="Convert" NodeType="TerminalNode" Node="">
                  <Prob xmi:id="_xt1vplmYEeWlgPkqK1tlIg" Value="pConvertMDR_BDQ"/>
                  <MarkovData xsi:type="tree:MarkovJumpTransitionData" xmi:id="_xt1vp1mYEeWlgPkqK1tlIg" MarkovJumpState="MDR, BDQ-S, on BDQ, C-"/>
                </Node>
                <Node xmi:id="_xt1vqFmYEeWlgPkqK1tlIg" NameID="Node442" Label="Continue Not Converted" NodeType="ChanceNode">
                  <Prob xmi:id="_xt1vqVmYEeWlgPkqL0tlIg" Value="#"/>
                  <MarkovData xsi:type="tree:MarkovTransitionData" xmi:id="_xt1vqlmYEeWlgPkqL0tlIg"/>
                  <Node xmi:id="_xt1vq1mYEeWlgPkqL0tlIg" NameID="Node443" Label="Acquire Pre-XDR" NodeType="TerminalNode">
                    <Prob xmi:id="_xt1vrFmYEeWlgPkqL0tlIg" Value="pAcquirePreXDR_BDQ"/>
                    <MarkovData xsi:type="tree:MarkovJumpTransitionData" xmi:id="_xt1vrVmYEeWlgPkqL0tlIg" MarkovJumpState="pre-XDR, BDQ-S, on BDQ, C+">
                      <TransitionReward xmi:id="_xt1vrlmYEeWlgPkqMztlIg" Set="1" Value="1"/>
                    </MarkovData>
                  </Node>
                  <Node xmi:id="_xt1vr1mYEeWlgPkqMztlIg" NameID="Node444" Label="Continue MDR" NodeType="ChanceNode">
                    <Prob xmi:id="_xt1vsFmYEeWlgPkqMztlIg" Value="#"/>
                    <MarkovData xsi:type="tree:MarkovTransitionData" xmi:id="_xt1vsVmYEeWlgPkqMztlIg"/>
                    <Node xmi:id="_xt1vslmYEeWlgPkqMztlIg" NameID="Node445" Label="Acquire BDQ-R" NodeType="TerminalNode">
                      <Prob xmi:id="_xt1vs1mYEeWlgPkqNytlIg" Value="pAcquireBDQR_MDR"/>
                      <MarkovData xsi:type="tree:MarkovJumpTransitionData" xmi:id="_xt1vtFmYEeWlgPkqNytlIg" MarkovJumpState="MDR, BDQ-R, on BDQ, C+">
                        <TransitionReward xmi:id="_xt1vtVmYEeWlgPkqNytlIg" Set="3" Value="1"/>
                      </MarkovData>
                    </Node>
                    <Node xmi:id="_xt1vtlmYEeWlgPkqNytlIg" NameID="Node446" Label="Continue BDQ-S" NodeType="TerminalNode">
                      <Prob xmi:id="_xt1vt1mYEeWlgPkqNytlIg" Value="#"/>
                      <MarkovData xsi:type="tree:MarkovJumpTransitionData" xmi:id="_xt1vuFmYEeWlgPkqOxtlIg" MarkovJumpState="MDR, BDQ-S, on BDQ, C+"/>
                    </Node>
                  </Node>
                </Node>
              </Node>
            </Node>
          </Node>
        </Node>
        <Node xmi:id="_xt1vuVmYEeWlgPkqOxtlIg" NameID="Node447" Label="MDR, BDQ-R, on BDQ, C+" NodeType="ChanceNode">
          <Prob xmi:id="_xt1vulmYEeWlgPkqOxtlIg" Value="0"/>
          <MarkovData xsi:type="tree:MarkovNonAbsorbingStateData" xmi:id="_xt1vu1mYEeWlgPkqOxtlIg"/>
          <Definition xmi:id="_nyT_IHwJEeWOccOrI3MxXg" Variable="pDefault" Value="0.0029 + 0.0029*DefaultBDQPercent"/>
          <Definition xmi:id="_NcvGMHyQEeWWzpPBC9jXgA" Variable="pDie" Value="pDieTreatedTB + pDieBDQ"/>
          <Node xmi:id="_xt1vvFmYEeWlgPkqOxtlIg" NameID="Node448" Label="Die" NodeType="TerminalNode">
            <Prob xmi:id="_xt1vvVmYEeWlgPkqPwtlIg" Value="pDie"/>
            <MarkovData xsi:type="tree:MarkovJumpTransitionData" xmi:id="_xt1vvlmYEeWlgPkqPwtlIg" MarkovJumpState="Death"/>
          </Node>
          <Node xmi:id="_xt1vv1mYEeWlgPkqPwtlIg" NameID="Node449" Label="Survive" NodeType="ChanceNode">
            <Prob xmi:id="_xt1vwFmYEeWlgPkqPwtlIg" Value="#"/>
            <MarkovData xsi:type="tree:MarkovTransitionData" xmi:id="_xt1vwVmYEeWlgPkqPwtlIg"/>
            <Node xmi:id="_xt1vwlmYEeWlgPkqQvtlIg" NameID="Node450" Label="Stop treatment - routine" NodeType="TerminalNode">
              <Prob xmi:id="_xt1vw1mYEeWlgPkqQvtlIg" Value="pEnd"/>
              <MarkovData xsi:type="tree:MarkovJumpTransitionData" xmi:id="_xt1vxFmYEeWlgPkqQvtlIg" MarkovJumpState="MDR, BDQ-R, untreated, C+"/>
            </Node>
            <Node xmi:id="_xt1vxVmYEeWlgPkqQvtlIg" NameID="Node451" Label="Continue treatment" NodeType="ChanceNode">
              <Prob xmi:id="_xt1vxlmYEeWlgPkqQvtlIg" Value="#"/>
              <MarkovData xsi:type="tree:MarkovTransitionData" xmi:id="_xt1vx1mYEeWlgPkqRutlIg"/>
              <Node xmi:id="_xt1vyFmYEeWlgPkqRutlIg" NameID="Node452" Label="Default" NodeType="TerminalNode">
                <Prob xmi:id="_xt1vyVmYEeWlgPkqRutlIg" Value="pDefault"/>
                <MarkovData xsi:type="tree:MarkovJumpTransitionData" xmi:id="_xt1vylmYEeWlgPkqRutlIg" MarkovJumpState="MDR, BDQ-R, untreated, C+"/>
              </Node>
              <Node xmi:id="_xt1vy1mYEeWlgPkqRutlIg" NameID="Node453" Label="Continue Treatment" NodeType="ChanceNode">
                <Prob xmi:id="_xt1vzFmYEeWlgPkqSttlIg" Value="#"/>
                <MarkovData xsi:type="tree:MarkovTransitionData" xmi:id="_xt1vzVmYEeWlgPkqSttlIg"/>
                <Node xmi:id="_xt1vzlmYEeWlgPkqSttlIg" NameID="Node454" Label="Convert" NodeType="TerminalNode" Node="">
                  <Prob xmi:id="_xt1vz1mYEeWlgPkqSttlIg" Value="pConvertMDR"/>
                  <MarkovData xsi:type="tree:MarkovJumpTransitionData" xmi:id="_xt1v0FmYEeWlgPkqSttlIg" MarkovJumpState="MDR, BDQ-R, on BDQ, C-"/>
                </Node>
                <Node xmi:id="_xt1v0VmYEeWlgPkqTstlIg" NameID="Node455" Label="Continue Not Converted" NodeType="ChanceNode">
                  <Prob xmi:id="_xt1v0lmYEeWlgPkqTstlIg" Value="#"/>
                  <MarkovData xsi:type="tree:MarkovTransitionData" xmi:id="_xt1v01mYEeWlgPkqTstlIg"/>
                  <Node xmi:id="_xt1v1FmYEeWlgPkqTstlIg" NameID="Node456" Label="Acquire Pre-XDR" NodeType="TerminalNode">
                    <Prob xmi:id="_xt1v1VmYEeWlgPkqTstlIg" Value="pAcquirePreXDR"/>
                    <MarkovData xsi:type="tree:MarkovJumpTransitionData" xmi:id="_xt1v1lmYEeWlgPkqUrtlIg" MarkovJumpState="pre-XDR, BDQ-R, on BDQ, C+">
                      <TransitionReward xmi:id="_xt1v11mYEeWlgPkqUrtlIg" Set="1" Value="1"/>
                      <TransitionReward xmi:id="_xt1v2FmYEeWlgPkqUrtlIg" Set="4" Value="1"/>
                    </MarkovData>
                  </Node>
                  <Node xmi:id="_xt1v2VmYEeWlgPkqUrtlIg" NameID="Node457" Label="Continue MDR" NodeType="TerminalNode" Node="">
                    <Prob xmi:id="_xt1v2lmYEeWlgPkqUrtlIg" Value="#"/>
                    <MarkovData xsi:type="tree:MarkovJumpTransitionData" xmi:id="_xt1v21mYEeWlgPkqVqtlIg" MarkovJumpState="MDR, BDQ-R, on BDQ, C+"/>
                  </Node>
                </Node>
              </Node>
            </Node>
          </Node>
        </Node>
        <Node xmi:id="_xt1v3FmYEeWlgPkqVqtlIg" NameID="Node458" Label="MDR, BDQ-S, on BDQ, C-" NodeType="ChanceNode">
          <Prob xmi:id="_xt1v3VmYEeWlgPkqVqtlIg" Value="0"/>
          <MarkovData xsi:type="tree:MarkovNonAbsorbingStateData" xmi:id="_xt1v3lmYEeWlgPkqVqtlIg"/>
          <Definition xmi:id="_oXZCIHwJEeWOccOrI3MxXg" Variable="pDefault" Value="0.0029 + 0.0029*DefaultBDQPercent"/>
          <Definition xmi:id="_mZGdIHyQEeWWzpPBG5jXgA" Variable="pDie" Value="pDieWell + pDieBDQ"/>
          <Definition xmi:id="_MOrZUIK_EeWmwuEaB-si6w" Variable="RelapseProp" Value="RelapsePropMDR*BDQRelapseRR"/>
          <Node xmi:id="_xt1v31mYEeWlgPkqVqtlIg" NameID="Node459" Label="Die" NodeType="TerminalNode">
            <Prob xmi:id="_xt1v4FmYEeWlgPkqWptlIg" Value="pDie"/>
            <MarkovData xsi:type="tree:MarkovJumpTransitionData" xmi:id="_xt1v4VmYEeWlgPkqWptlIg" MarkovJumpState="Death"/>
          </Node>
          <Node xmi:id="_xt1v4lmYEeWlgPkqWptlIg" NameID="Node460" Label="Survive" NodeType="ChanceNode">
            <Prob xmi:id="_xt1v41mYEeWlgPkqWptlIg" Value="#"/>
            <MarkovData xsi:type="tree:MarkovTransitionData" xmi:id="_xt1v5FmYEeWlgPkqWptlIg"/>
            <Node xmi:id="_xt1v5VmYEeWlgPkqXotlIg" NameID="Node461" Label="Stop treatment - routine" NodeType="TerminalNode">
              <Prob xmi:id="_xt1v5lmYEeWlgPkqXotlIg" Value="pEnd"/>
              <MarkovData xsi:type="tree:MarkovJumpTransitionData" xmi:id="_xt1v51mYEeWlgPkqXotlIg" MarkovJumpState="MDR, BDQ-S, untreated, C-"/>
            </Node>
            <Node xmi:id="_xt1v6FmYEeWlgPkqXotlIg" NameID="Node462" Label="Continue treatment" NodeType="ChanceNode">
              <Prob xmi:id="_xt1v6VmYEeWlgPkqXotlIg" Value="#"/>
              <MarkovData xsi:type="tree:MarkovTransitionData" xmi:id="_xt1v6lmYEeWlgPkqYntlIg"/>
              <Node xmi:id="_xt1v61mYEeWlgPkqYntlIg" NameID="Node463" Label="Default" NodeType="TerminalNode">
                <Prob xmi:id="_xt1v7FmYEeWlgPkqYntlIg" Value="pDefault"/>
                <MarkovData xsi:type="tree:MarkovJumpTransitionData" xmi:id="_xt1v7VmYEeWlgPkqYntlIg" MarkovJumpState="MDR, BDQ-S, untreated, C-"/>
              </Node>
              <Node xmi:id="_xt1v7lmYEeWlgPkqYntlIg" NameID="Node464" Label="Continue Treatment" NodeType="ChanceNode">
                <Prob xmi:id="_xt1v71mYEeWlgPkqZmtlIg" Value="#"/>
                <MarkovData xsi:type="tree:MarkovTransitionData" xmi:id="_xt1v8FmYEeWlgPkqZmtlIg"/>
                <Node xmi:id="_xt1v8VmYEeWlgPkqZmtlIg" NameID="Node465" Label="Cured" NodeType="TerminalNode">
                  <Prob xmi:id="_xt1v8lmYEeWlgPkqZmtlIg" Value="pCure"/>
                  <MarkovData xsi:type="tree:MarkovJumpTransitionData" xmi:id="_xt1v81mYEeWlgPkqZmtlIg" MarkovJumpState="Cured, on BDQ, any res"/>
                </Node>
                <Node xmi:id="_xt1v9FmYEeWlgPkqaltlIg" NameID="Node466" Label="Continue Not Cured" NodeType="TerminalNode">
                  <Prob xmi:id="_xt1v9VmYEeWlgPkqaltlIg" Value="#"/>
                  <MarkovData xsi:type="tree:MarkovJumpTransitionData" xmi:id="_xt1v9lmYEeWlgPkqaltlIg" MarkovJumpState="MDR, BDQ-S, on BDQ, C-"/>
                </Node>
              </Node>
            </Node>
          </Node>
        </Node>
        <Node xmi:id="_xt1v91mYEeWlgPkqaltlIg" NameID="Node467" Label="MDR, BDQ-R, on BDQ, C-" NodeType="ChanceNode">
          <Prob xmi:id="_xt1v-FmYEeWlgPkqaltlIg" Value="0"/>
          <MarkovData xsi:type="tree:MarkovNonAbsorbingStateData" xmi:id="_xt1v-VmYEeWlgPkqbktlIg"/>
          <Definition xmi:id="_o6fIIHwJEeWOccOrI3MxXg" Variable="pDefault" Value="0.0029 + 0.0029*DefaultBDQPercent"/>
          <Definition xmi:id="_nRQNIHyQEeWWzpPBG5jXgA" Variable="pDie" Value="pDieWell + pDieBDQ"/>
          <Definition xmi:id="_3O1s4IK_EeWnbaQlA_zvuQ" Variable="RelapseProp" Value="RelapsePropMDR"/>
          <Node xmi:id="_xt1v-lmYEeWlgPkqbktlIg" NameID="Node468" Label="Die" NodeType="TerminalNode">
            <Prob xmi:id="_xt1v-1mYEeWlgPkqbktlIg" Value="pDie"/>
            <MarkovData xsi:type="tree:MarkovJumpTransitionData" xmi:id="_xt1v_FmYEeWlgPkqbktlIg" MarkovJumpState="Death"/>
          </Node>
          <Node xmi:id="_xt1v_VmYEeWlgPkqbktlIg" NameID="Node469" Label="Survive" NodeType="ChanceNode">
            <Prob xmi:id="_xt1v_lmYEeWlgPkqcjtlIg" Value="#"/>
            <MarkovData xsi:type="tree:MarkovTransitionData" xmi:id="_xt1v_1mYEeWlgPkqcjtlIg"/>
            <Node xmi:id="_xt1wAFmYEeWlgPkqcjtlIg" NameID="Node470" Label="Stop treatment - routine" NodeType="TerminalNode">
              <Prob xmi:id="_xt1wAVmYEeWlgPkqcjtlIg" Value="pEnd"/>
              <MarkovData xsi:type="tree:MarkovJumpTransitionData" xmi:id="_xt1wAlmYEeWlgPkqcjtlIg" MarkovJumpState="MDR, BDQ-R, untreated, C-"/>
            </Node>
            <Node xmi:id="_xt1wA1mYEeWlgPkqditlIg" NameID="Node471" Label="Continue treatment" NodeType="ChanceNode">
              <Prob xmi:id="_xt1wBFmYEeWlgPkqditlIg" Value="#"/>
              <MarkovData xsi:type="tree:MarkovTransitionData" xmi:id="_xt1wBVmYEeWlgPkqditlIg"/>
              <Node xmi:id="_xt1wBlmYEeWlgPkqditlIg" NameID="Node472" Label="Default" NodeType="TerminalNode">
                <Prob xmi:id="_xt1wB1mYEeWlgPkqditlIg" Value="pDefault"/>
                <MarkovData xsi:type="tree:MarkovJumpTransitionData" xmi:id="_xt1wCFmYEeWlgPkqehtlIg" MarkovJumpState="MDR, BDQ-R, untreated, C-"/>
              </Node>
              <Node xmi:id="_xt1wCVmYEeWlgPkqehtlIg" NameID="Node473" Label="Continue Treatment" NodeType="ChanceNode">
                <Prob xmi:id="_xt1wClmYEeWlgPkqehtlIg" Value="#"/>
                <MarkovData xsi:type="tree:MarkovTransitionData" xmi:id="_xt1wC1mYEeWlgPkqehtlIg"/>
                <Node xmi:id="_xt1wDFmYEeWlgPkqehtlIg" NameID="Node474" Label="Cured" NodeType="TerminalNode">
                  <Prob xmi:id="_xt1wDVmYEeWlgPkqfgtlIg" Value="pCure"/>
                  <MarkovData xsi:type="tree:MarkovJumpTransitionData" xmi:id="_xt1wDlmYEeWlgPkqfgtlIg" MarkovJumpState="Cured, on BDQ, any res"/>
                </Node>
                <Node xmi:id="_xt1wD1mYEeWlgPkqfgtlIg" NameID="Node475" Label="Continue Not Cured" NodeType="TerminalNode">
                  <Prob xmi:id="_xt1wEFmYEeWlgPkqfgtlIg" Value="#"/>
                  <MarkovData xsi:type="tree:MarkovJumpTransitionData" xmi:id="_xt1wEVmYEeWlgPkqfgtlIg" MarkovJumpState="MDR, BDQ-R, on BDQ, C-"/>
                </Node>
              </Node>
            </Node>
          </Node>
        </Node>
        <Node xmi:id="_xt1wElmYEeWlgPkqgftlIg" NameID="Node476" Label="pre-XDR, BDQ-S, on BDQ, C+" NodeType="ChanceNode">
          <Prob xmi:id="_xt1wE1mYEeWlgPkqgftlIg" Value="InitPreXDR*GetBDQMDR"/>
          <MarkovData xsi:type="tree:MarkovNonAbsorbingStateData" xmi:id="_xt1wFFmYEeWlgPkqgftlIg"/>
          <Definition xmi:id="_poWTsHwJEeWOccOrJ2MxXg" Variable="pDefault" Value="0.0029 + 0.0029*DefaultBDQPercent"/>
          <Definition xmi:id="_OV0DQHyQEeWWzpPBC9jXgA" Variable="pDie" Value="pDieTreatedTB + pDieBDQ"/>
          <Node xmi:id="_xt1wFVmYEeWlgPkqgftlIg" NameID="Node477" Label="Die" NodeType="TerminalNode">
            <Prob xmi:id="_xt1wFlmYEeWlgPkqgftlIg" Value="pDie"/>
            <MarkovData xsi:type="tree:MarkovJumpTransitionData" xmi:id="_xt1wF1mYEeWlgPkqhetlIg" MarkovJumpState="Death"/>
          </Node>
          <Node xmi:id="_xt1wGFmYEeWlgPkqhetlIg" NameID="Node478" Label="Survive" NodeType="ChanceNode">
            <Prob xmi:id="_xt1wGVmYEeWlgPkqhetlIg" Value="#"/>
            <MarkovData xsi:type="tree:MarkovTransitionData" xmi:id="_xt1wGlmYEeWlgPkqhetlIg"/>
            <Node xmi:id="_xt1wG1mYEeWlgPkqhetlIg" NameID="Node479" Label="Stop Treatment - Routine" NodeType="TerminalNode">
              <Prob xmi:id="_xt1wHFmYEeWlgPkqidtlIg" Value="pEnd"/>
              <MarkovData xsi:type="tree:MarkovJumpTransitionData" xmi:id="_xt1wHVmYEeWlgPkqidtlIg" MarkovJumpState="pre-XDR, BDQ-S, untreated, C+"/>
            </Node>
            <Node xmi:id="_xt1wHlmYEeWlgPkqidtlIg" NameID="Node480" Label="Continue Treatment" NodeType="ChanceNode">
              <Prob xmi:id="_xt1wH1mYEeWlgPkqidtlIg" Value="#"/>
              <MarkovData xsi:type="tree:MarkovTransitionData" xmi:id="_xt1wIFmYEeWlgPkqidtlIg"/>
              <Node xmi:id="_xt1wIVmYEeWlgPkqjctlIg" NameID="Node481" Label="Default" NodeType="TerminalNode">
                <Prob xmi:id="_xt1wIlmYEeWlgPkqjctlIg" Value="pDefault"/>
                <MarkovData xsi:type="tree:MarkovJumpTransitionData" xmi:id="_xt1wI1mYEeWlgPkqjctlIg" MarkovJumpState="pre-XDR, BDQ-S, untreated, C+"/>
              </Node>
              <Node xmi:id="_xt1wJFmYEeWlgPkqjctlIg" NameID="Node482" Label="Continue Treatment" NodeType="ChanceNode">
                <Prob xmi:id="_xt1wJVmYEeWlgPkqjctlIg" Value="#"/>
                <MarkovData xsi:type="tree:MarkovTransitionData" xmi:id="_xt1wJlmYEeWlgPkqkbtlIg"/>
                <Node xmi:id="_xt1wJ1mYEeWlgPkqkbtlIg" NameID="Node483" Label="Converted" NodeType="TerminalNode">
                  <Prob xmi:id="_xt1wKFmYEeWlgPkqkbtlIg" Value="pConvertPreXDR_BDQ"/>
                  <MarkovData xsi:type="tree:MarkovJumpTransitionData" xmi:id="_xt1wKVmYEeWlgPkqkbtlIg" MarkovJumpState="pre-XDR, BDQ-S, on BDQ, C-"/>
                </Node>
                <Node xmi:id="_xt1wKlmYEeWlgPkqkbtlIg" NameID="Node484" Label="Continue Not Converted" NodeType="ChanceNode">
                  <Prob xmi:id="_xt1wK1mYEeWlgPkqlatlIg" Value="#"/>
                  <MarkovData xsi:type="tree:MarkovTransitionData" xmi:id="_xt1wLFmYEeWlgPkqlatlIg"/>
                  <Node xmi:id="_xt1wLVmYEeWlgPkqlatlIg" NameID="Node485" Label="Acquire XDR" NodeType="TerminalNode">
                    <Prob xmi:id="_xt1wLlmYEeWlgPkqlatlIg" Value="pAcquireXDR_BDQ"/>
                    <MarkovData xsi:type="tree:MarkovJumpTransitionData" xmi:id="_xt1wL1mYEeWlgPkqlatlIg" MarkovJumpState="XDR, BDQ-S, on BDQ, C+">
                      <TransitionReward xmi:id="_xt1wMFmYEeWlgPkqmZtlIg" Set="2" Value="1"/>
                    </MarkovData>
                  </Node>
                  <Node xmi:id="_xt1wMVmYEeWlgPkqmZtlIg" NameID="Node486" Label="Continue Pre-XDR" NodeType="ChanceNode">
                    <Prob xmi:id="_xt1wMlmYEeWlgPkqmZtlIg" Value="#"/>
                    <MarkovData xsi:type="tree:MarkovTransitionData" xmi:id="_xt1wM1mYEeWlgPkqmZtlIg"/>
                    <Node xmi:id="_xt1wNFmYEeWlgPkqmZtlIg" NameID="Node487" Label="Acquire BDQ-R" NodeType="TerminalNode">
                      <Prob xmi:id="_xt1wNVmYEeWlgPkqnYtlIg" Value="pAcquireBDQR_PreXDR"/>
                      <MarkovData xsi:type="tree:MarkovJumpTransitionData" xmi:id="_xt1wNlmYEeWlgPkqnYtlIg" MarkovJumpState="pre-XDR, BDQ-R, on BDQ, C+">
                        <TransitionReward xmi:id="_xt1wN1mYEeWlgPkqnYtlIg" Set="3" Value="1"/>
                        <TransitionReward xmi:id="_xt1wOFmYEeWlgPkqnYtlIg" Set="4" Value="1"/>
                      </MarkovData>
                    </Node>
                    <Node xmi:id="_xt1wOVmYEeWlgPkqnYtlIg" NameID="Node488" Label="Continue BDQ-S" NodeType="TerminalNode">
                      <Prob xmi:id="_xt1wOlmYEeWlgPkqoXtlIg" Value="#"/>
                      <MarkovData xsi:type="tree:MarkovJumpTransitionData" xmi:id="_xt1wO1mYEeWlgPkqoXtlIg" MarkovJumpState="pre-XDR, BDQ-S, on BDQ, C+"/>
                    </Node>
                  </Node>
                </Node>
              </Node>
            </Node>
          </Node>
        </Node>
        <Node xmi:id="_xt1wPFmYEeWlgPkqoXtlIg" NameID="Node489" Label="pre-XDR, BDQ-R, on BDQ, C+" NodeType="ChanceNode">
          <Prob xmi:id="_xt1wPVmYEeWlgPkqoXtlIg" Value="0"/>
          <MarkovData xsi:type="tree:MarkovNonAbsorbingStateData" xmi:id="_xt1wPlmYEeWlgPkqoXtlIg"/>
          <Definition xmi:id="_qKrksHwJEeWOccOrJ2MxXg" Variable="pDefault" Value="0.0029 + 0.0029*DefaultBDQPercent"/>
          <Definition xmi:id="_O6SCQHyQEeWWzpPBC9jXgA" Variable="pDie" Value="pDieTreatedTB + pDieBDQ"/>
          <Node xmi:id="_xt1wP1mYEeWlgPkqpWtlIg" NameID="Node490" Label="Die" NodeType="TerminalNode">
            <Prob xmi:id="_xt1wQFmYEeWlgPkqpWtlIg" Value="pDie"/>
            <MarkovData xsi:type="tree:MarkovJumpTransitionData" xmi:id="_xt1wQVmYEeWlgPkqpWtlIg" MarkovJumpState="Death"/>
          </Node>
          <Node xmi:id="_xt1wQlmYEeWlgPkqpWtlIg" NameID="Node491" Label="Survive" NodeType="ChanceNode">
            <Prob xmi:id="_xt1wQ1mYEeWlgPkqpWtlIg" Value="#"/>
            <MarkovData xsi:type="tree:MarkovTransitionData" xmi:id="_xt1wRFmYEeWlgPkqqVtlIg"/>
            <Node xmi:id="_xt1wRVmYEeWlgPkqqVtlIg" NameID="Node492" Label="Stop Treatment - Routine" NodeType="TerminalNode">
              <Prob xmi:id="_xt1wRlmYEeWlgPkqqVtlIg" Value="pEnd"/>
              <MarkovData xsi:type="tree:MarkovJumpTransitionData" xmi:id="_xt1wR1mYEeWlgPkqqVtlIg" MarkovJumpState="pre-XDR, BDQ-R, untreated, C+"/>
            </Node>
            <Node xmi:id="_xt1wSFmYEeWlgPkqqVtlIg" NameID="Node493" Label="Continue Treatment" NodeType="ChanceNode">
              <Prob xmi:id="_xt1wSVmYEeWlgPkqrUtlIg" Value="#"/>
              <MarkovData xsi:type="tree:MarkovTransitionData" xmi:id="_xt1wSlmYEeWlgPkqrUtlIg"/>
              <Node xmi:id="_xt1wS1mYEeWlgPkqrUtlIg" NameID="Node494" Label="Default" NodeType="TerminalNode">
                <Prob xmi:id="_xt1wTFmYEeWlgPkqrUtlIg" Value="pDefault"/>
                <MarkovData xsi:type="tree:MarkovJumpTransitionData" xmi:id="_xt1wTVmYEeWlgPkqrUtlIg" MarkovJumpState="pre-XDR, BDQ-R, untreated, C+"/>
              </Node>
              <Node xmi:id="_xt1wTlmYEeWlgPkqsTtlIg" NameID="Node495" Label="Continue Treatment" NodeType="ChanceNode">
                <Prob xmi:id="_xt1wT1mYEeWlgPkqsTtlIg" Value="#"/>
                <MarkovData xsi:type="tree:MarkovTransitionData" xmi:id="_xt1wUFmYEeWlgPkqsTtlIg"/>
                <Node xmi:id="_xt1wUVmYEeWlgPkqsTtlIg" NameID="Node496" Label="Converted" NodeType="TerminalNode">
                  <Prob xmi:id="_xt1wUlmYEeWlgPkqsTtlIg" Value="pConvertPreXDR"/>
                  <MarkovData xsi:type="tree:MarkovJumpTransitionData" xmi:id="_xt1wU1mYEeWlgPkqtStlIg" MarkovJumpState="pre-XDR, BDQ-R, on BDQ, C-"/>
                </Node>
                <Node xmi:id="_xt1wVFmYEeWlgPkqtStlIg" NameID="Node497" Label="Continue Not Converted" NodeType="ChanceNode">
                  <Prob xmi:id="_xt1wVVmYEeWlgPkqtStlIg" Value="#"/>
                  <MarkovData xsi:type="tree:MarkovTransitionData" xmi:id="_xt1wVlmYEeWlgPkqtStlIg"/>
                  <Node xmi:id="_xt1wV1mYEeWlgPkqtStlIg" NameID="Node498" Label="Acquire XDR" NodeType="TerminalNode">
                    <Prob xmi:id="_xt1wWFmYEeWlgPkquRtlIg" Value="pAcquireXDR"/>
                    <MarkovData xsi:type="tree:MarkovJumpTransitionData" xmi:id="_xt1wWVmYEeWlgPkquRtlIg" MarkovJumpState="XDR, BDQ-R, on BDQ, C+">
                      <TransitionReward xmi:id="_xt1wWlmYEeWlgPkquRtlIg" Set="2" Value="1"/>
                      <TransitionReward xmi:id="_xt1wW1mYEeWlgPkquRtlIg" Set="5" Value="1"/>
                    </MarkovData>
                  </Node>
                  <Node xmi:id="_xt1wXFmYEeWlgPkquRtlIg" NameID="Node499" Label="Continue Pre-XDR" NodeType="TerminalNode" Node="">
                    <Prob xmi:id="_xt1wXVmYEeWlgPkqvQtlIg" Value="#"/>
                    <MarkovData xsi:type="tree:MarkovJumpTransitionData" xmi:id="_xt1wXlmYEeWlgPkqvQtlIg" MarkovJumpState="pre-XDR, BDQ-R, on BDQ, C+"/>
                  </Node>
                </Node>
              </Node>
            </Node>
          </Node>
        </Node>
        <Node xmi:id="_xt1wX1mYEeWlgPkqvQtlIg" NameID="Node500" Label="pre-XDR, BDQ-S, on BDQ, C-" NodeType="ChanceNode">
          <Prob xmi:id="_xt1wYFmYEeWlgPkqvQtlIg" Value="0"/>
          <MarkovData xsi:type="tree:MarkovNonAbsorbingStateData" xmi:id="_xt1wYVmYEeWlgPkqvQtlIg"/>
          <Definition xmi:id="_qteIsHwJEeWOccOrJ2MxXg" Variable="pDefault" Value="0.0029 + 0.0029*DefaultBDQPercent"/>
          <Definition xmi:id="_ogSzIHyQEeWWzpPBG5jXgA" Variable="pDie" Value="pDieWell + pDieBDQ"/>
          <Definition xmi:id="_on-UsILAEeW-ZNpVA_nceQ" Variable="RelapseProp" Value="RelapsePropPreXDR*BDQRelapseRR"/>
          <Node xmi:id="_xt1wYlmYEeWlgPkqwPtlIg" NameID="Node501" Label="Die" NodeType="TerminalNode">
            <Prob xmi:id="_xt1wY1mYEeWlgPkqwPtlIg" Value="pDie"/>
            <MarkovData xsi:type="tree:MarkovJumpTransitionData" xmi:id="_xt1wZFmYEeWlgPkqwPtlIg" MarkovJumpState="Death"/>
          </Node>
          <Node xmi:id="_xt1wZVmYEeWlgPkqwPtlIg" NameID="Node502" Label="Survive" NodeType="ChanceNode">
            <Prob xmi:id="_xt1wZlmYEeWlgPkqwPtlIg" Value="#"/>
            <MarkovData xsi:type="tree:MarkovTransitionData" xmi:id="_xt1wZ1mYEeWlgPkqxOtlIg"/>
            <Node xmi:id="_xt1waFmYEeWlgPkqxOtlIg" NameID="Node503" Label="Stop Treatment - Routine" NodeType="TerminalNode">
              <Prob xmi:id="_xt1waVmYEeWlgPkqxOtlIg" Value="pEnd"/>
              <MarkovData xsi:type="tree:MarkovJumpTransitionData" xmi:id="_xt1walmYEeWlgPkqxOtlIg" MarkovJumpState="pre-XDR, BDQ-S, untreated, C-"/>
            </Node>
            <Node xmi:id="_xt1wa1mYEeWlgPkqxOtlIg" NameID="Node504" Label="Continue Treatment" NodeType="ChanceNode">
              <Prob xmi:id="_xt1wbFmYEeWlgPkqyNtlIg" Value="#"/>
              <MarkovData xsi:type="tree:MarkovTransitionData" xmi:id="_xt1wbVmYEeWlgPkqyNtlIg"/>
              <Node xmi:id="_xt1wblmYEeWlgPkqyNtlIg" NameID="Node505" Label="Default" NodeType="TerminalNode">
                <Prob xmi:id="_xt1wb1mYEeWlgPkqyNtlIg" Value="pDefault"/>
                <MarkovData xsi:type="tree:MarkovJumpTransitionData" xmi:id="_xt1wcFmYEeWlgPkqyNtlIg" MarkovJumpState="pre-XDR, BDQ-S, untreated, C-"/>
              </Node>
              <Node xmi:id="_xt1wcVmYEeWlgPkqzMtlIg" NameID="Node506" Label="Continue Treatment" NodeType="ChanceNode">
                <Prob xmi:id="_xt1wclmYEeWlgPkqzMtlIg" Value="#"/>
                <MarkovData xsi:type="tree:MarkovTransitionData" xmi:id="_xt1wc1mYEeWlgPkqzMtlIg"/>
                <Node xmi:id="_xt1wdFmYEeWlgPkqzMtlIg" NameID="Node507" Label="Cured" NodeType="TerminalNode">
                  <Prob xmi:id="_xt1wdVmYEeWlgPkqzMtlIg" Value="pCure"/>
                  <MarkovData xsi:type="tree:MarkovJumpTransitionData" xmi:id="_xt1wdlmYEeWlgPkq0LtlIg" MarkovJumpState="Cured, on BDQ, any res"/>
                </Node>
                <Node xmi:id="_xt1wd1mYEeWlgPkq0LtlIg" NameID="Node508" Label="Continue Not Cured" NodeType="TerminalNode">
                  <Prob xmi:id="_xt1weFmYEeWlgPkq0LtlIg" Value="#"/>
                  <MarkovData xsi:type="tree:MarkovJumpTransitionData" xmi:id="_xt1weVmYEeWlgPkq0LtlIg" MarkovJumpState="pre-XDR, BDQ-S, on BDQ, C-"/>
                </Node>
              </Node>
            </Node>
          </Node>
        </Node>
        <Node xmi:id="_xt1welmYEeWlgPkq0LtlIg" NameID="Node509" Label="pre-XDR, BDQ-R, on BDQ, C-" NodeType="ChanceNode">
          <Prob xmi:id="_xt1we1mYEeWlgPkq1KtlIg" Value="0"/>
          <MarkovData xsi:type="tree:MarkovNonAbsorbingStateData" xmi:id="_xt1wfFmYEeWlgPkq1KtlIg"/>
          <Definition xmi:id="_rbBLMHwJEeWOccOrJ2MxXg" Variable="pDefault" Value="0.0029 + 0.0029*DefaultBDQPercent"/>
          <Definition xmi:id="_pGJSMHyQEeWWzpPBG5jXgA" Variable="pDie" Value="pDieWell + pDieBDQ"/>
          <Definition xmi:id="_UQ5RYILBEeW-ZNpVB-nceQ" Variable="RelapseProp" Value="RelapsePropPreXDR"/>
          <Node xmi:id="_xt1wfVmYEeWlgPkq1KtlIg" NameID="Node510" Label="Die" NodeType="TerminalNode">
            <Prob xmi:id="_xt1wflmYEeWlgPkq1KtlIg" Value="pDie"/>
            <MarkovData xsi:type="tree:MarkovJumpTransitionData" xmi:id="_xt1wf1mYEeWlgPkq1KtlIg" MarkovJumpState="Death"/>
          </Node>
          <Node xmi:id="_xt1wgFmYEeWlgPkq2JtlIg" NameID="Node511" Label="Survive" NodeType="ChanceNode">
            <Prob xmi:id="_xt1wgVmYEeWlgPkq2JtlIg" Value="#"/>
            <MarkovData xsi:type="tree:MarkovTransitionData" xmi:id="_xt1wglmYEeWlgPkq2JtlIg"/>
            <Node xmi:id="_xt1wg1mYEeWlgPkq2JtlIg" NameID="Node512" Label="Stop Treatment - Routine" NodeType="TerminalNode">
              <Prob xmi:id="_xt1whFmYEeWlgPkq2JtlIg" Value="pEnd"/>
              <MarkovData xsi:type="tree:MarkovJumpTransitionData" xmi:id="_xt1whVmYEeWlgPkq3ItlIg" MarkovJumpState="pre-XDR, BDQ-R, untreated, C-"/>
            </Node>
            <Node xmi:id="_xt1whlmYEeWlgPkq3ItlIg" NameID="Node513" Label="Continue Treatment" NodeType="ChanceNode">
              <Prob xmi:id="_xt1wh1mYEeWlgPkq3ItlIg" Value="#"/>
              <MarkovData xsi:type="tree:MarkovTransitionData" xmi:id="_xt1wiFmYEeWlgPkq3ItlIg"/>
              <Node xmi:id="_xt1wiVmYEeWlgPkq3ItlIg" NameID="Node514" Label="Default" NodeType="TerminalNode">
                <Prob xmi:id="_xt1wilmYEeWlgPkq4HtlIg" Value="pDefault"/>
                <MarkovData xsi:type="tree:MarkovJumpTransitionData" xmi:id="_xt1wi1mYEeWlgPkq4HtlIg" MarkovJumpState="pre-XDR, BDQ-R, untreated, C-"/>
              </Node>
              <Node xmi:id="_xt1wjFmYEeWlgPkq4HtlIg" NameID="Node515" Label="Continue Treatment" NodeType="ChanceNode">
                <Prob xmi:id="_xt1wjVmYEeWlgPkq4HtlIg" Value="#"/>
                <MarkovData xsi:type="tree:MarkovTransitionData" xmi:id="_xt1wjlmYEeWlgPkq4HtlIg"/>
                <Node xmi:id="_xt1wj1mYEeWlgPkq5GtlIg" NameID="Node516" Label="Cured" NodeType="TerminalNode">
                  <Prob xmi:id="_xt1wkFmYEeWlgPkq5GtlIg" Value="pCure"/>
                  <MarkovData xsi:type="tree:MarkovJumpTransitionData" xmi:id="_xt1wkVmYEeWlgPkq5GtlIg" MarkovJumpState="Cured, on BDQ, any res"/>
                </Node>
                <Node xmi:id="_xt1wklmYEeWlgPkq5GtlIg" NameID="Node517" Label="Continue Not Cured" NodeType="TerminalNode">
                  <Prob xmi:id="_xt1wk1mYEeWlgPkq5GtlIg" Value="#"/>
                  <MarkovData xsi:type="tree:MarkovJumpTransitionData" xmi:id="_xt1wlFmYEeWlgPkq6FtlIg" MarkovJumpState="pre-XDR, BDQ-R, on BDQ, C-"/>
                </Node>
              </Node>
            </Node>
          </Node>
        </Node>
        <Node xmi:id="_xt1wlVmYEeWlgPkq6FtlIg" NameID="Node518" Label="XDR, BDQ-S, on BDQ, C+" NodeType="ChanceNode">
          <Prob xmi:id="_xt1wllmYEeWlgPkq6FtlIg" Value="InitXDR*GetBDQMDR"/>
          <MarkovData xsi:type="tree:MarkovNonAbsorbingStateData" xmi:id="_xt1wl1mYEeWlgPkq6FtlIg"/>
          <Definition xmi:id="_sEcisHwJEeWOccOrJ2MxXg" Variable="pDefault" Value="0.0029 + 0.0029*DefaultBDQPercent"/>
          <Definition xmi:id="_QNXawHyQEeWWzpPBD8jXgA" Variable="pDie" Value="pDieTreatedTB + pDieBDQ"/>
          <Node xmi:id="_xt1wmFmYEeWlgPkq6FtlIg" NameID="Node519" Label="Die" NodeType="TerminalNode">
            <Prob xmi:id="_xt1wmVmYEeWlgPkq7EtlIg" Value="pDie"/>
            <MarkovData xsi:type="tree:MarkovJumpTransitionData" xmi:id="_xt1wmlmYEeWlgPkq7EtlIg" MarkovJumpState="Death"/>
          </Node>
          <Node xmi:id="_xt1wm1mYEeWlgPkq7EtlIg" NameID="Node520" Label="Survive" NodeType="ChanceNode">
            <Prob xmi:id="_xt1wnFmYEeWlgPkq7EtlIg" Value="#"/>
            <MarkovData xsi:type="tree:MarkovTransitionData" xmi:id="_xt1wnVmYEeWlgPkq7EtlIg"/>
            <Node xmi:id="_xt1wnlmYEeWlgPkq8DtlIg" NameID="Node521" Label="Stop Treatment - Routine" NodeType="TerminalNode">
              <Prob xmi:id="_xt1wn1mYEeWlgPkq8DtlIg" Value="pEnd"/>
              <MarkovData xsi:type="tree:MarkovJumpTransitionData" xmi:id="_xt1woFmYEeWlgPkq8DtlIg" MarkovJumpState="XDR, BDQ-S, untreated, C+"/>
            </Node>
            <Node xmi:id="_xt1woVmYEeWlgPkq8DtlIg" NameID="Node522" Label="Continue Treatment" NodeType="ChanceNode">
              <Prob xmi:id="_xt1wolmYEeWlgPkq8DtlIg" Value="#"/>
              <MarkovData xsi:type="tree:MarkovTransitionData" xmi:id="_xt1wo1mYEeWlgPkq9CtlIg"/>
              <Node xmi:id="_xt1wpFmYEeWlgPkq9CtlIg" NameID="Node523" Label="Default" NodeType="TerminalNode">
                <Prob xmi:id="_xt1wpVmYEeWlgPkq9CtlIg" Value="pDefault"/>
                <MarkovData xsi:type="tree:MarkovJumpTransitionData" xmi:id="_xt1wplmYEeWlgPkq9CtlIg" MarkovJumpState="XDR, BDQ-S, untreated, C+"/>
              </Node>
              <Node xmi:id="_xt1wp1mYEeWlgPkq9CtlIg" NameID="Node524" Label="Continue Treatment" NodeType="ChanceNode">
                <Prob xmi:id="_xt1wqFmYEeWlgPkq-BtlIg" Value="#"/>
                <MarkovData xsi:type="tree:MarkovTransitionData" xmi:id="_xt1wqVmYEeWlgPkq-BtlIg"/>
                <Node xmi:id="_xt1wqlmYEeWlgPkq-BtlIg" NameID="Node525" Label="Converted" NodeType="TerminalNode">
                  <Prob xmi:id="_xt1wq1mYEeWlgPkq-BtlIg" Value="pConvertXDR_BDQ"/>
                  <MarkovData xsi:type="tree:MarkovJumpTransitionData" xmi:id="_xt1wrFmYEeWlgPkq-BtlIg" MarkovJumpState="XDR, BDQ-S, on BDQ, C-"/>
                </Node>
                <Node xmi:id="_xt1wrVmYEeWlgPkq_AtlIg" NameID="Node526" Label="Continue Not Converted" NodeType="ChanceNode">
                  <Prob xmi:id="_xt1wrlmYEeWlgPkq_AtlIg" Value="#"/>
                  <MarkovData xsi:type="tree:MarkovTransitionData" xmi:id="_xt1wr1mYEeWlgPkq_AtlIg"/>
                  <Node xmi:id="_xt1wsFmYEeWlgPkq_AtlIg" NameID="Node527" Label="Acquire BDQ R" NodeType="TerminalNode">
                    <Prob xmi:id="_xt1wsVmYEeWlgPkq_AtlIg" Value="PAcquireBDQR_XDR"/>
                    <MarkovData xsi:type="tree:MarkovJumpTransitionData" xmi:id="_xt1wslmYEeWlgPkqA_tlIg" MarkovJumpState="XDR, BDQ-R, on BDQ, C+">
                      <TransitionReward xmi:id="_xt1ws1mYEeWlgPkqA_tlIg" Set="3" Value="1"/>
                      <TransitionReward xmi:id="_xt1wtFmYEeWlgPkqA_tlIg" Set="5" Value="1"/>
                    </MarkovData>
                  </Node>
                  <Node xmi:id="_xt1wtVmYEeWlgPkqA_tlIg" NameID="Node528" Label="Continue BDQ S" NodeType="TerminalNode">
                    <Prob xmi:id="_xt1wtlmYEeWlgPkqA_tlIg" Value="#"/>
                    <MarkovData xsi:type="tree:MarkovJumpTransitionData" xmi:id="_xt1wt1mYEeWlgPkqB-tlIg" MarkovJumpState="XDR, BDQ-S, on BDQ, C+"/>
                  </Node>
                </Node>
              </Node>
            </Node>
          </Node>
        </Node>
        <Node xmi:id="_xt1wuFmYEeWlgPkqB-tlIg" NameID="Node529" Label="XDR, BDQ-R, on BDQ, C+" NodeType="ChanceNode">
          <Prob xmi:id="_xt1wuVmYEeWlgPkqB-tlIg" Value="0"/>
          <MarkovData xsi:type="tree:MarkovNonAbsorbingStateData" xmi:id="_xt1wulmYEeWlgPkqB-tlIg"/>
          <Definition xmi:id="_t-i34HwJEeWOccOrK1MxXg" Variable="pDefault" Value="0.0029 + 0.0029*DefaultBDQPercent"/>
          <Definition xmi:id="_Qu72wHyQEeWWzpPBD8jXgA" Variable="pDie" Value="pDieTreatedTB + pDieBDQ"/>
          <Node xmi:id="_xt1wu1mYEeWlgPkqB-tlIg" NameID="Node530" Label="Die" NodeType="TerminalNode">
            <Prob xmi:id="_xt1wvFmYEeWlgPkqC9tlIg" Value="pDie"/>
            <MarkovData xsi:type="tree:MarkovJumpTransitionData" xmi:id="_xt1wvVmYEeWlgPkqC9tlIg" MarkovJumpState="Death"/>
          </Node>
          <Node xmi:id="_xt1wvlmYEeWlgPkqC9tlIg" NameID="Node531" Label="Survive" NodeType="ChanceNode">
            <Prob xmi:id="_xt1wv1mYEeWlgPkqC9tlIg" Value="#"/>
            <MarkovData xsi:type="tree:MarkovTransitionData" xmi:id="_xt1wwFmYEeWlgPkqC9tlIg"/>
            <Node xmi:id="_xt1wwVmYEeWlgPkqD8tlIg" NameID="Node532" Label="Stop Treatment - Routine" NodeType="TerminalNode">
              <Prob xmi:id="_xt1wwlmYEeWlgPkqD8tlIg" Value="pEnd"/>
              <MarkovData xsi:type="tree:MarkovJumpTransitionData" xmi:id="_xt1ww1mYEeWlgPkqD8tlIg" MarkovJumpState="XDR, BDQ-R, untreated, C+"/>
            </Node>
            <Node xmi:id="_xt1wxFmYEeWlgPkqD8tlIg" NameID="Node533" Label="Continue Treatment" NodeType="ChanceNode">
              <Prob xmi:id="_xt1wxVmYEeWlgPkqD8tlIg" Value="#"/>
              <MarkovData xsi:type="tree:MarkovTransitionData" xmi:id="_xt1wxlmYEeWlgPkqE7tlIg"/>
              <Node xmi:id="_xt1wx1mYEeWlgPkqE7tlIg" NameID="Node534" Label="Default" NodeType="TerminalNode">
                <Prob xmi:id="_xt1wyFmYEeWlgPkqE7tlIg" Value="pDefault"/>
                <MarkovData xsi:type="tree:MarkovJumpTransitionData" xmi:id="_xt1wyVmYEeWlgPkqE7tlIg" MarkovJumpState="XDR, BDQ-R, untreated, C+"/>
              </Node>
              <Node xmi:id="_xt1wylmYEeWlgPkqE7tlIg" NameID="Node535" Label="Continue Treatment" NodeType="ChanceNode">
                <Prob xmi:id="_xt1wy1mYEeWlgPkqF6tlIg" Value="#"/>
                <MarkovData xsi:type="tree:MarkovTransitionData" xmi:id="_xt1wzFmYEeWlgPkqF6tlIg"/>
                <Node xmi:id="_xt1wzVmYEeWlgPkqF6tlIg" NameID="Node536" Label="Converted" NodeType="TerminalNode">
                  <Prob xmi:id="_xt1wzlmYEeWlgPkqF6tlIg" Value="pConvertXDR"/>
                  <MarkovData xsi:type="tree:MarkovJumpTransitionData" xmi:id="_xt1wz1mYEeWlgPkqF6tlIg" MarkovJumpState="XDR, BDQ-R, on BDQ, C-"/>
                </Node>
                <Node xmi:id="_xt1w0FmYEeWlgPkqG5tlIg" NameID="Node537" Label="Continue Not Converted" NodeType="TerminalNode" Node="">
                  <Prob xmi:id="_xt1w0VmYEeWlgPkqG5tlIg" Value="#"/>
                  <MarkovData xsi:type="tree:MarkovJumpTransitionData" xmi:id="_xt1w0lmYEeWlgPkqG5tlIg" MarkovJumpState="XDR, BDQ-R, on BDQ, C+"/>
                </Node>
              </Node>
            </Node>
          </Node>
        </Node>
        <Node xmi:id="_xt1w01mYEeWlgPkqG5tlIg" NameID="Node538" Label="XDR, BDQ-S, on BDQ, C-" NodeType="ChanceNode">
          <Prob xmi:id="_xt1w1FmYEeWlgPkqG5tlIg" Value="0"/>
          <MarkovData xsi:type="tree:MarkovNonAbsorbingStateData" xmi:id="_xt1w1VmYEeWlgPkqH4tlIg"/>
          <Definition xmi:id="_wOI78HwJEeWOccOrK1MxXg" Variable="pDefault" Value="0.0029 + 0.0029*DefaultBDQPercent"/>
          <Definition xmi:id="_p6VIMHyQEeWWzpPBG5jXgA" Variable="pDie" Value="pDieWell + pDieBDQ"/>
          <Definition xmi:id="_WSbj8ILEEeW-ZNpVD8nceQ" Variable="RelapseProp" Value="RelapsePropXDR*BDQRelapseRR"/>
          <Node xmi:id="_xt1w1lmYEeWlgPkqH4tlIg" NameID="Node539" Label="Die" NodeType="TerminalNode">
            <Prob xmi:id="_xt1w11mYEeWlgPkqH4tlIg" Value="pDie"/>
            <MarkovData xsi:type="tree:MarkovJumpTransitionData" xmi:id="_xt1w2FmYEeWlgPkqH4tlIg" MarkovJumpState="Death"/>
          </Node>
          <Node xmi:id="_xt1w2VmYEeWlgPkqH4tlIg" NameID="Node540" Label="Survive" NodeType="ChanceNode">
            <Prob xmi:id="_xt1w2lmYEeWlgPkqI3tlIg" Value="#"/>
            <MarkovData xsi:type="tree:MarkovTransitionData" xmi:id="_xt1w21mYEeWlgPkqI3tlIg"/>
            <Node xmi:id="_xt1w3FmYEeWlgPkqI3tlIg" NameID="Node541" Label="Stop Treatment - Routine" NodeType="TerminalNode">
              <Prob xmi:id="_xt1w3VmYEeWlgPkqI3tlIg" Value="pEnd"/>
              <MarkovData xsi:type="tree:MarkovJumpTransitionData" xmi:id="_xt1w3lmYEeWlgPkqI3tlIg" MarkovJumpState="XDR, BDQ-S, untreated, C-"/>
            </Node>
            <Node xmi:id="_xt1w31mYEeWlgPkqJ2tlIg" NameID="Node542" Label="Continue Treatment" NodeType="ChanceNode">
              <Prob xmi:id="_xt1w4FmYEeWlgPkqJ2tlIg" Value="#"/>
              <MarkovData xsi:type="tree:MarkovTransitionData" xmi:id="_xt1w4VmYEeWlgPkqJ2tlIg"/>
              <Node xmi:id="_xt1w4lmYEeWlgPkqJ2tlIg" NameID="Node543" Label="Default" NodeType="TerminalNode">
                <Prob xmi:id="_xt1w41mYEeWlgPkqJ2tlIg" Value="pDefault"/>
                <MarkovData xsi:type="tree:MarkovJumpTransitionData" xmi:id="_xt1w5FmYEeWlgPkqK1tlIg" MarkovJumpState="XDR, BDQ-S, untreated, C-"/>
              </Node>
              <Node xmi:id="_xt1w5VmYEeWlgPkqK1tlIg" NameID="Node544" Label="Continue Treatment" NodeType="ChanceNode">
                <Prob xmi:id="_xt1w5lmYEeWlgPkqK1tlIg" Value="#"/>
                <MarkovData xsi:type="tree:MarkovTransitionData" xmi:id="_xt1w51mYEeWlgPkqK1tlIg"/>
                <Node xmi:id="_xt1w6FmYEeWlgPkqK1tlIg" NameID="Node545" Label="Cured" NodeType="TerminalNode">
                  <Prob xmi:id="_xt1w6VmYEeWlgPkqL0tlIg" Value="pCure"/>
                  <MarkovData xsi:type="tree:MarkovJumpTransitionData" xmi:id="_xt1w6lmYEeWlgPkqL0tlIg" MarkovJumpState="Cured, on BDQ, any res"/>
                </Node>
                <Node xmi:id="_xt1w61mYEeWlgPkqL0tlIg" NameID="Node546" Label="Continue Not Cured" NodeType="TerminalNode">
                  <Prob xmi:id="_xt1w7FmYEeWlgPkqL0tlIg" Value="#"/>
                  <MarkovData xsi:type="tree:MarkovJumpTransitionData" xmi:id="_xt1w7VmYEeWlgPkqL0tlIg" MarkovJumpState="XDR, BDQ-S, on BDQ, C-"/>
                </Node>
              </Node>
            </Node>
          </Node>
        </Node>
        <Node xmi:id="_xt1w7lmYEeWlgPkqMztlIg" NameID="Node547" Label="XDR, BDQ-R, on BDQ, C-" NodeType="ChanceNode">
          <Prob xmi:id="_xt1w71mYEeWlgPkqMztlIg" Value="0"/>
          <MarkovData xsi:type="tree:MarkovNonAbsorbingStateData" xmi:id="_xt1w8FmYEeWlgPkqMztlIg"/>
          <Definition xmi:id="_w2vNAHwJEeWOccOrK1MxXg" Variable="pDefault" Value="0.0029 + 0.0029*DefaultBDQPercent"/>
          <Definition xmi:id="_qaTBsHyQEeWWzpPBH4jXgA" Variable="pDie" Value="pDieWell + pDieBDQ"/>
          <Definition xmi:id="_u2dTYILEEeW-ZNpVE7nceQ" Variable="RelapseProp" Value="RelapsePropXDR"/>
          <Node xmi:id="_xt1w8VmYEeWlgPkqMztlIg" NameID="Node548" Label="Die" NodeType="TerminalNode">
            <Prob xmi:id="_xt1w8lmYEeWlgPkqMztlIg" Value="pDie"/>
            <MarkovData xsi:type="tree:MarkovJumpTransitionData" xmi:id="_xt1w81mYEeWlgPkqNytlIg" MarkovJumpState="Death"/>
          </Node>
          <Node xmi:id="_xt1w9FmYEeWlgPkqNytlIg" NameID="Node549" Label="Survive" NodeType="ChanceNode">
            <Prob xmi:id="_xt1w9VmYEeWlgPkqNytlIg" Value="#"/>
            <MarkovData xsi:type="tree:MarkovTransitionData" xmi:id="_xt1w9lmYEeWlgPkqNytlIg"/>
            <Node xmi:id="_xt1w91mYEeWlgPkqNytlIg" NameID="Node550" Label="Stop Treatment - Routine" NodeType="TerminalNode">
              <Prob xmi:id="_xt1w-FmYEeWlgPkqOxtlIg" Value="pEnd"/>
              <MarkovData xsi:type="tree:MarkovJumpTransitionData" xmi:id="_xt1w-VmYEeWlgPkqOxtlIg" MarkovJumpState="XDR, BDQ-R, untreated, C-"/>
            </Node>
            <Node xmi:id="_xt1w-lmYEeWlgPkqOxtlIg" NameID="Node551" Label="Continue Treatment" NodeType="ChanceNode">
              <Prob xmi:id="_xt1w-1mYEeWlgPkqOxtlIg" Value="#"/>
              <MarkovData xsi:type="tree:MarkovTransitionData" xmi:id="_xt1w_FmYEeWlgPkqOxtlIg"/>
              <Node xmi:id="_xt1w_VmYEeWlgPkqPwtlIg" NameID="Node552" Label="Default" NodeType="TerminalNode">
                <Prob xmi:id="_xt1w_lmYEeWlgPkqPwtlIg" Value="pDefault"/>
                <MarkovData xsi:type="tree:MarkovJumpTransitionData" xmi:id="_xt1w_1mYEeWlgPkqPwtlIg" MarkovJumpState="XDR, BDQ-R, untreated, C-"/>
              </Node>
              <Node xmi:id="_xt1xAFmYEeWlgPkqPwtlIg" NameID="Node553" Label="Continue Treatment" NodeType="ChanceNode">
                <Prob xmi:id="_xt1xAVmYEeWlgPkqPwtlIg" Value="#"/>
                <MarkovData xsi:type="tree:MarkovTransitionData" xmi:id="_xt1xAlmYEeWlgPkqQvtlIg"/>
                <Node xmi:id="_xt1xA1mYEeWlgPkqQvtlIg" NameID="Node554" Label="Cured" NodeType="TerminalNode">
                  <Prob xmi:id="_xt1xBFmYEeWlgPkqQvtlIg" Value="pCure"/>
                  <MarkovData xsi:type="tree:MarkovJumpTransitionData" xmi:id="_xt1xBVmYEeWlgPkqQvtlIg" MarkovJumpState="Cured, on BDQ, any res"/>
                </Node>
                <Node xmi:id="_xt1xBlmYEeWlgPkqQvtlIg" NameID="Node555" Label="Continue Not Cured" NodeType="TerminalNode">
                  <Prob xmi:id="_xt1xB1mYEeWlgPkqRutlIg" Value="#"/>
                  <MarkovData xsi:type="tree:MarkovJumpTransitionData" xmi:id="_xt1xCFmYEeWlgPkqRutlIg" MarkovJumpState="XDR, BDQ-R, on BDQ, C-"/>
                </Node>
              </Node>
            </Node>
          </Node>
        </Node>
        <Node xmi:id="_xt1xCVmYEeWlgPkqRutlIg" NameID="Node556" Label="Cured, on BDQ, any res" NodeType="ChanceNode">
          <Prob xmi:id="_xt1xClmYEeWlgPkqRutlIg" Value="0"/>
          <MarkovData xsi:type="tree:MarkovNonAbsorbingStateData" xmi:id="_xt1xC1mYEeWlgPkqRutlIg"/>
          <Definition xmi:id="_xn8ngHwJEeWOccOrK1MxXg" Variable="pDefault" Value="0.0029 + 0.0029*DefaultBDQPercent"/>
          <Definition xmi:id="_rYK_MHyQEeWWzpPBH4jXgA" Variable="pDie" Value="pDieWell + pDieBDQ"/>
          <Node xmi:id="_xt1xDFmYEeWlgPkqSttlIg" NameID="Node557" Label="Die" NodeType="TerminalNode">
            <Prob xmi:id="_xt1xDVmYEeWlgPkqSttlIg" Value="pDie"/>
            <MarkovData xsi:type="tree:MarkovJumpTransitionData" xmi:id="_xt1xDlmYEeWlgPkqSttlIg" MarkovJumpState="Death"/>
          </Node>
          <Node xmi:id="_xt1xD1mYEeWlgPkqSttlIg" NameID="Node558" Label="Survive" NodeType="ChanceNode">
            <Prob xmi:id="_xt1xEFmYEeWlgPkqSttlIg" Value="#"/>
            <MarkovData xsi:type="tree:MarkovTransitionData" xmi:id="_xt1xEVmYEeWlgPkqTstlIg"/>
            <Node xmi:id="_xt1xElmYEeWlgPkqTstlIg" NameID="Node559" Label="Stop Treatment - Routine" NodeType="TerminalNode">
              <Prob xmi:id="_xt1xE1mYEeWlgPkqTstlIg" Value="pEnd"/>
              <MarkovData xsi:type="tree:MarkovJumpTransitionData" xmi:id="_xt1xFFmYEeWlgPkqTstlIg" MarkovJumpState="Cured, untreated, any resistance"/>
            </Node>
            <Node xmi:id="_xt1xFVmYEeWlgPkqTstlIg" NameID="Node560" Label="Continue Treatment" NodeType="ChanceNode">
              <Prob xmi:id="_xt1xFlmYEeWlgPkqUrtlIg" Value="#"/>
              <MarkovData xsi:type="tree:MarkovTransitionData" xmi:id="_xt1xF1mYEeWlgPkqUrtlIg"/>
              <Node xmi:id="_xt1xGFmYEeWlgPkqUrtlIg" NameID="Node561" Label="Default" NodeType="TerminalNode">
                <Prob xmi:id="_xt1xGVmYEeWlgPkqUrtlIg" Value="pDefault"/>
                <MarkovData xsi:type="tree:MarkovJumpTransitionData" xmi:id="_xt1xGlmYEeWlgPkqUrtlIg" MarkovJumpState="Cured, untreated, any resistance"/>
              </Node>
              <Node xmi:id="_xt1xG1mYEeWlgPkqVqtlIg" NameID="Node562" Label="Continue Treatment" NodeType="TerminalNode">
                <Prob xmi:id="_xt1xHFmYEeWlgPkqVqtlIg" Value="#"/>
                <MarkovData xsi:type="tree:MarkovJumpTransitionData" xmi:id="_xt1xHVmYEeWlgPkqVqtlIg" MarkovJumpState="Cured, on BDQ, any res"/>
              </Node>
            </Node>
          </Node>
        </Node>
        <Node xmi:id="_xt1xHlmYEeWlgPkqVqtlIg" NameID="Node563" Label="MDR, BDQ-S, on BR, C+" NodeType="ChanceNode">
          <Prob xmi:id="_xt1xH1mYEeWlgPkqVqtlIg" Value="InitMDR*(1-GetBDQMDR)"/>
          <MarkovData xsi:type="tree:MarkovNonAbsorbingStateData" xmi:id="_xt1xIFmYEeWlgPkqWptlIg"/>
          <Definition xmi:id="_CDk3AHwLEeWOccOrQvMxXg" Variable="pDefault" Value="0.0029"/>
          <Definition xmi:id="_5A8FgHyREeWWzpPBUrjXgA" Variable="pDie" Value="pDieTreatedTB"/>
          <Node xmi:id="_xt1xIVmYEeWlgPkqWptlIg" NameID="Node564" Label="Die" NodeType="TerminalNode">
            <Prob xmi:id="_xt1xIlmYEeWlgPkqWptlIg" Value="pDie"/>
            <MarkovData xsi:type="tree:MarkovJumpTransitionData" xmi:id="_xt1xI1mYEeWlgPkqWptlIg" MarkovJumpState="Death"/>
          </Node>
          <Node xmi:id="_xt1xJFmYEeWlgPkqWptlIg" NameID="Node565" Label="Survive" NodeType="ChanceNode">
            <Prob xmi:id="_xt1xJVmYEeWlgPkqXotlIg" Value="#"/>
            <MarkovData xsi:type="tree:MarkovTransitionData" xmi:id="_xt1xJlmYEeWlgPkqXotlIg"/>
            <Node xmi:id="_xt1xJ1mYEeWlgPkqXotlIg" NameID="Node566" Label="Stop treatment - routine" NodeType="TerminalNode">
              <Prob xmi:id="_xt1xKFmYEeWlgPkqXotlIg" Value="pEnd"/>
              <MarkovData xsi:type="tree:MarkovJumpTransitionData" xmi:id="_xt1xKVmYEeWlgPkqXotlIg" MarkovJumpState="MDR, BDQ-S, untreated, C+"/>
            </Node>
            <Node xmi:id="_xt1xKlmYEeWlgPkqYntlIg" NameID="Node567" Label="Continue treatment" NodeType="ChanceNode">
              <Prob xmi:id="_xt1xK1mYEeWlgPkqYntlIg" Value="#"/>
              <MarkovData xsi:type="tree:MarkovTransitionData" xmi:id="_xt1xLFmYEeWlgPkqYntlIg"/>
              <Node xmi:id="_xt1xLVmYEeWlgPkqYntlIg" NameID="Node568" Label="Default" NodeType="TerminalNode">
                <Prob xmi:id="_xt1xLlmYEeWlgPkqYntlIg" Value="pDefault"/>
                <MarkovData xsi:type="tree:MarkovJumpTransitionData" xmi:id="_xt1xL1mYEeWlgPkqZmtlIg" MarkovJumpState="MDR, BDQ-S, untreated, C+"/>
              </Node>
              <Node xmi:id="_xt1xMFmYEeWlgPkqZmtlIg" NameID="Node569" Label="Continue Treatment" NodeType="ChanceNode">
                <Prob xmi:id="_xt1xMVmYEeWlgPkqZmtlIg" Value="#"/>
                <MarkovData xsi:type="tree:MarkovTransitionData" xmi:id="_xt1xMlmYEeWlgPkqZmtlIg"/>
                <Node xmi:id="_xt1xM1mYEeWlgPkqZmtlIg" NameID="Node570" Label="Convert" NodeType="TerminalNode" Node="">
                  <Prob xmi:id="_xt1xNFmYEeWlgPkqaltlIg" Value="pConvertMDR"/>
                  <MarkovData xsi:type="tree:MarkovJumpTransitionData" xmi:id="_xt1xNVmYEeWlgPkqaltlIg" MarkovJumpState="MDR, BDQ-S, on BR, C-"/>
                </Node>
                <Node xmi:id="_xt1xNlmYEeWlgPkqaltlIg" NameID="Node571" Label="Continue Not Converted" NodeType="ChanceNode">
                  <Prob xmi:id="_xt1xN1mYEeWlgPkqaltlIg" Value="#"/>
                  <MarkovData xsi:type="tree:MarkovTransitionData" xmi:id="_xt1xOFmYEeWlgPkqaltlIg"/>
                  <Node xmi:id="_xt1xOVmYEeWlgPkqbktlIg" NameID="Node572" Label="Acquire Pre-XDR" NodeType="TerminalNode" Node="">
                    <Prob xmi:id="_xt1xOlmYEeWlgPkqbktlIg" Value="pAcquirePreXDR"/>
                    <MarkovData xsi:type="tree:MarkovJumpTransitionData" xmi:id="_xt1xO1mYEeWlgPkqbktlIg" MarkovJumpState="pre-XDR, BDQ-S, on BR, C+">
                      <TransitionReward xmi:id="_xt1xPFmYEeWlgPkqbktlIg" Set="1" Value="1"/>
                    </MarkovData>
                  </Node>
                  <Node xmi:id="_xt1xPVmYEeWlgPkqbktlIg" NameID="Node573" Label="Continue MDR" NodeType="TerminalNode" Node="">
                    <Prob xmi:id="_xt1xPlmYEeWlgPkqcjtlIg" Value="#"/>
                    <MarkovData xsi:type="tree:MarkovJumpTransitionData" xmi:id="_xt1xP1mYEeWlgPkqcjtlIg" MarkovJumpState="MDR, BDQ-S, on BR, C+"/>
                  </Node>
                </Node>
              </Node>
            </Node>
          </Node>
        </Node>
        <Node xmi:id="_xt1xQFmYEeWlgPkqcjtlIg" NameID="Node574" Label="MDR, BDQ-R, on BR, C+" NodeType="ChanceNode">
          <Prob xmi:id="_xt1xQVmYEeWlgPkqcjtlIg" Value="0"/>
          <MarkovData xsi:type="tree:MarkovNonAbsorbingStateData" xmi:id="_xt1xQlmYEeWlgPkqcjtlIg"/>
          <Definition xmi:id="_Ctn5kHwLEeWOccOrQvMxXg" Variable="pDefault" Value="0.0029"/>
          <Definition xmi:id="_5l3XgHyREeWWzpPBUrjXgA" Variable="pDie" Value="pDieTreatedTB"/>
          <Node xmi:id="_xt1xQ1mYEeWlgPkqditlIg" NameID="Node575" Label="Die" NodeType="TerminalNode">
            <Prob xmi:id="_xt1xRFmYEeWlgPkqditlIg" Value="pDie"/>
            <MarkovData xsi:type="tree:MarkovJumpTransitionData" xmi:id="_xt1xRVmYEeWlgPkqditlIg" MarkovJumpState="Death"/>
          </Node>
          <Node xmi:id="_xt1xRlmYEeWlgPkqditlIg" NameID="Node576" Label="Survive" NodeType="ChanceNode">
            <Prob xmi:id="_xt1xR1mYEeWlgPkqditlIg" Value="#"/>
            <MarkovData xsi:type="tree:MarkovTransitionData" xmi:id="_xt1xSFmYEeWlgPkqehtlIg"/>
            <Node xmi:id="_xt1xSVmYEeWlgPkqehtlIg" NameID="Node577" Label="Stop treatment - routine" NodeType="TerminalNode">
              <Prob xmi:id="_xt1xSlmYEeWlgPkqehtlIg" Value="pEnd"/>
              <MarkovData xsi:type="tree:MarkovJumpTransitionData" xmi:id="_xt1xS1mYEeWlgPkqehtlIg" MarkovJumpState="MDR, BDQ-R, untreated, C+"/>
            </Node>
            <Node xmi:id="_xt1xTFmYEeWlgPkqehtlIg" NameID="Node578" Label="Continue treatment" NodeType="ChanceNode">
              <Prob xmi:id="_xt1xTVmYEeWlgPkqfgtlIg" Value="#"/>
              <MarkovData xsi:type="tree:MarkovTransitionData" xmi:id="_xt1xTlmYEeWlgPkqfgtlIg"/>
              <Node xmi:id="_xt1xT1mYEeWlgPkqfgtlIg" NameID="Node579" Label="Default" NodeType="TerminalNode">
                <Prob xmi:id="_xt1xUFmYEeWlgPkqfgtlIg" Value="pDefault"/>
                <MarkovData xsi:type="tree:MarkovJumpTransitionData" xmi:id="_xt1xUVmYEeWlgPkqfgtlIg" MarkovJumpState="MDR, BDQ-R, untreated, C+"/>
              </Node>
              <Node xmi:id="_xt1xUlmYEeWlgPkqgftlIg" NameID="Node580" Label="Continue Treatment" NodeType="ChanceNode">
                <Prob xmi:id="_xt1xU1mYEeWlgPkqgftlIg" Value="#"/>
                <MarkovData xsi:type="tree:MarkovTransitionData" xmi:id="_xt1xVFmYEeWlgPkqgftlIg"/>
                <Node xmi:id="_xt1xVVmYEeWlgPkqgftlIg" NameID="Node581" Label="Convert" NodeType="TerminalNode" Node="">
                  <Prob xmi:id="_xt1xVlmYEeWlgPkqgftlIg" Value="pConvertMDR"/>
                  <MarkovData xsi:type="tree:MarkovJumpTransitionData" xmi:id="_xt1xV1mYEeWlgPkqhetlIg" MarkovJumpState="MDR, BDQ-R, on BR, C-"/>
                </Node>
                <Node xmi:id="_xt1xWFmYEeWlgPkqhetlIg" NameID="Node582" Label="Continue Not Converted" NodeType="ChanceNode">
                  <Prob xmi:id="_xt1xWVmYEeWlgPkqhetlIg" Value="#"/>
                  <MarkovData xsi:type="tree:MarkovTransitionData" xmi:id="_xt1xWlmYEeWlgPkqhetlIg"/>
                  <Node xmi:id="_xt1xW1mYEeWlgPkqhetlIg" NameID="Node583" Label="Acquire Pre-XDR" NodeType="TerminalNode" Node="">
                    <Prob xmi:id="_xt1xXFmYEeWlgPkqidtlIg" Value="pAcquirePreXDR"/>
                    <MarkovData xsi:type="tree:MarkovJumpTransitionData" xmi:id="_xt1xXVmYEeWlgPkqidtlIg" MarkovJumpState="pre-XDR, BDQ-R, on BR, C+">
                      <TransitionReward xmi:id="_xt1xXlmYEeWlgPkqidtlIg" Set="1" Value="1"/>
                      <TransitionReward xmi:id="_xt1xX1mYEeWlgPkqidtlIg" Set="4" Value="1"/>
                    </MarkovData>
                  </Node>
                  <Node xmi:id="_xt1xYFmYEeWlgPkqidtlIg" NameID="Node584" Label="Continue MDR" NodeType="TerminalNode" Node="">
                    <Prob xmi:id="_xt1xYVmYEeWlgPkqjctlIg" Value="#"/>
                    <MarkovData xsi:type="tree:MarkovJumpTransitionData" xmi:id="_xt1xYlmYEeWlgPkqjctlIg" MarkovJumpState="MDR, BDQ-R, on BR, C+"/>
                  </Node>
                </Node>
              </Node>
            </Node>
          </Node>
        </Node>
        <Node xmi:id="_xt1xY1mYEeWlgPkqjctlIg" NameID="Node585" Label="MDR, BDQ-S, on BR, C-" NodeType="ChanceNode">
          <Prob xmi:id="_xt1xZFmYEeWlgPkqjctlIg" Value="0"/>
          <MarkovData xsi:type="tree:MarkovNonAbsorbingStateData" xmi:id="_xt1xZVmYEeWlgPkqjctlIg"/>
          <Definition xmi:id="_DTUAkHwLEeWOccOrQvMxXg" Variable="pDefault" Value="0.0029"/>
          <Definition xmi:id="_P8M80HyREeWWzpPBMzjXgA" Variable="pDie" Value="pDieWell"/>
          <Definition xmi:id="_5KmO8IK_EeWnbaQlA_zvuQ" Variable="RelapseProp" Value="RelapsePropMDR"/>
          <Node xmi:id="_xt1xZlmYEeWlgPkqkbtlIg" NameID="Node586" Label="Die" NodeType="TerminalNode">
            <Prob xmi:id="_xt1xZ1mYEeWlgPkqkbtlIg" Value="pDie"/>
            <MarkovData xsi:type="tree:MarkovJumpTransitionData" xmi:id="_xt1xaFmYEeWlgPkqkbtlIg" MarkovJumpState="Death"/>
          </Node>
          <Node xmi:id="_xt1xaVmYEeWlgPkqkbtlIg" NameID="Node587" Label="Survive" NodeType="ChanceNode">
            <Prob xmi:id="_xt1xalmYEeWlgPkqkbtlIg" Value="#"/>
            <MarkovData xsi:type="tree:MarkovTransitionData" xmi:id="_xt1xa1mYEeWlgPkqlatlIg"/>
            <Node xmi:id="_xt1xbFmYEeWlgPkqlatlIg" NameID="Node588" Label="Stop treatment - routine" NodeType="TerminalNode">
              <Prob xmi:id="_xt1xbVmYEeWlgPkqlatlIg" Value="pEnd"/>
              <MarkovData xsi:type="tree:MarkovJumpTransitionData" xmi:id="_xt1xblmYEeWlgPkqlatlIg" MarkovJumpState="MDR, BDQ-S, untreated, C-"/>
            </Node>
            <Node xmi:id="_xt1xb1mYEeWlgPkqlatlIg" NameID="Node589" Label="Continue treatment" NodeType="ChanceNode">
              <Prob xmi:id="_xt1xcFmYEeWlgPkqmZtlIg" Value="#"/>
              <MarkovData xsi:type="tree:MarkovTransitionData" xmi:id="_xt1xcVmYEeWlgPkqmZtlIg"/>
              <Node xmi:id="_xt1xclmYEeWlgPkqmZtlIg" NameID="Node590" Label="Default" NodeType="TerminalNode">
                <Prob xmi:id="_xt1xc1mYEeWlgPkqmZtlIg" Value="pDefault"/>
                <MarkovData xsi:type="tree:MarkovJumpTransitionData" xmi:id="_xt1xdFmYEeWlgPkqmZtlIg" MarkovJumpState="MDR, BDQ-S, untreated, C-"/>
              </Node>
              <Node xmi:id="_xt1xdVmYEeWlgPkqnYtlIg" NameID="Node591" Label="Continue Treatment" NodeType="ChanceNode">
                <Prob xmi:id="_xt1xdlmYEeWlgPkqnYtlIg" Value="#"/>
                <MarkovData xsi:type="tree:MarkovTransitionData" xmi:id="_xt1xd1mYEeWlgPkqnYtlIg"/>
                <Node xmi:id="_xt1xeFmYEeWlgPkqnYtlIg" NameID="Node592" Label="Cured" NodeType="TerminalNode">
                  <Prob xmi:id="_xt1xeVmYEeWlgPkqnYtlIg" Value="pCure"/>
                  <MarkovData xsi:type="tree:MarkovJumpTransitionData" xmi:id="_xt1xelmYEeWlgPkqoXtlIg" MarkovJumpState="Cured, on BR, MDR"/>
                </Node>
                <Node xmi:id="_xt1xe1mYEeWlgPkqoXtlIg" NameID="Node593" Label="Continue Not Cured" NodeType="TerminalNode">
                  <Prob xmi:id="_xt1xfFmYEeWlgPkqoXtlIg" Value="#"/>
                  <MarkovData xsi:type="tree:MarkovJumpTransitionData" xmi:id="_xt1xfVmYEeWlgPkqoXtlIg" MarkovJumpState="MDR, BDQ-S, on BR, C-"/>
                </Node>
              </Node>
            </Node>
          </Node>
        </Node>
        <Node xmi:id="_xt1xflmYEeWlgPkqoXtlIg" NameID="Node594" Label="MDR, BDQ-R, on BR, C-" NodeType="ChanceNode">
          <Prob xmi:id="_xt1xf1mYEeWlgPkqpWtlIg" Value="0"/>
          <MarkovData xsi:type="tree:MarkovNonAbsorbingStateData" xmi:id="_xt1xgFmYEeWlgPkqpWtlIg"/>
          <Definition xmi:id="_EYlmkHwLEeWOccOrRuMxXg" Variable="pDefault" Value="0.0029"/>
          <Definition xmi:id="_QfJR0HyREeWWzpPBMzjXgA" Variable="pDie" Value="pDieWell"/>
          <Definition xmi:id="_6bAt8IK_EeWnbaQlB-zvuQ" Variable="RelapseProp" Value="RelapsePropMDR"/>
          <Node xmi:id="_xt1xgVmYEeWlgPkqpWtlIg" NameID="Node595" Label="Die" NodeType="TerminalNode">
            <Prob xmi:id="_xt1xglmYEeWlgPkqpWtlIg" Value="pDie"/>
            <MarkovData xsi:type="tree:MarkovJumpTransitionData" xmi:id="_xt1xg1mYEeWlgPkqpWtlIg" MarkovJumpState="Death"/>
          </Node>
          <Node xmi:id="_xt1xhFmYEeWlgPkqqVtlIg" NameID="Node596" Label="Survive" NodeType="ChanceNode">
            <Prob xmi:id="_xt1xhVmYEeWlgPkqqVtlIg" Value="#"/>
            <MarkovData xsi:type="tree:MarkovTransitionData" xmi:id="_xt1xhlmYEeWlgPkqqVtlIg"/>
            <Node xmi:id="_xt1xh1mYEeWlgPkqqVtlIg" NameID="Node597" Label="Stop treatment - routine" NodeType="TerminalNode">
              <Prob xmi:id="_xt1xiFmYEeWlgPkqqVtlIg" Value="pEnd"/>
              <MarkovData xsi:type="tree:MarkovJumpTransitionData" xmi:id="_xt1xiVmYEeWlgPkqrUtlIg" MarkovJumpState="MDR, BDQ-R, untreated, C-"/>
            </Node>
            <Node xmi:id="_xt1xilmYEeWlgPkqrUtlIg" NameID="Node598" Label="Continue treatment" NodeType="ChanceNode">
              <Prob xmi:id="_xt1xi1mYEeWlgPkqrUtlIg" Value="#"/>
              <MarkovData xsi:type="tree:MarkovTransitionData" xmi:id="_xt1xjFmYEeWlgPkqrUtlIg"/>
              <Node xmi:id="_xt1xjVmYEeWlgPkqrUtlIg" NameID="Node599" Label="Default" NodeType="TerminalNode">
                <Prob xmi:id="_xt1xjlmYEeWlgPkqsTtlIg" Value="pDefault"/>
                <MarkovData xsi:type="tree:MarkovJumpTransitionData" xmi:id="_xt1xj1mYEeWlgPkqsTtlIg" MarkovJumpState="MDR, BDQ-R, untreated, C-"/>
              </Node>
              <Node xmi:id="_xt1xkFmYEeWlgPkqsTtlIg" NameID="Node600" Label="Continue Treatment" NodeType="ChanceNode">
                <Prob xmi:id="_xt1xkVmYEeWlgPkqsTtlIg" Value="#"/>
                <MarkovData xsi:type="tree:MarkovTransitionData" xmi:id="_xt1xklmYEeWlgPkqsTtlIg"/>
                <Node xmi:id="_xt1xk1mYEeWlgPkqtStlIg" NameID="Node601" Label="Cured" NodeType="TerminalNode" Node="">
                  <Prob xmi:id="_xt1xlFmYEeWlgPkqtStlIg" Value="pCure"/>
                  <MarkovData xsi:type="tree:MarkovJumpTransitionData" xmi:id="_xt1xlVmYEeWlgPkqtStlIg" MarkovJumpState="Cured, on BR, MDR"/>
                </Node>
                <Node xmi:id="_xt1xllmYEeWlgPkqtStlIg" NameID="Node602" Label="Continue Not Cured" NodeType="TerminalNode" Node="">
                  <Prob xmi:id="_xt1xl1mYEeWlgPkqtStlIg" Value="#"/>
                  <MarkovData xsi:type="tree:MarkovJumpTransitionData" xmi:id="_xt1xmFmYEeWlgPkquRtlIg" MarkovJumpState="MDR, BDQ-R, on BR, C-"/>
                </Node>
              </Node>
            </Node>
          </Node>
        </Node>
        <Node xmi:id="_xt1xmVmYEeWlgPkquRtlIg" NameID="Node603" Label="pre-XDR, BDQ-S, on BR, C+" NodeType="ChanceNode">
          <Prob xmi:id="_xt1xmlmYEeWlgPkquRtlIg" Value="InitPreXDR*(1-GetBDQMDR)"/>
          <MarkovData xsi:type="tree:MarkovNonAbsorbingStateData" xmi:id="_xt1xm1mYEeWlgPkquRtlIg"/>
          <Definition xmi:id="_E808EHwLEeWOccOrRuMxXg" Variable="pDefault" Value="0.0029"/>
          <Definition xmi:id="_6jcaEHyREeWWzpPBUrjXgA" Variable="pDie" Value="pDieTreatedTB"/>
          <Node xmi:id="_xt1xnFmYEeWlgPkquRtlIg" NameID="Node604" Label="Die" NodeType="TerminalNode">
            <Prob xmi:id="_xt1xnVmYEeWlgPkqvQtlIg" Value="pDie"/>
            <MarkovData xsi:type="tree:MarkovJumpTransitionData" xmi:id="_xt1xnlmYEeWlgPkqvQtlIg" MarkovJumpState="Death"/>
          </Node>
          <Node xmi:id="_xt1xn1mYEeWlgPkqvQtlIg" NameID="Node605" Label="Survive" NodeType="ChanceNode">
            <Prob xmi:id="_xt1xoFmYEeWlgPkqvQtlIg" Value="#"/>
            <MarkovData xsi:type="tree:MarkovTransitionData" xmi:id="_xt1xoVmYEeWlgPkqvQtlIg"/>
            <Node xmi:id="_xt1xolmYEeWlgPkqwPtlIg" NameID="Node606" Label="Stop Treatment - Routine" NodeType="TerminalNode">
              <Prob xmi:id="_xt1xo1mYEeWlgPkqwPtlIg" Value="pEnd"/>
              <MarkovData xsi:type="tree:MarkovJumpTransitionData" xmi:id="_xt1xpFmYEeWlgPkqwPtlIg" MarkovJumpState="pre-XDR, BDQ-S, untreated, C+"/>
            </Node>
            <Node xmi:id="_xt1xpVmYEeWlgPkqwPtlIg" NameID="Node607" Label="Continue Treatment" NodeType="ChanceNode">
              <Prob xmi:id="_xt1xplmYEeWlgPkqwPtlIg" Value="#"/>
              <MarkovData xsi:type="tree:MarkovTransitionData" xmi:id="_xt1xp1mYEeWlgPkqxOtlIg"/>
              <Node xmi:id="_xt1xqFmYEeWlgPkqxOtlIg" NameID="Node608" Label="Default" NodeType="TerminalNode">
                <Prob xmi:id="_xt1xqVmYEeWlgPkqxOtlIg" Value="pDefault"/>
                <MarkovData xsi:type="tree:MarkovJumpTransitionData" xmi:id="_xt1xqlmYEeWlgPkqxOtlIg" MarkovJumpState="pre-XDR, BDQ-S, untreated, C+"/>
              </Node>
              <Node xmi:id="_xt1xq1mYEeWlgPkqxOtlIg" NameID="Node609" Label="Continue Treatment" NodeType="ChanceNode">
                <Prob xmi:id="_xt1xrFmYEeWlgPkqyNtlIg" Value="#"/>
                <MarkovData xsi:type="tree:MarkovTransitionData" xmi:id="_xt1xrVmYEeWlgPkqyNtlIg"/>
                <Node xmi:id="_xt1xrlmYEeWlgPkqyNtlIg" NameID="Node610" Label="Converted" NodeType="ChanceNode">
                  <Prob xmi:id="_xt1xr1mYEeWlgPkqyNtlIg" Value="pConvertPreXDR"/>
                  <MarkovData xsi:type="tree:MarkovTransitionData" xmi:id="_xt1xsFmYEeWlgPkqyNtlIg"/>
                  <Node xmi:id="_xt1xsVmYEeWlgPkqzMtlIg" NameID="Node611" Label="Start BDQ" NodeType="TerminalNode">
                    <Prob xmi:id="_xt1xslmYEeWlgPkqzMtlIg" Value="pStartBDQPreXDR"/>
                    <MarkovData xsi:type="tree:MarkovJumpTransitionData" xmi:id="_xt1xs1mYEeWlgPkqzMtlIg" MarkovJumpState="pre-XDR, BDQ-S, on BDQ, C-"/>
                  </Node>
                  <Node xmi:id="_xt1xtFmYEeWlgPkqzMtlIg" NameID="Node612" Label="Continue BR" NodeType="TerminalNode">
                    <Prob xmi:id="_xt1xtVmYEeWlgPkqzMtlIg" Value="#"/>
                    <MarkovData xsi:type="tree:MarkovJumpTransitionData" xmi:id="_xt1xtlmYEeWlgPkq0LtlIg" MarkovJumpState="pre-XDR, BDQ-S, on BR, C-"/>
                  </Node>
                </Node>
                <Node xmi:id="_xt1xt1mYEeWlgPkq0LtlIg" NameID="Node613" Label="Continue Not Converted" NodeType="ChanceNode">
                  <Prob xmi:id="_xt1xuFmYEeWlgPkq0LtlIg" Value="#"/>
                  <MarkovData xsi:type="tree:MarkovTransitionData" xmi:id="_xt1xuVmYEeWlgPkq0LtlIg"/>
                  <Node xmi:id="_xt1xulmYEeWlgPkq0LtlIg" NameID="Node614" Label="Acquire XDR" NodeType="ChanceNode">
                    <Prob xmi:id="_xt1xu1mYEeWlgPkq1KtlIg" Value="pAcquireXDR"/>
                    <MarkovData xsi:type="tree:MarkovTransitionData" xmi:id="_xt1xvFmYEeWlgPkq1KtlIg">
                      <TransitionReward xmi:id="_xt1xvVmYEeWlgPkq1KtlIg" Set="2" Value="1"/>
                    </MarkovData>
                    <Node xmi:id="_xt1xvlmYEeWlgPkq1KtlIg" NameID="Node615" Label="Start BDQ" NodeType="TerminalNode">
                      <Prob xmi:id="_xt1xv1mYEeWlgPkq1KtlIg" Value="pStartBDQPreXDR"/>
                      <MarkovData xsi:type="tree:MarkovJumpTransitionData" xmi:id="_xt1xwFmYEeWlgPkq2JtlIg" MarkovJumpState="XDR, BDQ-S, on BDQ, C+"/>
                    </Node>
                    <Node xmi:id="_xt1xwVmYEeWlgPkq2JtlIg" NameID="Node616" Label="Continue BR" NodeType="TerminalNode">
                      <Prob xmi:id="_xt1xwlmYEeWlgPkq2JtlIg" Value="#"/>
                      <MarkovData xsi:type="tree:MarkovJumpTransitionData" xmi:id="_xt1xw1mYEeWlgPkq2JtlIg" MarkovJumpState="XDR, BDQ-S, on BR, C+"/>
                    </Node>
                  </Node>
                  <Node xmi:id="_xt1xxFmYEeWlgPkq2JtlIg" NameID="Node617" Label="Continue Pre-XDR" NodeType="ChanceNode">
                    <Prob xmi:id="_xt1xxVmYEeWlgPkq3ItlIg" Value="#"/>
                    <MarkovData xsi:type="tree:MarkovTransitionData" xmi:id="_xt1xxlmYEeWlgPkq3ItlIg"/>
                    <Node xmi:id="_xt1xx1mYEeWlgPkq3ItlIg" NameID="Node618" Label="Start BDQ" NodeType="TerminalNode">
                      <Prob xmi:id="_xt1xyFmYEeWlgPkq3ItlIg" Value="pStartBDQPreXDR"/>
                      <MarkovData xsi:type="tree:MarkovJumpTransitionData" xmi:id="_xt1xyVmYEeWlgPkq3ItlIg" MarkovJumpState="pre-XDR, BDQ-S, on BDQ, C+"/>
                    </Node>
                    <Node xmi:id="_xt1xylmYEeWlgPkq4HtlIg" NameID="Node619" Label="Continue BR" NodeType="TerminalNode">
                      <Prob xmi:id="_xt1xy1mYEeWlgPkq4HtlIg" Value="#"/>
                      <MarkovData xsi:type="tree:MarkovJumpTransitionData" xmi:id="_xt1xzFmYEeWlgPkq4HtlIg" MarkovJumpState="pre-XDR, BDQ-S, on BR, C+"/>
                    </Node>
                  </Node>
                </Node>
              </Node>
            </Node>
          </Node>
        </Node>
        <Node xmi:id="_xt1xzVmYEeWlgPkq4HtlIg" NameID="Node620" Label="pre-XDR, BDQ-R, on BR, C+" NodeType="ChanceNode">
          <Prob xmi:id="_xt1xzlmYEeWlgPkq4HtlIg" Value="0"/>
          <MarkovData xsi:type="tree:MarkovNonAbsorbingStateData" xmi:id="_xt1xz1mYEeWlgPkq5GtlIg"/>
          <Definition xmi:id="_Fi0lEHwLEeWOccOrRuMxXg" Variable="pDefault" Value="0.0029"/>
          <Definition xmi:id="_7H1gkHyREeWWzpPBUrjXgA" Variable="pDie" Value="pDieTreatedTB"/>
          <Node xmi:id="_xt1x0FmYEeWlgPkq5GtlIg" NameID="Node621" Label="Die" NodeType="TerminalNode">
            <Prob xmi:id="_xt1x0VmYEeWlgPkq5GtlIg" Value="pDie"/>
            <MarkovData xsi:type="tree:MarkovJumpTransitionData" xmi:id="_xt1x0lmYEeWlgPkq5GtlIg" MarkovJumpState="Death"/>
          </Node>
          <Node xmi:id="_xt1x01mYEeWlgPkq5GtlIg" NameID="Node622" Label="Survive" NodeType="ChanceNode">
            <Prob xmi:id="_xt1x1FmYEeWlgPkq6FtlIg" Value="#"/>
            <MarkovData xsi:type="tree:MarkovTransitionData" xmi:id="_xt1x1VmYEeWlgPkq6FtlIg"/>
            <Node xmi:id="_xt1x1lmYEeWlgPkq6FtlIg" NameID="Node623" Label="Stop Treatment - Routine" NodeType="TerminalNode">
              <Prob xmi:id="_xt1x11mYEeWlgPkq6FtlIg" Value="pEnd"/>
              <MarkovData xsi:type="tree:MarkovJumpTransitionData" xmi:id="_xt1x2FmYEeWlgPkq6FtlIg" MarkovJumpState="pre-XDR, BDQ-R, untreated, C+"/>
            </Node>
            <Node xmi:id="_xt1x2VmYEeWlgPkq7EtlIg" NameID="Node624" Label="Continue Treatment" NodeType="ChanceNode">
              <Prob xmi:id="_xt1x2lmYEeWlgPkq7EtlIg" Value="#"/>
              <MarkovData xsi:type="tree:MarkovTransitionData" xmi:id="_xt1x21mYEeWlgPkq7EtlIg"/>
              <Node xmi:id="_xt1x3FmYEeWlgPkq7EtlIg" NameID="Node625" Label="Default" NodeType="TerminalNode">
                <Prob xmi:id="_xt1x3VmYEeWlgPkq7EtlIg" Value="pDefault"/>
                <MarkovData xsi:type="tree:MarkovJumpTransitionData" xmi:id="_xt1x3lmYEeWlgPkq8DtlIg" MarkovJumpState="pre-XDR, BDQ-R, untreated, C+"/>
              </Node>
              <Node xmi:id="_xt1x31mYEeWlgPkq8DtlIg" NameID="Node626" Label="Continue Treatment" NodeType="ChanceNode">
                <Prob xmi:id="_xt1x4FmYEeWlgPkq8DtlIg" Value="#"/>
                <MarkovData xsi:type="tree:MarkovTransitionData" xmi:id="_xt1x4VmYEeWlgPkq8DtlIg"/>
                <Node xmi:id="_xt1x4lmYEeWlgPkq8DtlIg" NameID="Node627" Label="Converted" NodeType="ChanceNode">
                  <Prob xmi:id="_xt1x41mYEeWlgPkq9CtlIg" Value="pConvertPreXDR"/>
                  <MarkovData xsi:type="tree:MarkovTransitionData" xmi:id="_xt1x5FmYEeWlgPkq9CtlIg"/>
                  <Node xmi:id="_xt1x5VmYEeWlgPkq9CtlIg" NameID="Node628" Label="Start BDQ" NodeType="TerminalNode">
                    <Prob xmi:id="_xt1x5lmYEeWlgPkq9CtlIg" Value="pStartBDQPreXDR"/>
                    <MarkovData xsi:type="tree:MarkovJumpTransitionData" xmi:id="_xt1x51mYEeWlgPkq9CtlIg" MarkovJumpState="pre-XDR, BDQ-R, on BDQ, C-"/>
                  </Node>
                  <Node xmi:id="_xt1x6FmYEeWlgPkq-BtlIg" NameID="Node629" Label="Continue BR" NodeType="TerminalNode">
                    <Prob xmi:id="_xt1x6VmYEeWlgPkq-BtlIg" Value="#"/>
                    <MarkovData xsi:type="tree:MarkovJumpTransitionData" xmi:id="_xt1x6lmYEeWlgPkq-BtlIg" MarkovJumpState="pre-XDR, BDQ-R, on BR, C-"/>
                  </Node>
                </Node>
                <Node xmi:id="_xt1x61mYEeWlgPkq-BtlIg" NameID="Node630" Label="Continue Not Converted" NodeType="ChanceNode">
                  <Prob xmi:id="_xt1x7FmYEeWlgPkq-BtlIg" Value="#"/>
                  <MarkovData xsi:type="tree:MarkovTransitionData" xmi:id="_xt1x7VmYEeWlgPkq_AtlIg"/>
                  <Node xmi:id="_xt1x7lmYEeWlgPkq_AtlIg" NameID="Node631" Label="Acquire XDR" NodeType="ChanceNode">
                    <Prob xmi:id="_xt1x71mYEeWlgPkq_AtlIg" Value="pAcquireXDR"/>
                    <MarkovData xsi:type="tree:MarkovTransitionData" xmi:id="_xt1x8FmYEeWlgPkq_AtlIg">
                      <TransitionReward xmi:id="_xt1x8VmYEeWlgPkq_AtlIg" Set="2" Value="1"/>
                      <TransitionReward xmi:id="_xt1x8lmYEeWlgPkqA_tlIg" Set="5" Value="1"/>
                    </MarkovData>
                    <Node xmi:id="_xt1x81mYEeWlgPkqA_tlIg" NameID="Node632" Label="Start BDQ" NodeType="TerminalNode">
                      <Prob xmi:id="_xt1x9FmYEeWlgPkqA_tlIg" Value="pStartBDQPreXDR"/>
                      <MarkovData xsi:type="tree:MarkovJumpTransitionData" xmi:id="_xt1x9VmYEeWlgPkqA_tlIg" MarkovJumpState="XDR, BDQ-R, on BDQ, C+"/>
                    </Node>
                    <Node xmi:id="_xt1x9lmYEeWlgPkqA_tlIg" NameID="Node633" Label="Continue BR" NodeType="TerminalNode">
                      <Prob xmi:id="_xt1x91mYEeWlgPkqB-tlIg" Value="#"/>
                      <MarkovData xsi:type="tree:MarkovJumpTransitionData" xmi:id="_xt1x-FmYEeWlgPkqB-tlIg" MarkovJumpState="XDR, BDQ-R, on BR, C+"/>
                    </Node>
                  </Node>
                  <Node xmi:id="_xt1x-VmYEeWlgPkqB-tlIg" NameID="Node634" Label="Continue Pre-XDR" NodeType="ChanceNode">
                    <Prob xmi:id="_xt1x-lmYEeWlgPkqB-tlIg" Value="#"/>
                    <MarkovData xsi:type="tree:MarkovTransitionData" xmi:id="_xt1x-1mYEeWlgPkqB-tlIg"/>
                    <Node xmi:id="_xt1x_FmYEeWlgPkqC9tlIg" NameID="Node635" Label="Start BDQ" NodeType="TerminalNode">
                      <Prob xmi:id="_xt1x_VmYEeWlgPkqC9tlIg" Value="pStartBDQPreXDR"/>
                      <MarkovData xsi:type="tree:MarkovJumpTransitionData" xmi:id="_xt2WoFmYEeWlgPkqC9tlIg" MarkovJumpState="pre-XDR, BDQ-R, on BDQ, C+"/>
                    </Node>
                    <Node xmi:id="_xt2WoVmYEeWlgPkqC9tlIg" NameID="Node636" Label="Continue BR" NodeType="TerminalNode">
                      <Prob xmi:id="_xt2WolmYEeWlgPkqC9tlIg" Value="#"/>
                      <MarkovData xsi:type="tree:MarkovJumpTransitionData" xmi:id="_xt2Wo1mYEeWlgPkqD8tlIg" MarkovJumpState="pre-XDR, BDQ-R, on BR, C+"/>
                    </Node>
                  </Node>
                </Node>
              </Node>
            </Node>
          </Node>
        </Node>
        <Node xmi:id="_xt2WpFmYEeWlgPkqD8tlIg" NameID="Node637" Label="pre-XDR, BDQ-S, on BR, C-" NodeType="ChanceNode">
          <Prob xmi:id="_xt2WpVmYEeWlgPkqD8tlIg" Value="0"/>
          <MarkovData xsi:type="tree:MarkovNonAbsorbingStateData" xmi:id="_xt2WplmYEeWlgPkqD8tlIg"/>
          <Definition xmi:id="_GPrrEHwLEeWOccOrRuMxXg" Variable="pDefault" Value="0.0029"/>
          <Definition xmi:id="_RO_aYHyREeWWzpPBMzjXgA" Variable="pDie" Value="pDieWell"/>
          <Definition xmi:id="_WjT_8ILBEeW-ZNpVB-nceQ" Variable="RelapseProp" Value="RelapsePropPreXDR"/>
          <Node xmi:id="_xt2Wp1mYEeWlgPkqD8tlIg" NameID="Node638" Label="Die" NodeType="TerminalNode">
            <Prob xmi:id="_xt2WqFmYEeWlgPkqE7tlIg" Value="pDie"/>
            <MarkovData xsi:type="tree:MarkovJumpTransitionData" xmi:id="_xt2WqVmYEeWlgPkqE7tlIg" MarkovJumpState="Death"/>
          </Node>
          <Node xmi:id="_xt2WqlmYEeWlgPkqE7tlIg" NameID="Node639" Label="Survive" NodeType="ChanceNode">
            <Prob xmi:id="_xt2Wq1mYEeWlgPkqE7tlIg" Value="#"/>
            <MarkovData xsi:type="tree:MarkovTransitionData" xmi:id="_xt2WrFmYEeWlgPkqE7tlIg"/>
            <Node xmi:id="_xt2WrVmYEeWlgPkqF6tlIg" NameID="Node640" Label="Stop Treatment - Routine" NodeType="TerminalNode">
              <Prob xmi:id="_xt2WrlmYEeWlgPkqF6tlIg" Value="pEnd"/>
              <MarkovData xsi:type="tree:MarkovJumpTransitionData" xmi:id="_xt2Wr1mYEeWlgPkqF6tlIg" MarkovJumpState="pre-XDR, BDQ-S, untreated, C-"/>
            </Node>
            <Node xmi:id="_xt2WsFmYEeWlgPkqF6tlIg" NameID="Node641" Label="Continue Treatment" NodeType="ChanceNode">
              <Prob xmi:id="_xt2WsVmYEeWlgPkqF6tlIg" Value="#"/>
              <MarkovData xsi:type="tree:MarkovTransitionData" xmi:id="_xt2WslmYEeWlgPkqG5tlIg"/>
              <Node xmi:id="_xt2Ws1mYEeWlgPkqG5tlIg" NameID="Node642" Label="Default" NodeType="TerminalNode">
                <Prob xmi:id="_xt2WtFmYEeWlgPkqG5tlIg" Value="pDefault"/>
                <MarkovData xsi:type="tree:MarkovJumpTransitionData" xmi:id="_xt2WtVmYEeWlgPkqG5tlIg" MarkovJumpState="pre-XDR, BDQ-S, untreated, C-"/>
              </Node>
              <Node xmi:id="_xt2WtlmYEeWlgPkqG5tlIg" NameID="Node643" Label="Continue Treatment" NodeType="ChanceNode">
                <Prob xmi:id="_xt2Wt1mYEeWlgPkqH4tlIg" Value="#"/>
                <MarkovData xsi:type="tree:MarkovTransitionData" xmi:id="_xt2WuFmYEeWlgPkqH4tlIg"/>
                <Node xmi:id="_xt2WuVmYEeWlgPkqH4tlIg" NameID="Node644" Label="Cured" NodeType="ChanceNode">
                  <Prob xmi:id="_xt2WulmYEeWlgPkqH4tlIg" Value="pCure"/>
                  <MarkovData xsi:type="tree:MarkovTransitionData" xmi:id="_xt2Wu1mYEeWlgPkqH4tlIg"/>
                  <Node xmi:id="_xt2WvFmYEeWlgPkqI3tlIg" NameID="Node645" Label="Start BDQ" NodeType="TerminalNode">
                    <Prob xmi:id="_xt2WvVmYEeWlgPkqI3tlIg" Value="pStartBDQPreXDR"/>
                    <MarkovData xsi:type="tree:MarkovJumpTransitionData" xmi:id="_xt2WvlmYEeWlgPkqI3tlIg" MarkovJumpState="Cured, on BDQ, any res"/>
                  </Node>
                  <Node xmi:id="_xt2Wv1mYEeWlgPkqI3tlIg" NameID="Node646" Label="Continue BR" NodeType="TerminalNode">
                    <Prob xmi:id="_xt2WwFmYEeWlgPkqI3tlIg" Value="#"/>
                    <MarkovData xsi:type="tree:MarkovJumpTransitionData" xmi:id="_xt2WwVmYEeWlgPkqJ2tlIg" MarkovJumpState="Cured, on BR, pre-XDR"/>
                  </Node>
                </Node>
                <Node xmi:id="_xt2WwlmYEeWlgPkqJ2tlIg" NameID="Node647" Label="Continue Not Cured" NodeType="ChanceNode">
                  <Prob xmi:id="_xt2Ww1mYEeWlgPkqJ2tlIg" Value="#"/>
                  <MarkovData xsi:type="tree:MarkovTransitionData" xmi:id="_xt2WxFmYEeWlgPkqJ2tlIg"/>
                  <Node xmi:id="_xt2WxVmYEeWlgPkqJ2tlIg" NameID="Node648" Label="Start BDQ" NodeType="TerminalNode">
                    <Prob xmi:id="_xt2WxlmYEeWlgPkqK1tlIg" Value="pStartBDQPreXDR"/>
                    <MarkovData xsi:type="tree:MarkovJumpTransitionData" xmi:id="_xt2Wx1mYEeWlgPkqK1tlIg" MarkovJumpState="pre-XDR, BDQ-S, on BDQ, C-"/>
                  </Node>
                  <Node xmi:id="_xt2WyFmYEeWlgPkqK1tlIg" NameID="Node649" Label="Continue BR" NodeType="TerminalNode">
                    <Prob xmi:id="_xt2WyVmYEeWlgPkqK1tlIg" Value="#"/>
                    <MarkovData xsi:type="tree:MarkovJumpTransitionData" xmi:id="_xt2WylmYEeWlgPkqK1tlIg" MarkovJumpState="pre-XDR, BDQ-S, on BR, C-"/>
                  </Node>
                </Node>
              </Node>
            </Node>
          </Node>
        </Node>
        <Node xmi:id="_xt2Wy1mYEeWlgPkqL0tlIg" NameID="Node650" Label="pre-XDR, BDQ-R, on BR, C-" NodeType="ChanceNode">
          <Prob xmi:id="_xt2WzFmYEeWlgPkqL0tlIg" Value="0"/>
          <MarkovData xsi:type="tree:MarkovNonAbsorbingStateData" xmi:id="_xt2WzVmYEeWlgPkqL0tlIg"/>
          <Definition xmi:id="_G54eoHwLEeWOccOrRuMxXg" Variable="pDefault" Value="0.0029"/>
          <Definition xmi:id="_RwGjYHyREeWWzpPBNyjXgA" Variable="pDie" Value="pDieWell"/>
          <Definition xmi:id="_XPaQ8ILBEeW-ZNpVC9nceQ" Variable="RelapseProp" Value="RelapsePropPreXDR"/>
          <Node xmi:id="_xt2WzlmYEeWlgPkqL0tlIg" NameID="Node651" Label="Die" NodeType="TerminalNode">
            <Prob xmi:id="_xt2Wz1mYEeWlgPkqL0tlIg" Value="pDie"/>
            <MarkovData xsi:type="tree:MarkovJumpTransitionData" xmi:id="_xt2W0FmYEeWlgPkqMztlIg" MarkovJumpState="Death"/>
          </Node>
          <Node xmi:id="_xt2W0VmYEeWlgPkqMztlIg" NameID="Node652" Label="Survive" NodeType="ChanceNode">
            <Prob xmi:id="_xt2W0lmYEeWlgPkqMztlIg" Value="#"/>
            <MarkovData xsi:type="tree:MarkovTransitionData" xmi:id="_xt2W01mYEeWlgPkqMztlIg"/>
            <Node xmi:id="_xt2W1FmYEeWlgPkqMztlIg" NameID="Node653" Label="Stop Treatment - Routine" NodeType="TerminalNode">
              <Prob xmi:id="_xt2W1VmYEeWlgPkqNytlIg" Value="pEnd"/>
              <MarkovData xsi:type="tree:MarkovJumpTransitionData" xmi:id="_xt2W1lmYEeWlgPkqNytlIg" MarkovJumpState="pre-XDR, BDQ-R, untreated, C-"/>
            </Node>
            <Node xmi:id="_xt2W11mYEeWlgPkqNytlIg" NameID="Node654" Label="Continue Treatment" NodeType="ChanceNode">
              <Prob xmi:id="_xt2W2FmYEeWlgPkqNytlIg" Value="#"/>
              <MarkovData xsi:type="tree:MarkovTransitionData" xmi:id="_xt2W2VmYEeWlgPkqNytlIg"/>
              <Node xmi:id="_xt2W2lmYEeWlgPkqOxtlIg" NameID="Node655" Label="Default" NodeType="TerminalNode">
                <Prob xmi:id="_xt2W21mYEeWlgPkqOxtlIg" Value="pDefault"/>
                <MarkovData xsi:type="tree:MarkovJumpTransitionData" xmi:id="_xt2W3FmYEeWlgPkqOxtlIg" MarkovJumpState="pre-XDR, BDQ-R, untreated, C-"/>
              </Node>
              <Node xmi:id="_xt2W3VmYEeWlgPkqOxtlIg" NameID="Node656" Label="Continue Treatment" NodeType="ChanceNode">
                <Prob xmi:id="_xt2W3lmYEeWlgPkqOxtlIg" Value="#"/>
                <MarkovData xsi:type="tree:MarkovTransitionData" xmi:id="_xt2W31mYEeWlgPkqPwtlIg"/>
                <Node xmi:id="_xt2W4FmYEeWlgPkqPwtlIg" NameID="Node657" Label="Cured" NodeType="ChanceNode">
                  <Prob xmi:id="_xt2W4VmYEeWlgPkqPwtlIg" Value="pCure"/>
                  <MarkovData xsi:type="tree:MarkovTransitionData" xmi:id="_xt2W4lmYEeWlgPkqPwtlIg"/>
                  <Node xmi:id="_xt2W41mYEeWlgPkqPwtlIg" NameID="Node658" Label="Start BDQ" NodeType="TerminalNode">
                    <Prob xmi:id="_xt2W5FmYEeWlgPkqQvtlIg" Value="pStartBDQPreXDR"/>
                    <MarkovData xsi:type="tree:MarkovJumpTransitionData" xmi:id="_xt2W5VmYEeWlgPkqQvtlIg" MarkovJumpState="Cured, on BDQ, any res"/>
                  </Node>
                  <Node xmi:id="_xt2W5lmYEeWlgPkqQvtlIg" NameID="Node659" Label="Continue BR" NodeType="TerminalNode">
                    <Prob xmi:id="_xt2W51mYEeWlgPkqQvtlIg" Value="#"/>
                    <MarkovData xsi:type="tree:MarkovJumpTransitionData" xmi:id="_xt2W6FmYEeWlgPkqQvtlIg" MarkovJumpState="Cured, on BR, pre-XDR"/>
                  </Node>
                </Node>
                <Node xmi:id="_xt2W6VmYEeWlgPkqRutlIg" NameID="Node660" Label="Continue Not Cured" NodeType="ChanceNode">
                  <Prob xmi:id="_xt2W6lmYEeWlgPkqRutlIg" Value="#"/>
                  <MarkovData xsi:type="tree:MarkovTransitionData" xmi:id="_xt2W61mYEeWlgPkqRutlIg"/>
                  <Node xmi:id="_xt2W7FmYEeWlgPkqRutlIg" NameID="Node661" Label="Start BDQ" NodeType="TerminalNode">
                    <Prob xmi:id="_xt2W7VmYEeWlgPkqRutlIg" Value="pStartBDQPreXDR"/>
                    <MarkovData xsi:type="tree:MarkovJumpTransitionData" xmi:id="_xt2W7lmYEeWlgPkqSttlIg" MarkovJumpState="pre-XDR, BDQ-R, on BDQ, C-"/>
                  </Node>
                  <Node xmi:id="_xt2W71mYEeWlgPkqSttlIg" NameID="Node662" Label="Continue BR" NodeType="TerminalNode">
                    <Prob xmi:id="_xt2W8FmYEeWlgPkqSttlIg" Value="#"/>
                    <MarkovData xsi:type="tree:MarkovJumpTransitionData" xmi:id="_xt2W8VmYEeWlgPkqSttlIg" MarkovJumpState="pre-XDR, BDQ-R, on BR, C-"/>
                  </Node>
                </Node>
              </Node>
            </Node>
          </Node>
        </Node>
        <Node xmi:id="_xt2W8lmYEeWlgPkqSttlIg" NameID="Node663" Label="XDR, BDQ-S, on BR, C+" NodeType="ChanceNode">
          <Prob xmi:id="_xt2W81mYEeWlgPkqTstlIg" Value="InitXDR*(1-GetBDQMDR)"/>
          <MarkovData xsi:type="tree:MarkovNonAbsorbingStateData" xmi:id="_xt2W9FmYEeWlgPkqTstlIg"/>
          <Definition xmi:id="_HgLpoHwLEeWOccOrStMxXg" Variable="pDefault" Value="0.0029"/>
          <Definition xmi:id="_8K9xgHyREeWWzpPBUrjXgA" Variable="pDie" Value="pDieTreatedTB"/>
          <Node xmi:id="_xt2W9VmYEeWlgPkqTstlIg" NameID="Node664" Label="Die" NodeType="TerminalNode">
            <Prob xmi:id="_xt2W9lmYEeWlgPkqTstlIg" Value="pDie"/>
            <MarkovData xsi:type="tree:MarkovJumpTransitionData" xmi:id="_xt2W91mYEeWlgPkqTstlIg" MarkovJumpState="Death"/>
          </Node>
          <Node xmi:id="_xt2W-FmYEeWlgPkqUrtlIg" NameID="Node665" Label="Survive" NodeType="ChanceNode">
            <Prob xmi:id="_xt2W-VmYEeWlgPkqUrtlIg" Value="#"/>
            <MarkovData xsi:type="tree:MarkovTransitionData" xmi:id="_xt2W-lmYEeWlgPkqUrtlIg"/>
            <Node xmi:id="_xt2W-1mYEeWlgPkqUrtlIg" NameID="Node666" Label="Stop Treatment - Routine" NodeType="TerminalNode">
              <Prob xmi:id="_xt2W_FmYEeWlgPkqUrtlIg" Value="pEnd"/>
              <MarkovData xsi:type="tree:MarkovJumpTransitionData" xmi:id="_xt2W_VmYEeWlgPkqVqtlIg" MarkovJumpState="XDR, BDQ-S, untreated, C+"/>
            </Node>
            <Node xmi:id="_xt2W_lmYEeWlgPkqVqtlIg" NameID="Node667" Label="Continue Treatment" NodeType="ChanceNode">
              <Prob xmi:id="_xt2W_1mYEeWlgPkqVqtlIg" Value="#"/>
              <MarkovData xsi:type="tree:MarkovTransitionData" xmi:id="_xt2XAFmYEeWlgPkqVqtlIg"/>
              <Node xmi:id="_xt2XAVmYEeWlgPkqVqtlIg" NameID="Node668" Label="Default" NodeType="TerminalNode">
                <Prob xmi:id="_xt2XAlmYEeWlgPkqWptlIg" Value="pDefault"/>
                <MarkovData xsi:type="tree:MarkovJumpTransitionData" xmi:id="_xt2XA1mYEeWlgPkqWptlIg" MarkovJumpState="XDR, BDQ-S, untreated, C+"/>
              </Node>
              <Node xmi:id="_xt2XBFmYEeWlgPkqWptlIg" NameID="Node669" Label="Continue Treatment" NodeType="ChanceNode">
                <Prob xmi:id="_xt2XBVmYEeWlgPkqWptlIg" Value="#"/>
                <MarkovData xsi:type="tree:MarkovTransitionData" xmi:id="_xt2XBlmYEeWlgPkqWptlIg"/>
                <Node xmi:id="_xt2XB1mYEeWlgPkqXotlIg" NameID="Node670" Label="Converted" NodeType="ChanceNode">
                  <Prob xmi:id="_xt2XCFmYEeWlgPkqXotlIg" Value="pConvertXDR"/>
                  <MarkovData xsi:type="tree:MarkovTransitionData" xmi:id="_xt2XCVmYEeWlgPkqXotlIg"/>
                  <Node xmi:id="_xt2XClmYEeWlgPkqXotlIg" NameID="Node671" Label="Start BDQ" NodeType="TerminalNode">
                    <Prob xmi:id="_xt2XC1mYEeWlgPkqXotlIg" Value="pStartBDQXDR"/>
                    <MarkovData xsi:type="tree:MarkovJumpTransitionData" xmi:id="_xt2XDFmYEeWlgPkqYntlIg" MarkovJumpState="XDR, BDQ-S, on BDQ, C-"/>
                  </Node>
                  <Node xmi:id="_xt2XDVmYEeWlgPkqYntlIg" NameID="Node672" Label="Continue BR" NodeType="TerminalNode">
                    <Prob xmi:id="_xt2XDlmYEeWlgPkqYntlIg" Value="#"/>
                    <MarkovData xsi:type="tree:MarkovJumpTransitionData" xmi:id="_xt2XD1mYEeWlgPkqYntlIg" MarkovJumpState="XDR, BDQ-S, on BR, C-"/>
                  </Node>
                </Node>
                <Node xmi:id="_xt2XEFmYEeWlgPkqYntlIg" NameID="Node673" Label="Continue Not Converted" NodeType="ChanceNode">
                  <Prob xmi:id="_xt2XEVmYEeWlgPkqZmtlIg" Value="#"/>
                  <MarkovData xsi:type="tree:MarkovTransitionData" xmi:id="_xt2XElmYEeWlgPkqZmtlIg"/>
                  <Node xmi:id="_xt2XE1mYEeWlgPkqZmtlIg" NameID="Node674" Label="Start BDQ" NodeType="TerminalNode">
                    <Prob xmi:id="_xt2XFFmYEeWlgPkqZmtlIg" Value="pStartBDQXDR"/>
                    <MarkovData xsi:type="tree:MarkovJumpTransitionData" xmi:id="_xt2XFVmYEeWlgPkqZmtlIg" MarkovJumpState="XDR, BDQ-S, on BDQ, C+"/>
                  </Node>
                  <Node xmi:id="_xt2XFlmYEeWlgPkqaltlIg" NameID="Node675" Label="Continue BR" NodeType="TerminalNode">
                    <Prob xmi:id="_xt2XF1mYEeWlgPkqaltlIg" Value="#"/>
                    <MarkovData xsi:type="tree:MarkovJumpTransitionData" xmi:id="_xt2XGFmYEeWlgPkqaltlIg" MarkovJumpState="XDR, BDQ-S, on BR, C+"/>
                  </Node>
                </Node>
              </Node>
            </Node>
          </Node>
        </Node>
        <Node xmi:id="_xt2XGVmYEeWlgPkqaltlIg" NameID="Node676" Label="XDR, BDQ-R, on BR, C+" NodeType="ChanceNode">
          <Prob xmi:id="_xt2XGlmYEeWlgPkqaltlIg" Value="0"/>
          <MarkovData xsi:type="tree:MarkovNonAbsorbingStateData" xmi:id="_xt2XG1mYEeWlgPkqbktlIg"/>
          <Definition xmi:id="_IHPpoHwLEeWOccOrStMxXg" Variable="pDefault" Value="0.0029"/>
          <Definition xmi:id="_8zB3EHyREeWWzpPBVqjXgA" Variable="pDie" Value="pDieTreatedTB"/>
          <Node xmi:id="_xt2XHFmYEeWlgPkqbktlIg" NameID="Node677" Label="Die" NodeType="TerminalNode">
            <Prob xmi:id="_xt2XHVmYEeWlgPkqbktlIg" Value="pDie"/>
            <MarkovData xsi:type="tree:MarkovJumpTransitionData" xmi:id="_xt2XHlmYEeWlgPkqbktlIg" MarkovJumpState="Death"/>
          </Node>
          <Node xmi:id="_xt2XH1mYEeWlgPkqbktlIg" NameID="Node678" Label="Survive" NodeType="ChanceNode">
            <Prob xmi:id="_xt2XIFmYEeWlgPkqcjtlIg" Value="#"/>
            <MarkovData xsi:type="tree:MarkovTransitionData" xmi:id="_xt2XIVmYEeWlgPkqcjtlIg"/>
            <Node xmi:id="_xt2XIlmYEeWlgPkqcjtlIg" NameID="Node679" Label="Stop Treatment - Routine" NodeType="TerminalNode">
              <Prob xmi:id="_xt2XI1mYEeWlgPkqcjtlIg" Value="pEnd"/>
              <MarkovData xsi:type="tree:MarkovJumpTransitionData" xmi:id="_xt2XJFmYEeWlgPkqcjtlIg" MarkovJumpState="XDR, BDQ-R, untreated, C+"/>
            </Node>
            <Node xmi:id="_xt2XJVmYEeWlgPkqditlIg" NameID="Node680" Label="Continue Treatment" NodeType="ChanceNode">
              <Prob xmi:id="_xt2XJlmYEeWlgPkqditlIg" Value="#"/>
              <MarkovData xsi:type="tree:MarkovTransitionData" xmi:id="_xt2XJ1mYEeWlgPkqditlIg"/>
              <Node xmi:id="_xt2XKFmYEeWlgPkqditlIg" NameID="Node681" Label="Default" NodeType="TerminalNode">
                <Prob xmi:id="_xt2XKVmYEeWlgPkqditlIg" Value="pDefault"/>
                <MarkovData xsi:type="tree:MarkovJumpTransitionData" xmi:id="_xt2XKlmYEeWlgPkqehtlIg" MarkovJumpState="XDR, BDQ-R, untreated, C+"/>
              </Node>
              <Node xmi:id="_xt2XK1mYEeWlgPkqehtlIg" NameID="Node682" Label="Continue Treatment" NodeType="ChanceNode">
                <Prob xmi:id="_xt2XLFmYEeWlgPkqehtlIg" Value="#"/>
                <MarkovData xsi:type="tree:MarkovTransitionData" xmi:id="_xt2XLVmYEeWlgPkqehtlIg"/>
                <Node xmi:id="_xt2XLlmYEeWlgPkqehtlIg" NameID="Node683" Label="Converted" NodeType="ChanceNode">
                  <Prob xmi:id="_xt2XL1mYEeWlgPkqfgtlIg" Value="pConvertXDR"/>
                  <MarkovData xsi:type="tree:MarkovTransitionData" xmi:id="_xt2XMFmYEeWlgPkqfgtlIg"/>
                  <Node xmi:id="_xt2XMVmYEeWlgPkqfgtlIg" NameID="Node684" Label="Start BDQ" NodeType="TerminalNode">
                    <Prob xmi:id="_xt2XMlmYEeWlgPkqfgtlIg" Value="pStartBDQXDR"/>
                    <MarkovData xsi:type="tree:MarkovJumpTransitionData" xmi:id="_xt2XM1mYEeWlgPkqfgtlIg" MarkovJumpState="XDR, BDQ-R, on BDQ, C-"/>
                  </Node>
                  <Node xmi:id="_xt2XNFmYEeWlgPkqgftlIg" NameID="Node685" Label="Continue BR" NodeType="TerminalNode">
                    <Prob xmi:id="_xt2XNVmYEeWlgPkqgftlIg" Value="#"/>
                    <MarkovData xsi:type="tree:MarkovJumpTransitionData" xmi:id="_xt2XNlmYEeWlgPkqgftlIg" MarkovJumpState="XDR, BDQ-R, on BR, C-"/>
                  </Node>
                </Node>
                <Node xmi:id="_xt2XN1mYEeWlgPkqgftlIg" NameID="Node686" Label="Continue Not Converted" NodeType="ChanceNode">
                  <Prob xmi:id="_xt2XOFmYEeWlgPkqgftlIg" Value="#"/>
                  <MarkovData xsi:type="tree:MarkovTransitionData" xmi:id="_xt2XOVmYEeWlgPkqhetlIg"/>
                  <Node xmi:id="_xt2XOlmYEeWlgPkqhetlIg" NameID="Node687" Label="Start BDQ" NodeType="TerminalNode">
                    <Prob xmi:id="_xt2XO1mYEeWlgPkqhetlIg" Value="pStartBDQXDR"/>
                    <MarkovData xsi:type="tree:MarkovJumpTransitionData" xmi:id="_xt2XPFmYEeWlgPkqhetlIg" MarkovJumpState="XDR, BDQ-R, on BDQ, C+"/>
                  </Node>
                  <Node xmi:id="_xt2XPVmYEeWlgPkqhetlIg" NameID="Node688" Label="Continue BR" NodeType="TerminalNode">
                    <Prob xmi:id="_xt2XPlmYEeWlgPkqidtlIg" Value="#"/>
                    <MarkovData xsi:type="tree:MarkovJumpTransitionData" xmi:id="_xt2XP1mYEeWlgPkqidtlIg" MarkovJumpState="XDR, BDQ-R, on BR, C+"/>
                  </Node>
                </Node>
              </Node>
            </Node>
          </Node>
        </Node>
        <Node xmi:id="_xt2XQFmYEeWlgPkqidtlIg" NameID="Node689" Label="XDR, BDQ-S, on BR, C-" NodeType="ChanceNode">
          <Prob xmi:id="_xt2XQVmYEeWlgPkqidtlIg" Value="0"/>
          <MarkovData xsi:type="tree:MarkovNonAbsorbingStateData" xmi:id="_xt2XQlmYEeWlgPkqidtlIg"/>
          <Definition xmi:id="_JPayoHwLEeWOccOrStMxXg" Variable="pDefault" Value="0.0029"/>
          <Definition xmi:id="_S8Kt4HyREeWWzpPBNyjXgA" Variable="pDie" Value="pDieWell"/>
          <Definition xmi:id="_wfmbcILEEeW-ZNpVE7nceQ" Variable="RelapseProp" Value="RelapsePropXDR"/>
          <Node xmi:id="_xt2XQ1mYEeWlgPkqjctlIg" NameID="Node690" Label="Die" NodeType="TerminalNode">
            <Prob xmi:id="_xt2XRFmYEeWlgPkqjctlIg" Value="pDie"/>
            <MarkovData xsi:type="tree:MarkovJumpTransitionData" xmi:id="_xt2XRVmYEeWlgPkqjctlIg" MarkovJumpState="Death"/>
          </Node>
          <Node xmi:id="_xt2XRlmYEeWlgPkqjctlIg" NameID="Node691" Label="Survive" NodeType="ChanceNode">
            <Prob xmi:id="_xt2XR1mYEeWlgPkqjctlIg" Value="#"/>
            <MarkovData xsi:type="tree:MarkovTransitionData" xmi:id="_xt2XSFmYEeWlgPkqkbtlIg"/>
            <Node xmi:id="_xt2XSVmYEeWlgPkqkbtlIg" NameID="Node692" Label="Stop Treatment - Routine" NodeType="TerminalNode">
              <Prob xmi:id="_xt2XSlmYEeWlgPkqkbtlIg" Value="pEnd"/>
              <MarkovData xsi:type="tree:MarkovJumpTransitionData" xmi:id="_xt2XS1mYEeWlgPkqkbtlIg" MarkovJumpState="XDR, BDQ-S, untreated, C-"/>
            </Node>
            <Node xmi:id="_xt2XTFmYEeWlgPkqkbtlIg" NameID="Node693" Label="Continue Treatment" NodeType="ChanceNode">
              <Prob xmi:id="_xt2XTVmYEeWlgPkqlatlIg" Value="#"/>
              <MarkovData xsi:type="tree:MarkovTransitionData" xmi:id="_xt2XTlmYEeWlgPkqlatlIg"/>
              <Node xmi:id="_xt2XT1mYEeWlgPkqlatlIg" NameID="Node694" Label="Default" NodeType="TerminalNode">
                <Prob xmi:id="_xt2XUFmYEeWlgPkqlatlIg" Value="pDefault"/>
                <MarkovData xsi:type="tree:MarkovJumpTransitionData" xmi:id="_xt2XUVmYEeWlgPkqlatlIg" MarkovJumpState="XDR, BDQ-S, untreated, C-"/>
              </Node>
              <Node xmi:id="_xt2XUlmYEeWlgPkqmZtlIg" NameID="Node695" Label="Continue Treatment" NodeType="ChanceNode">
                <Prob xmi:id="_xt2XU1mYEeWlgPkqmZtlIg" Value="#"/>
                <MarkovData xsi:type="tree:MarkovTransitionData" xmi:id="_xt2XVFmYEeWlgPkqmZtlIg"/>
                <Node xmi:id="_xt2XVVmYEeWlgPkqmZtlIg" NameID="Node696" Label="Cured" NodeType="ChanceNode">
                  <Prob xmi:id="_xt2XVlmYEeWlgPkqmZtlIg" Value="pCure"/>
                  <MarkovData xsi:type="tree:MarkovTransitionData" xmi:id="_xt2XV1mYEeWlgPkqnYtlIg"/>
                  <Node xmi:id="_xt2XWFmYEeWlgPkqnYtlIg" NameID="Node697" Label="Start BDQ" NodeType="TerminalNode">
                    <Prob xmi:id="_xt2XWVmYEeWlgPkqnYtlIg" Value="pStartBDQXDR"/>
                    <MarkovData xsi:type="tree:MarkovJumpTransitionData" xmi:id="_xt2XWlmYEeWlgPkqnYtlIg" MarkovJumpState="Cured, on BDQ, any res"/>
                  </Node>
                  <Node xmi:id="_xt2XW1mYEeWlgPkqnYtlIg" NameID="Node698" Label="Continue BR" NodeType="TerminalNode">
                    <Prob xmi:id="_xt2XXFmYEeWlgPkqoXtlIg" Value="#"/>
                    <MarkovData xsi:type="tree:MarkovJumpTransitionData" xmi:id="_xt2XXVmYEeWlgPkqoXtlIg" MarkovJumpState="Cured, on BR, XDR"/>
                  </Node>
                </Node>
                <Node xmi:id="_xt2XXlmYEeWlgPkqoXtlIg" NameID="Node699" Label="Continue Not Cured" NodeType="ChanceNode">
                  <Prob xmi:id="_xt2XX1mYEeWlgPkqoXtlIg" Value="#"/>
                  <MarkovData xsi:type="tree:MarkovTransitionData" xmi:id="_xt2XYFmYEeWlgPkqoXtlIg"/>
                  <Node xmi:id="_xt2XYVmYEeWlgPkqpWtlIg" NameID="Node700" Label="Start BDQ" NodeType="TerminalNode">
                    <Prob xmi:id="_xt2XYlmYEeWlgPkqpWtlIg" Value="pStartBDQXDR"/>
                    <MarkovData xsi:type="tree:MarkovJumpTransitionData" xmi:id="_xt2XY1mYEeWlgPkqpWtlIg" MarkovJumpState="XDR, BDQ-S, on BDQ, C-"/>
                  </Node>
                  <Node xmi:id="_xt2XZFmYEeWlgPkqpWtlIg" NameID="Node701" Label="Continue BR" NodeType="TerminalNode">
                    <Prob xmi:id="_xt2XZVmYEeWlgPkqpWtlIg" Value="#"/>
                    <MarkovData xsi:type="tree:MarkovJumpTransitionData" xmi:id="_xt2XZlmYEeWlgPkqqVtlIg" MarkovJumpState="XDR, BDQ-S, on BR, C-"/>
                  </Node>
                </Node>
              </Node>
            </Node>
          </Node>
        </Node>
        <Node xmi:id="_xt2XZ1mYEeWlgPkqqVtlIg" NameID="Node702" Label="XDR, BDQ-R, on BR, C-" NodeType="ChanceNode">
          <Prob xmi:id="_xt2XaFmYEeWlgPkqqVtlIg" Value="0"/>
          <MarkovData xsi:type="tree:MarkovNonAbsorbingStateData" xmi:id="_xt2XaVmYEeWlgPkqqVtlIg"/>
          <Definition xmi:id="_JxmSoHwLEeWOccOrStMxXg" Variable="pDefault" Value="0.0029"/>
          <Definition xmi:id="_Ti7L4HyREeWWzpPBNyjXgA" Variable="pDie" Value="pDieWell"/>
          <Definition xmi:id="_xRLpYILEEeW-ZNpVE7nceQ" Variable="RelapseProp" Value="RelapsePropXDR"/>
          <Node xmi:id="_xt2XalmYEeWlgPkqqVtlIg" NameID="Node703" Label="Die" NodeType="TerminalNode">
            <Prob xmi:id="_xt2Xa1mYEeWlgPkqrUtlIg" Value="pDie"/>
            <MarkovData xsi:type="tree:MarkovJumpTransitionData" xmi:id="_xt2XbFmYEeWlgPkqrUtlIg" MarkovJumpState="Death"/>
          </Node>
          <Node xmi:id="_xt2XbVmYEeWlgPkqrUtlIg" NameID="Node704" Label="Survive" NodeType="ChanceNode">
            <Prob xmi:id="_xt2XblmYEeWlgPkqrUtlIg" Value="#"/>
            <MarkovData xsi:type="tree:MarkovTransitionData" xmi:id="_xt2Xb1mYEeWlgPkqrUtlIg"/>
            <Node xmi:id="_xt2XcFmYEeWlgPkqsTtlIg" NameID="Node705" Label="Stop Treatment - Routine" NodeType="TerminalNode">
              <Prob xmi:id="_xt2XcVmYEeWlgPkqsTtlIg" Value="pEnd"/>
              <MarkovData xsi:type="tree:MarkovJumpTransitionData" xmi:id="_xt2XclmYEeWlgPkqsTtlIg" MarkovJumpState="XDR, BDQ-R, untreated, C-"/>
            </Node>
            <Node xmi:id="_xt2Xc1mYEeWlgPkqsTtlIg" NameID="Node706" Label="Continue Treatment" NodeType="ChanceNode">
              <Prob xmi:id="_xt2XdFmYEeWlgPkqsTtlIg" Value="#"/>
              <MarkovData xsi:type="tree:MarkovTransitionData" xmi:id="_xt2XdVmYEeWlgPkqtStlIg"/>
              <Node xmi:id="_xt2XdlmYEeWlgPkqtStlIg" NameID="Node707" Label="Default" NodeType="TerminalNode">
                <Prob xmi:id="_xt2Xd1mYEeWlgPkqtStlIg" Value="pDefault"/>
                <MarkovData xsi:type="tree:MarkovJumpTransitionData" xmi:id="_xt2XeFmYEeWlgPkqtStlIg" MarkovJumpState="XDR, BDQ-R, untreated, C-"/>
              </Node>
              <Node xmi:id="_xt2XeVmYEeWlgPkqtStlIg" NameID="Node708" Label="Continue Treatment" NodeType="ChanceNode">
                <Prob xmi:id="_xt2XelmYEeWlgPkquRtlIg" Value="#"/>
                <MarkovData xsi:type="tree:MarkovTransitionData" xmi:id="_xt2Xe1mYEeWlgPkquRtlIg"/>
                <Node xmi:id="_xt2XfFmYEeWlgPkquRtlIg" NameID="Node709" Label="Cured" NodeType="ChanceNode">
                  <Prob xmi:id="_xt2XfVmYEeWlgPkquRtlIg" Value="pCure"/>
                  <MarkovData xsi:type="tree:MarkovTransitionData" xmi:id="_xt2XflmYEeWlgPkquRtlIg"/>
                  <Node xmi:id="_xt2Xf1mYEeWlgPkqvQtlIg" NameID="Node710" Label="Start BDQ" NodeType="TerminalNode">
                    <Prob xmi:id="_xt2XgFmYEeWlgPkqvQtlIg" Value="pStartBDQXDR"/>
                    <MarkovData xsi:type="tree:MarkovJumpTransitionData" xmi:id="_xt2XgVmYEeWlgPkqvQtlIg" MarkovJumpState="Cured, on BDQ, any res"/>
                  </Node>
                  <Node xmi:id="_xt2XglmYEeWlgPkqvQtlIg" NameID="Node711" Label="Continue BR" NodeType="TerminalNode">
                    <Prob xmi:id="_xt2Xg1mYEeWlgPkqvQtlIg" Value="#"/>
                    <MarkovData xsi:type="tree:MarkovJumpTransitionData" xmi:id="_xt2XhFmYEeWlgPkqwPtlIg" MarkovJumpState="Cured, on BR, XDR"/>
                  </Node>
                </Node>
                <Node xmi:id="_xt2XhVmYEeWlgPkqwPtlIg" NameID="Node712" Label="Continue Not Cured" NodeType="ChanceNode">
                  <Prob xmi:id="_xt2XhlmYEeWlgPkqwPtlIg" Value="#"/>
                  <MarkovData xsi:type="tree:MarkovTransitionData" xmi:id="_xt2Xh1mYEeWlgPkqwPtlIg"/>
                  <Node xmi:id="_xt2XiFmYEeWlgPkqwPtlIg" NameID="Node713" Label="Start BDQ" NodeType="TerminalNode">
                    <Prob xmi:id="_xt2XiVmYEeWlgPkqxOtlIg" Value="pStartBDQXDR"/>
                    <MarkovData xsi:type="tree:MarkovJumpTransitionData" xmi:id="_xt2XilmYEeWlgPkqxOtlIg" MarkovJumpState="XDR, BDQ-R, on BDQ, C-"/>
                  </Node>
                  <Node xmi:id="_xt2Xi1mYEeWlgPkqxOtlIg" NameID="Node714" Label="Continue BR" NodeType="TerminalNode">
                    <Prob xmi:id="_xt2XjFmYEeWlgPkqxOtlIg" Value="#"/>
                    <MarkovData xsi:type="tree:MarkovJumpTransitionData" xmi:id="_xt2XjVmYEeWlgPkqxOtlIg" MarkovJumpState="XDR, BDQ-R, on BR, C-"/>
                  </Node>
                </Node>
              </Node>
            </Node>
          </Node>
        </Node>
        <Node xmi:id="_xt2XjlmYEeWlgPkqyNtlIg" NameID="Node715" Label="Cured, on BR, MDR" NodeType="ChanceNode">
          <Prob xmi:id="_xt2Xj1mYEeWlgPkqyNtlIg" Value="0"/>
          <MarkovData xsi:type="tree:MarkovNonAbsorbingStateData" xmi:id="_xt2XkFmYEeWlgPkqyNtlIg"/>
          <Definition xmi:id="_KbLbIHwLEeWOccOrStMxXg" Variable="pDefault" Value="0.0029"/>
          <Definition xmi:id="_UUNe4HyREeWWzpPBNyjXgA" Variable="pDie" Value="pDieWell"/>
          <Node xmi:id="_xt2XkVmYEeWlgPkqyNtlIg" NameID="Node716" Label="Die" NodeType="TerminalNode">
            <Prob xmi:id="_xt2XklmYEeWlgPkqyNtlIg" Value="pDie"/>
            <MarkovData xsi:type="tree:MarkovJumpTransitionData" xmi:id="_xt2Xk1mYEeWlgPkqzMtlIg" MarkovJumpState="Death"/>
          </Node>
          <Node xmi:id="_xt2XlFmYEeWlgPkqzMtlIg" NameID="Node717" Label="Survive" NodeType="ChanceNode">
            <Prob xmi:id="_xt2XlVmYEeWlgPkqzMtlIg" Value="#"/>
            <MarkovData xsi:type="tree:MarkovTransitionData" xmi:id="_xt2XllmYEeWlgPkqzMtlIg"/>
            <Node xmi:id="_xt2Xl1mYEeWlgPkqzMtlIg" NameID="Node718" Label="Stop Treatment - Routine" NodeType="TerminalNode">
              <Prob xmi:id="_xt2XmFmYEeWlgPkq0LtlIg" Value="pEnd"/>
              <MarkovData xsi:type="tree:MarkovJumpTransitionData" xmi:id="_xt2XmVmYEeWlgPkq0LtlIg" MarkovJumpState="Cured, untreated, any resistance"/>
            </Node>
            <Node xmi:id="_xt2XmlmYEeWlgPkq0LtlIg" NameID="Node719" Label="Continue Treatment" NodeType="ChanceNode">
              <Prob xmi:id="_xt2Xm1mYEeWlgPkq0LtlIg" Value="#"/>
              <MarkovData xsi:type="tree:MarkovTransitionData" xmi:id="_xt2XnFmYEeWlgPkq0LtlIg"/>
              <Node xmi:id="_xt2XnVmYEeWlgPkq1KtlIg" NameID="Node720" Label="Default" NodeType="TerminalNode">
                <Prob xmi:id="_xt2XnlmYEeWlgPkq1KtlIg" Value="pDefault"/>
                <MarkovData xsi:type="tree:MarkovJumpTransitionData" xmi:id="_xt2Xn1mYEeWlgPkq1KtlIg" MarkovJumpState="Cured, untreated, any resistance"/>
              </Node>
              <Node xmi:id="_xt2XoFmYEeWlgPkq1KtlIg" NameID="Node721" Label="Continue Treatment" NodeType="TerminalNode">
                <Prob xmi:id="_xt2XoVmYEeWlgPkq1KtlIg" Value="#"/>
                <MarkovData xsi:type="tree:MarkovJumpTransitionData" xmi:id="_xt2XolmYEeWlgPkq2JtlIg" MarkovJumpState="Cured, on BR, MDR"/>
              </Node>
            </Node>
          </Node>
        </Node>
        <Node xmi:id="_xt2Xo1mYEeWlgPkq2JtlIg" NameID="Node722" Label="Cured, on BR, pre-XDR" NodeType="ChanceNode">
          <Prob xmi:id="_xt2XpFmYEeWlgPkq2JtlIg" Value="0"/>
          <MarkovData xsi:type="tree:MarkovNonAbsorbingStateData" xmi:id="_xt2XpVmYEeWlgPkq2JtlIg"/>
          <Definition xmi:id="_LOcrIHwLEeWOccOrTsMxXg" Variable="pDefault" Value="0.0029"/>
          <Definition xmi:id="_U27KYHyREeWWzpPBNyjXgA" Variable="pDie" Value="pDieWell"/>
          <Node xmi:id="_xt2XplmYEeWlgPkq2JtlIg" NameID="Node723" Label="Die" NodeType="TerminalNode">
            <Prob xmi:id="_xt2Xp1mYEeWlgPkq3ItlIg" Value="pDie"/>
            <MarkovData xsi:type="tree:MarkovJumpTransitionData" xmi:id="_xt2XqFmYEeWlgPkq3ItlIg" MarkovJumpState="Death"/>
          </Node>
          <Node xmi:id="_xt2XqVmYEeWlgPkq3ItlIg" NameID="Node724" Label="Survive" NodeType="ChanceNode">
            <Prob xmi:id="_xt2XqlmYEeWlgPkq3ItlIg" Value="#"/>
            <MarkovData xsi:type="tree:MarkovTransitionData" xmi:id="_xt2Xq1mYEeWlgPkq3ItlIg"/>
            <Node xmi:id="_xt2XrFmYEeWlgPkq4HtlIg" NameID="Node725" Label="Stop Treatment - Routine" NodeType="TerminalNode">
              <Prob xmi:id="_xt2XrVmYEeWlgPkq4HtlIg" Value="pEnd"/>
              <MarkovData xsi:type="tree:MarkovJumpTransitionData" xmi:id="_xt2XrlmYEeWlgPkq4HtlIg" MarkovJumpState="Cured, untreated, any resistance"/>
            </Node>
            <Node xmi:id="_xt2Xr1mYEeWlgPkq4HtlIg" NameID="Node726" Label="Continue Treatment" NodeType="ChanceNode">
              <Prob xmi:id="_xt2XsFmYEeWlgPkq4HtlIg" Value="#"/>
              <MarkovData xsi:type="tree:MarkovTransitionData" xmi:id="_xt2XsVmYEeWlgPkq5GtlIg"/>
              <Node xmi:id="_xt2XslmYEeWlgPkq5GtlIg" NameID="Node727" Label="Default" NodeType="TerminalNode">
                <Prob xmi:id="_xt2Xs1mYEeWlgPkq5GtlIg" Value="pDefault"/>
                <MarkovData xsi:type="tree:MarkovJumpTransitionData" xmi:id="_xt2XtFmYEeWlgPkq5GtlIg" MarkovJumpState="Cured, untreated, any resistance"/>
              </Node>
              <Node xmi:id="_xt2XtVmYEeWlgPkq5GtlIg" NameID="Node728" Label="Continue Treatment" NodeType="ChanceNode">
                <Prob xmi:id="_xt2XtlmYEeWlgPkq6FtlIg" Value="#"/>
                <MarkovData xsi:type="tree:MarkovTransitionData" xmi:id="_xt2Xt1mYEeWlgPkq6FtlIg"/>
                <Node xmi:id="_xt2XuFmYEeWlgPkq6FtlIg" NameID="Node729" Label="Start BDQ" NodeType="TerminalNode">
                  <Prob xmi:id="_xt2XuVmYEeWlgPkq6FtlIg" Value="pStartBDQPreXDR"/>
                  <MarkovData xsi:type="tree:MarkovJumpTransitionData" xmi:id="_xt2XulmYEeWlgPkq6FtlIg" MarkovJumpState="Cured, on BDQ, any res"/>
                </Node>
                <Node xmi:id="_xt2Xu1mYEeWlgPkq7EtlIg" NameID="Node730" Label="Continue BR" NodeType="TerminalNode">
                  <Prob xmi:id="_xt2XvFmYEeWlgPkq7EtlIg" Value="#"/>
                  <MarkovData xsi:type="tree:MarkovJumpTransitionData" xmi:id="_xt2XvVmYEeWlgPkq7EtlIg" MarkovJumpState="Cured, on BR, pre-XDR"/>
                </Node>
              </Node>
            </Node>
          </Node>
        </Node>
        <Node xmi:id="_xt2XvlmYEeWlgPkq7EtlIg" NameID="Node731" Label="Cured, on BR, XDR" NodeType="ChanceNode">
          <Prob xmi:id="_xt2Xv1mYEeWlgPkq7EtlIg" Value="0"/>
          <MarkovData xsi:type="tree:MarkovNonAbsorbingStateData" xmi:id="_xt2XwFmYEeWlgPkq8DtlIg"/>
          <Definition xmi:id="_L20SsHwLEeWOccOrTsMxXg" Variable="pDefault" Value="0.0029"/>
          <Definition xmi:id="_Vm1kYHyREeWWzpPBOxjXgA" Variable="pDie" Value="pDieWell"/>
          <Node xmi:id="_xt2XwVmYEeWlgPkq8DtlIg" NameID="Node732" Label="Die" NodeType="TerminalNode">
            <Prob xmi:id="_xt2XwlmYEeWlgPkq8DtlIg" Value="pDie"/>
            <MarkovData xsi:type="tree:MarkovJumpTransitionData" xmi:id="_xt2Xw1mYEeWlgPkq8DtlIg" MarkovJumpState="Death"/>
          </Node>
          <Node xmi:id="_xt2XxFmYEeWlgPkq8DtlIg" NameID="Node733" Label="Survive" NodeType="ChanceNode">
            <Prob xmi:id="_xt2XxVmYEeWlgPkq9CtlIg" Value="#"/>
            <MarkovData xsi:type="tree:MarkovTransitionData" xmi:id="_xt2XxlmYEeWlgPkq9CtlIg"/>
            <Node xmi:id="_xt2Xx1mYEeWlgPkq9CtlIg" NameID="Node734" Label="Stop Treatment - Routine" NodeType="TerminalNode">
              <Prob xmi:id="_xt2XyFmYEeWlgPkq9CtlIg" Value="pEnd"/>
              <MarkovData xsi:type="tree:MarkovJumpTransitionData" xmi:id="_xt2XyVmYEeWlgPkq9CtlIg" MarkovJumpState="Cured, untreated, any resistance"/>
            </Node>
            <Node xmi:id="_xt2XylmYEeWlgPkq-BtlIg" NameID="Node735" Label="Continue Treatment" NodeType="ChanceNode">
              <Prob xmi:id="_xt2Xy1mYEeWlgPkq-BtlIg" Value="#"/>
              <MarkovData xsi:type="tree:MarkovTransitionData" xmi:id="_xt2XzFmYEeWlgPkq-BtlIg"/>
              <Node xmi:id="_xt2XzVmYEeWlgPkq-BtlIg" NameID="Node736" Label="Default" NodeType="TerminalNode">
                <Prob xmi:id="_xt2XzlmYEeWlgPkq-BtlIg" Value="pDefault"/>
                <MarkovData xsi:type="tree:MarkovJumpTransitionData" xmi:id="_xt2Xz1mYEeWlgPkq_AtlIg" MarkovJumpState="Cured, untreated, any resistance"/>
              </Node>
              <Node xmi:id="_xt2X0FmYEeWlgPkq_AtlIg" NameID="Node737" Label="Continue Treatment" NodeType="ChanceNode">
                <Prob xmi:id="_xt2X0VmYEeWlgPkq_AtlIg" Value="#"/>
                <MarkovData xsi:type="tree:MarkovTransitionData" xmi:id="_xt2X0lmYEeWlgPkq_AtlIg"/>
                <Node xmi:id="_xt2X01mYEeWlgPkq_AtlIg" NameID="Node738" Label="Start BDQ" NodeType="TerminalNode">
                  <Prob xmi:id="_xt2X1FmYEeWlgPkqA_tlIg" Value="pStartBDQXDR"/>
                  <MarkovData xsi:type="tree:MarkovJumpTransitionData" xmi:id="_xt2X1VmYEeWlgPkqA_tlIg" MarkovJumpState="Cured, on BDQ, any res"/>
                </Node>
                <Node xmi:id="_xt2X1lmYEeWlgPkqA_tlIg" NameID="Node739" Label="Continue BR" NodeType="TerminalNode">
                  <Prob xmi:id="_xt2X11mYEeWlgPkqA_tlIg" Value="#"/>
                  <MarkovData xsi:type="tree:MarkovJumpTransitionData" xmi:id="_xt2X2FmYEeWlgPkqA_tlIg" MarkovJumpState="Cured, on BR, XDR"/>
                </Node>
              </Node>
            </Node>
          </Node>
        </Node>
        <Node xmi:id="_xt2X2VmYEeWlgPkqB-tlIg" NameID="Node740" Label="MDR, BDQ-S, untreated, C+" NodeType="ChanceNode">
          <Prob xmi:id="_xt2X2lmYEeWlgPkqB-tlIg" Value="0"/>
          <MarkovData xsi:type="tree:MarkovNonAbsorbingStateData" xmi:id="_xt2X21mYEeWlgPkqB-tlIg"/>
          <Definition xmi:id="_PQG2YHySEeWWzpPBXojXgA" Variable="pDie" Value="pDieUntreatedTB"/>
          <Node xmi:id="_xt2X3FmYEeWlgPkqB-tlIg" NameID="Node741" Label="Die" NodeType="TerminalNode">
            <Prob xmi:id="_xt2X3VmYEeWlgPkqB-tlIg" Value="pDie"/>
            <MarkovData xsi:type="tree:MarkovJumpTransitionData" xmi:id="_xt2X3lmYEeWlgPkqC9tlIg" MarkovJumpState="Death"/>
          </Node>
          <Node xmi:id="_xt2X31mYEeWlgPkqC9tlIg" NameID="Node742" Label="Survive" NodeType="ChanceNode">
            <Prob xmi:id="_xt2X4FmYEeWlgPkqC9tlIg" Value="#"/>
            <MarkovData xsi:type="tree:MarkovTransitionData" xmi:id="_xt2X4VmYEeWlgPkqC9tlIg"/>
            <Node xmi:id="_xt2X4lmYEeWlgPkqC9tlIg" NameID="Node743" Label="Cure" NodeType="TerminalNode">
              <Prob xmi:id="_xt2X41mYEeWlgPkqD8tlIg" Value="pCureUntreated"/>
              <MarkovData xsi:type="tree:MarkovJumpTransitionData" xmi:id="_xt2X5FmYEeWlgPkqD8tlIg" MarkovJumpState="Cured, untreated, any resistance"/>
            </Node>
            <Node xmi:id="_xt2X5VmYEeWlgPkqD8tlIg" NameID="Node744" Label="Continue Not Cured" NodeType="ChanceNode">
              <Prob xmi:id="_xt2X5lmYEeWlgPkqD8tlIg" Value="#"/>
              <MarkovData xsi:type="tree:MarkovTransitionData" xmi:id="_xt2X51mYEeWlgPkqD8tlIg"/>
              <Node xmi:id="_xt2X6FmYEeWlgPkqE7tlIg" NameID="Node745" Label="Start Treatment with BR" NodeType="TerminalNode">
                <Prob xmi:id="_xt2X6VmYEeWlgPkqE7tlIg" Value="pStartTreat*pStartTreatBR"/>
                <MarkovData xsi:type="tree:MarkovJumpTransitionData" xmi:id="_xt2X6lmYEeWlgPkqE7tlIg" MarkovJumpState="MDR, BDQ-S, on BR, C+"/>
              </Node>
              <Node xmi:id="_xt2X61mYEeWlgPkqE7tlIg" NameID="Node746" Label="Don't start BR treatment" NodeType="ChanceNode">
                <Prob xmi:id="_xt2X7FmYEeWlgPkqE7tlIg" Value="#"/>
                <MarkovData xsi:type="tree:MarkovTransitionData" xmi:id="_xt2X7VmYEeWlgPkqF6tlIg"/>
                <Node xmi:id="_xt2X7lmYEeWlgPkqF6tlIg" NameID="Node747" Label="Start treatment with BDQ" NodeType="TerminalNode">
                  <Prob xmi:id="_xt2X71mYEeWlgPkqF6tlIg" Value="pStartTreat*pStartTreatBDQ"/>
                  <MarkovData xsi:type="tree:MarkovJumpTransitionData" xmi:id="_xt2X8FmYEeWlgPkqF6tlIg" MarkovJumpState="MDR, BDQ-S, on BDQ, C+"/>
                </Node>
                <Node xmi:id="_xt2X8VmYEeWlgPkqF6tlIg" NameID="Node748" Label="Continue Untreated" NodeType="TerminalNode">
                  <Prob xmi:id="_xt2X8lmYEeWlgPkqG5tlIg" Value="#"/>
                  <MarkovData xsi:type="tree:MarkovJumpTransitionData" xmi:id="_xt2X81mYEeWlgPkqG5tlIg" MarkovJumpState="MDR, BDQ-S, untreated, C+"/>
                </Node>
              </Node>
            </Node>
          </Node>
        </Node>
        <Node xmi:id="_xt2X9FmYEeWlgPkqG5tlIg" NameID="Node749" Label="MDR, BDQ-R, untreated, C+" NodeType="ChanceNode">
          <Prob xmi:id="_xt2X9VmYEeWlgPkqG5tlIg" Value="0"/>
          <MarkovData xsi:type="tree:MarkovNonAbsorbingStateData" xmi:id="_xt2X9lmYEeWlgPkqG5tlIg"/>
          <Definition xmi:id="_PyNd4HySEeWWzpPBXojXgA" Variable="pDie" Value="pDieUntreatedTB"/>
          <Node xmi:id="_xt2X91mYEeWlgPkqH4tlIg" NameID="Node750" Label="Die" NodeType="TerminalNode">
            <Prob xmi:id="_xt2X-FmYEeWlgPkqH4tlIg" Value="pDie"/>
            <MarkovData xsi:type="tree:MarkovJumpTransitionData" xmi:id="_xt2X-VmYEeWlgPkqH4tlIg" MarkovJumpState="Death"/>
          </Node>
          <Node xmi:id="_xt2X-lmYEeWlgPkqH4tlIg" NameID="Node751" Label="Survive" NodeType="ChanceNode">
            <Prob xmi:id="_xt2X-1mYEeWlgPkqH4tlIg" Value="#"/>
            <MarkovData xsi:type="tree:MarkovTransitionData" xmi:id="_xt2X_FmYEeWlgPkqI3tlIg"/>
            <Node xmi:id="_xt2X_VmYEeWlgPkqI3tlIg" NameID="Node752" Label="Cure" NodeType="TerminalNode">
              <Prob xmi:id="_xt2X_lmYEeWlgPkqI3tlIg" Value="pCureUntreated"/>
              <MarkovData xsi:type="tree:MarkovJumpTransitionData" xmi:id="_xt2X_1mYEeWlgPkqI3tlIg" MarkovJumpState="Cured, untreated, any resistance"/>
            </Node>
            <Node xmi:id="_xt2YAFmYEeWlgPkqI3tlIg" NameID="Node753" Label="Continue Not Cured" NodeType="ChanceNode">
              <Prob xmi:id="_xt2YAVmYEeWlgPkqJ2tlIg" Value="#"/>
              <MarkovData xsi:type="tree:MarkovTransitionData" xmi:id="_xt2YAlmYEeWlgPkqJ2tlIg"/>
              <Node xmi:id="_xt2YA1mYEeWlgPkqJ2tlIg" NameID="Node754" Label="Start Treatment with BR" NodeType="TerminalNode">
                <Prob xmi:id="_xt2YBFmYEeWlgPkqJ2tlIg" Value="pStartTreat*pStartTreatBR"/>
                <MarkovData xsi:type="tree:MarkovJumpTransitionData" xmi:id="_xt2YBVmYEeWlgPkqJ2tlIg" MarkovJumpState="MDR, BDQ-R, on BR, C+"/>
              </Node>
              <Node xmi:id="_xt2YBlmYEeWlgPkqK1tlIg" NameID="Node755" Label="Don't start BR treatment" NodeType="ChanceNode">
                <Prob xmi:id="_xt2YB1mYEeWlgPkqK1tlIg" Value="#"/>
                <MarkovData xsi:type="tree:MarkovTransitionData" xmi:id="_xt2YCFmYEeWlgPkqK1tlIg"/>
                <Node xmi:id="_xt2YCVmYEeWlgPkqK1tlIg" NameID="Node756" Label="Start treatment with BDQ" NodeType="TerminalNode">
                  <Prob xmi:id="_xt2YClmYEeWlgPkqK1tlIg" Value="pStartTreat*pStartTreatBDQ"/>
                  <MarkovData xsi:type="tree:MarkovJumpTransitionData" xmi:id="_xt2YC1mYEeWlgPkqL0tlIg" MarkovJumpState="MDR, BDQ-R, on BDQ, C+"/>
                </Node>
                <Node xmi:id="_xt2YDFmYEeWlgPkqL0tlIg" NameID="Node757" Label="Continue Untreated" NodeType="TerminalNode">
                  <Prob xmi:id="_xt2YDVmYEeWlgPkqL0tlIg" Value="#"/>
                  <MarkovData xsi:type="tree:MarkovJumpTransitionData" xmi:id="_xt2YDlmYEeWlgPkqL0tlIg" MarkovJumpState="MDR, BDQ-R, untreated, C+"/>
                </Node>
              </Node>
            </Node>
          </Node>
        </Node>
        <Node xmi:id="_xt2YD1mYEeWlgPkqL0tlIg" NameID="Node758" Label="MDR, BDQ-S, untreated, C-" NodeType="ChanceNode">
          <Prob xmi:id="_xt2YEFmYEeWlgPkqMztlIg" Value="0"/>
          <MarkovData xsi:type="tree:MarkovNonAbsorbingStateData" xmi:id="_xt2YEVmYEeWlgPkqMztlIg"/>
          <Definition xmi:id="_Wpc38HyREeWWzpPBOxjXgA" Variable="pDie" Value="pDieWell"/>
          <Node xmi:id="_xt2YElmYEeWlgPkqMztlIg" NameID="Node759" Label="Die" NodeType="TerminalNode">
            <Prob xmi:id="_xt2YE1mYEeWlgPkqMztlIg" Value="pDie"/>
            <MarkovData xsi:type="tree:MarkovJumpTransitionData" xmi:id="_xt2YFFmYEeWlgPkqMztlIg" MarkovJumpState="Death"/>
          </Node>
          <Node xmi:id="_xt2YFVmYEeWlgPkqNytlIg" NameID="Node760" Label="Survive" NodeType="ChanceNode">
            <Prob xmi:id="_xt2YFlmYEeWlgPkqNytlIg" Value="#"/>
            <MarkovData xsi:type="tree:MarkovTransitionData" xmi:id="_xt2YF1mYEeWlgPkqNytlIg"/>
            <Node xmi:id="_xt2YGFmYEeWlgPkqNytlIg" NameID="Node761" Label="Relapse" NodeType="TerminalNode">
              <Prob xmi:id="_xt2YGVmYEeWlgPkqNytlIg" Value="pRelapse"/>
              <MarkovData xsi:type="tree:MarkovJumpTransitionData" xmi:id="_xt2YGlmYEeWlgPkqOxtlIg" MarkovJumpState="MDR, BDQ-S, untreated, C+"/>
            </Node>
            <Node xmi:id="_xt2YG1mYEeWlgPkqOxtlIg" NameID="Node762" Label="Continue C-" NodeType="TerminalNode">
              <Prob xmi:id="_xt2YHFmYEeWlgPkqOxtlIg" Value="#"/>
              <MarkovData xsi:type="tree:MarkovJumpTransitionData" xmi:id="_xt2YHVmYEeWlgPkqOxtlIg" MarkovJumpState="MDR, BDQ-S, untreated, C-"/>
            </Node>
          </Node>
        </Node>
        <Node xmi:id="_xt2YHlmYEeWlgPkqOxtlIg" NameID="Node763" Label="MDR, BDQ-R, untreated, C-" NodeType="ChanceNode">
          <Prob xmi:id="_xt2YH1mYEeWlgPkqPwtlIg" Value="0"/>
          <MarkovData xsi:type="tree:MarkovNonAbsorbingStateData" xmi:id="_xt2YIFmYEeWlgPkqPwtlIg"/>
          <Definition xmi:id="_XjqdcHyREeWWzpPBOxjXgA" Variable="pDie" Value="pDieWell"/>
          <Node xmi:id="_xt2YIVmYEeWlgPkqPwtlIg" NameID="Node764" Label="Die" NodeType="TerminalNode">
            <Prob xmi:id="_xt2YIlmYEeWlgPkqPwtlIg" Value="pDie"/>
            <MarkovData xsi:type="tree:MarkovJumpTransitionData" xmi:id="_xt2YI1mYEeWlgPkqPwtlIg" MarkovJumpState="Death"/>
          </Node>
          <Node xmi:id="_xt2YJFmYEeWlgPkqQvtlIg" NameID="Node765" Label="Survive" NodeType="ChanceNode">
            <Prob xmi:id="_xt2YJVmYEeWlgPkqQvtlIg" Value="#"/>
            <MarkovData xsi:type="tree:MarkovTransitionData" xmi:id="_xt2YJlmYEeWlgPkqQvtlIg"/>
            <Node xmi:id="_xt2YJ1mYEeWlgPkqQvtlIg" NameID="Node766" Label="Relapse" NodeType="TerminalNode">
              <Prob xmi:id="_xt2YKFmYEeWlgPkqQvtlIg" Value="pRelapse"/>
              <MarkovData xsi:type="tree:MarkovJumpTransitionData" xmi:id="_xt2YKVmYEeWlgPkqRutlIg" MarkovJumpState="MDR, BDQ-R, untreated, C+"/>
            </Node>
            <Node xmi:id="_xt2YKlmYEeWlgPkqRutlIg" NameID="Node767" Label="Continue C-" NodeType="TerminalNode">
              <Prob xmi:id="_xt2YK1mYEeWlgPkqRutlIg" Value="#"/>
              <MarkovData xsi:type="tree:MarkovJumpTransitionData" xmi:id="_xt2YLFmYEeWlgPkqRutlIg" MarkovJumpState="MDR, BDQ-R, untreated, C-"/>
            </Node>
          </Node>
        </Node>
        <Node xmi:id="_xt2YLVmYEeWlgPkqRutlIg" NameID="Node768" Label="pre-XDR, BDQ-S, untreated, C+" NodeType="ChanceNode">
          <Prob xmi:id="_xt2YLlmYEeWlgPkqSttlIg" Value="0"/>
          <MarkovData xsi:type="tree:MarkovNonAbsorbingStateData" xmi:id="_xt2YL1mYEeWlgPkqSttlIg"/>
          <Definition xmi:id="_QltXYHySEeWWzpPBYnjXgA" Variable="pDie" Value="pDieUntreatedTB"/>
          <Node xmi:id="_xt2YMFmYEeWlgPkqSttlIg" NameID="Node769" Label="Die" NodeType="TerminalNode">
            <Prob xmi:id="_xt2YMVmYEeWlgPkqSttlIg" Value="pDie"/>
            <MarkovData xsi:type="tree:MarkovJumpTransitionData" xmi:id="_xt2YMlmYEeWlgPkqSttlIg" MarkovJumpState="Death"/>
          </Node>
          <Node xmi:id="_xt2YM1mYEeWlgPkqTstlIg" NameID="Node770" Label="Survive" NodeType="ChanceNode">
            <Prob xmi:id="_xt2YNFmYEeWlgPkqTstlIg" Value="#"/>
            <MarkovData xsi:type="tree:MarkovTransitionData" xmi:id="_xt2YNVmYEeWlgPkqTstlIg"/>
            <Node xmi:id="_xt2YNlmYEeWlgPkqTstlIg" NameID="Node771" Label="Cure" NodeType="TerminalNode">
              <Prob xmi:id="_xt2YN1mYEeWlgPkqTstlIg" Value="pCureUntreated"/>
              <MarkovData xsi:type="tree:MarkovJumpTransitionData" xmi:id="_xt2YOFmYEeWlgPkqUrtlIg" MarkovJumpState="Cured, untreated, any resistance"/>
            </Node>
            <Node xmi:id="_xt2YOVmYEeWlgPkqUrtlIg" NameID="Node772" Label="Continue Not Cured" NodeType="ChanceNode">
              <Prob xmi:id="_xt2YOlmYEeWlgPkqUrtlIg" Value="#"/>
              <MarkovData xsi:type="tree:MarkovTransitionData" xmi:id="_xt2YO1mYEeWlgPkqUrtlIg"/>
              <Node xmi:id="_xt2YPFmYEeWlgPkqUrtlIg" NameID="Node773" Label="Start Treatment with BR" NodeType="TerminalNode">
                <Prob xmi:id="_xt2YPVmYEeWlgPkqVqtlIg" Value="pStartTreat*pStartTreatBR"/>
                <MarkovData xsi:type="tree:MarkovJumpTransitionData" xmi:id="_xt2YPlmYEeWlgPkqVqtlIg" MarkovJumpState="pre-XDR, BDQ-S, on BR, C+"/>
              </Node>
              <Node xmi:id="_xt2YP1mYEeWlgPkqVqtlIg" NameID="Node774" Label="Don't start BR treatment" NodeType="ChanceNode">
                <Prob xmi:id="_xt2YQFmYEeWlgPkqVqtlIg" Value="#"/>
                <MarkovData xsi:type="tree:MarkovTransitionData" xmi:id="_xt2YQVmYEeWlgPkqVqtlIg"/>
                <Node xmi:id="_xt2YQlmYEeWlgPkqWptlIg" NameID="Node775" Label="Start treatment with BDQ" NodeType="TerminalNode">
                  <Prob xmi:id="_xt2YQ1mYEeWlgPkqWptlIg" Value="pStartTreat*pStartTreatBDQ"/>
                  <MarkovData xsi:type="tree:MarkovJumpTransitionData" xmi:id="_xt2YRFmYEeWlgPkqWptlIg" MarkovJumpState="pre-XDR, BDQ-S, on BDQ, C+"/>
                </Node>
                <Node xmi:id="_xt2YRVmYEeWlgPkqWptlIg" NameID="Node776" Label="Continue Untreated" NodeType="TerminalNode">
                  <Prob xmi:id="_xt2YRlmYEeWlgPkqWptlIg" Value="#"/>
                  <MarkovData xsi:type="tree:MarkovJumpTransitionData" xmi:id="_xt2YR1mYEeWlgPkqXotlIg" MarkovJumpState="pre-XDR, BDQ-S, untreated, C+"/>
                </Node>
              </Node>
            </Node>
          </Node>
        </Node>
        <Node xmi:id="_xt2YSFmYEeWlgPkqXotlIg" NameID="Node777" Label="pre-XDR, BDQ-R, untreated, C+" NodeType="ChanceNode">
          <Prob xmi:id="_xt2YSVmYEeWlgPkqXotlIg" Value="0"/>
          <MarkovData xsi:type="tree:MarkovNonAbsorbingStateData" xmi:id="_xt2YSlmYEeWlgPkqXotlIg"/>
          <Definition xmi:id="_RQA4oHySEeWWzpPBYnjXgA" Variable="pDie" Value="pDieUntreatedTB"/>
          <Node xmi:id="_xt2YS1mYEeWlgPkqXotlIg" NameID="Node778" Label="Die" NodeType="TerminalNode">
            <Prob xmi:id="_xt2YTFmYEeWlgPkqYntlIg" Value="pDie"/>
            <MarkovData xsi:type="tree:MarkovJumpTransitionData" xmi:id="_xt2YTVmYEeWlgPkqYntlIg" MarkovJumpState="Death"/>
          </Node>
          <Node xmi:id="_xt2YTlmYEeWlgPkqYntlIg" NameID="Node779" Label="Survive" NodeType="ChanceNode">
            <Prob xmi:id="_xt2YT1mYEeWlgPkqYntlIg" Value="#"/>
            <MarkovData xsi:type="tree:MarkovTransitionData" xmi:id="_xt2YUFmYEeWlgPkqYntlIg"/>
            <Node xmi:id="_xt2YUVmYEeWlgPkqZmtlIg" NameID="Node780" Label="Cure" NodeType="TerminalNode">
              <Prob xmi:id="_xt2YUlmYEeWlgPkqZmtlIg" Value="pCureUntreated"/>
              <MarkovData xsi:type="tree:MarkovJumpTransitionData" xmi:id="_xt2YU1mYEeWlgPkqZmtlIg" MarkovJumpState="Cured, untreated, any resistance"/>
            </Node>
            <Node xmi:id="_xt2YVFmYEeWlgPkqZmtlIg" NameID="Node781" Label="Continue Not Cured" NodeType="ChanceNode">
              <Prob xmi:id="_xt2YVVmYEeWlgPkqZmtlIg" Value="#"/>
              <MarkovData xsi:type="tree:MarkovTransitionData" xmi:id="_xt2YVlmYEeWlgPkqaltlIg"/>
              <Node xmi:id="_xt2YV1mYEeWlgPkqaltlIg" NameID="Node782" Label="Start Treatment with BR" NodeType="TerminalNode">
                <Prob xmi:id="_xt2YWFmYEeWlgPkqaltlIg" Value="pStartTreat*pStartTreatBR"/>
                <MarkovData xsi:type="tree:MarkovJumpTransitionData" xmi:id="_xt2YWVmYEeWlgPkqaltlIg" MarkovJumpState="pre-XDR, BDQ-R, on BR, C+"/>
              </Node>
              <Node xmi:id="_xt2YWlmYEeWlgPkqaltlIg" NameID="Node783" Label="Don't start BR treatment" NodeType="ChanceNode">
                <Prob xmi:id="_xt2YW1mYEeWlgPkqbktlIg" Value="#"/>
                <MarkovData xsi:type="tree:MarkovTransitionData" xmi:id="_xt2YXFmYEeWlgPkqbktlIg"/>
                <Node xmi:id="_xt2YXVmYEeWlgPkqbktlIg" NameID="Node784" Label="Start treatment with BDQ" NodeType="TerminalNode">
                  <Prob xmi:id="_xt2YXlmYEeWlgPkqbktlIg" Value="pStartTreat*pStartTreatBDQ"/>
                  <MarkovData xsi:type="tree:MarkovJumpTransitionData" xmi:id="_xt2YX1mYEeWlgPkqbktlIg" MarkovJumpState="pre-XDR, BDQ-R, on BDQ, C+"/>
                </Node>
                <Node xmi:id="_xt2YYFmYEeWlgPkqcjtlIg" NameID="Node785" Label="Continue Untreated" NodeType="TerminalNode">
                  <Prob xmi:id="_xt2YYVmYEeWlgPkqcjtlIg" Value="#"/>
                  <MarkovData xsi:type="tree:MarkovJumpTransitionData" xmi:id="_xt2YYlmYEeWlgPkqcjtlIg" MarkovJumpState="pre-XDR, BDQ-R, untreated, C+"/>
                </Node>
              </Node>
            </Node>
          </Node>
        </Node>
        <Node xmi:id="_xt2YY1mYEeWlgPkqcjtlIg" NameID="Node786" Label="pre-XDR, BDQ-S, untreated, C-" NodeType="ChanceNode">
          <Prob xmi:id="_xt2YZFmYEeWlgPkqcjtlIg" Value="0"/>
          <MarkovData xsi:type="tree:MarkovNonAbsorbingStateData" xmi:id="_xt2YZVmYEeWlgPkqditlIg"/>
          <Definition xmi:id="_ZhomAHyREeWWzpPBOxjXgA" Variable="pDie" Value="pDieWell"/>
          <Node xmi:id="_xt2YZlmYEeWlgPkqditlIg" NameID="Node787" Label="Die" NodeType="TerminalNode">
            <Prob xmi:id="_xt2YZ1mYEeWlgPkqditlIg" Value="pDie"/>
            <MarkovData xsi:type="tree:MarkovJumpTransitionData" xmi:id="_xt2YaFmYEeWlgPkqditlIg" MarkovJumpState="Death"/>
          </Node>
          <Node xmi:id="_xt2YaVmYEeWlgPkqditlIg" NameID="Node788" Label="Survive" NodeType="ChanceNode">
            <Prob xmi:id="_xt2YalmYEeWlgPkqehtlIg" Value="#"/>
            <MarkovData xsi:type="tree:MarkovTransitionData" xmi:id="_xt2Ya1mYEeWlgPkqehtlIg"/>
            <Node xmi:id="_xt2YbFmYEeWlgPkqehtlIg" NameID="Node789" Label="Relapse" NodeType="TerminalNode">
              <Prob xmi:id="_xt2YbVmYEeWlgPkqehtlIg" Value="pRelapse"/>
              <MarkovData xsi:type="tree:MarkovJumpTransitionData" xmi:id="_xt2YblmYEeWlgPkqehtlIg" MarkovJumpState="pre-XDR, BDQ-S, untreated, C+"/>
            </Node>
            <Node xmi:id="_xt2Yb1mYEeWlgPkqfgtlIg" NameID="Node790" Label="Continue C-" NodeType="TerminalNode">
              <Prob xmi:id="_xt2YcFmYEeWlgPkqfgtlIg" Value="#"/>
              <MarkovData xsi:type="tree:MarkovJumpTransitionData" xmi:id="_xt2YcVmYEeWlgPkqfgtlIg" MarkovJumpState="pre-XDR, BDQ-S, untreated, C-"/>
            </Node>
          </Node>
        </Node>
        <Node xmi:id="_xt2YclmYEeWlgPkqfgtlIg" NameID="Node791" Label="pre-XDR, BDQ-R, untreated, C-" NodeType="ChanceNode">
          <Prob xmi:id="_xt2Yc1mYEeWlgPkqfgtlIg" Value="0"/>
          <MarkovData xsi:type="tree:MarkovNonAbsorbingStateData" xmi:id="_xt2YdFmYEeWlgPkqgftlIg"/>
          <Definition xmi:id="_aF3UcHyREeWWzpPBOxjXgA" Variable="pDie" Value="pDieWell"/>
          <Node xmi:id="_xt2YdVmYEeWlgPkqgftlIg" NameID="Node792" Label="Die" NodeType="TerminalNode">
            <Prob xmi:id="_xt2YdlmYEeWlgPkqgftlIg" Value="pDie"/>
            <MarkovData xsi:type="tree:MarkovJumpTransitionData" xmi:id="_xt2Yd1mYEeWlgPkqgftlIg" MarkovJumpState="Death"/>
          </Node>
          <Node xmi:id="_xt2YeFmYEeWlgPkqgftlIg" NameID="Node793" Label="Survive" NodeType="ChanceNode">
            <Prob xmi:id="_xt2YeVmYEeWlgPkqhetlIg" Value="#"/>
            <MarkovData xsi:type="tree:MarkovTransitionData" xmi:id="_xt2YelmYEeWlgPkqhetlIg"/>
            <Node xmi:id="_xt2Ye1mYEeWlgPkqhetlIg" NameID="Node794" Label="Relapse" NodeType="TerminalNode">
              <Prob xmi:id="_xt2YfFmYEeWlgPkqhetlIg" Value="pRelapse"/>
              <MarkovData xsi:type="tree:MarkovJumpTransitionData" xmi:id="_xt2YfVmYEeWlgPkqhetlIg" MarkovJumpState="pre-XDR, BDQ-R, untreated, C+"/>
            </Node>
            <Node xmi:id="_xt2YflmYEeWlgPkqidtlIg" NameID="Node795" Label="Continue C-" NodeType="TerminalNode">
              <Prob xmi:id="_xt2Yf1mYEeWlgPkqidtlIg" Value="#"/>
              <MarkovData xsi:type="tree:MarkovJumpTransitionData" xmi:id="_xt2YgFmYEeWlgPkqidtlIg" MarkovJumpState="pre-XDR, BDQ-R, untreated, C-"/>
            </Node>
          </Node>
        </Node>
        <Node xmi:id="_xt2YgVmYEeWlgPkqidtlIg" NameID="Node796" Label="XDR, BDQ-S, untreated, C+" NodeType="ChanceNode">
          <Prob xmi:id="_xt2YglmYEeWlgPkqidtlIg" Value="0"/>
          <MarkovData xsi:type="tree:MarkovNonAbsorbingStateData" xmi:id="_xt2Yg1mYEeWlgPkqjctlIg"/>
          <Definition xmi:id="_SVt8cHySEeWWzpPBYnjXgA" Variable="pDie" Value="pDieUntreatedTB"/>
          <Node xmi:id="_xt2YhFmYEeWlgPkqjctlIg" NameID="Node797" Label="Die" NodeType="TerminalNode">
            <Prob xmi:id="_xt2YhVmYEeWlgPkqjctlIg" Value="pDie"/>
            <MarkovData xsi:type="tree:MarkovJumpTransitionData" xmi:id="_xt2YhlmYEeWlgPkqjctlIg" MarkovJumpState="Death"/>
          </Node>
          <Node xmi:id="_xt2Yh1mYEeWlgPkqjctlIg" NameID="Node798" Label="Survive" NodeType="ChanceNode">
            <Prob xmi:id="_xt2YiFmYEeWlgPkqkbtlIg" Value="#"/>
            <MarkovData xsi:type="tree:MarkovTransitionData" xmi:id="_xt2YiVmYEeWlgPkqkbtlIg"/>
            <Node xmi:id="_xt2YilmYEeWlgPkqkbtlIg" NameID="Node799" Label="Cure" NodeType="TerminalNode">
              <Prob xmi:id="_xt2Yi1mYEeWlgPkqkbtlIg" Value="pCureUntreated"/>
              <MarkovData xsi:type="tree:MarkovJumpTransitionData" xmi:id="_xt2YjFmYEeWlgPkqkbtlIg" MarkovJumpState="Cured, untreated, any resistance"/>
            </Node>
            <Node xmi:id="_xt2YjVmYEeWlgPkqlatlIg" NameID="Node800" Label="Continue Not Cured" NodeType="ChanceNode">
              <Prob xmi:id="_xt2YjlmYEeWlgPkqlatlIg" Value="#"/>
              <MarkovData xsi:type="tree:MarkovTransitionData" xmi:id="_xt2Yj1mYEeWlgPkqlatlIg"/>
              <Node xmi:id="_xt2YkFmYEeWlgPkqlatlIg" NameID="Node801" Label="Start Treatment with BR" NodeType="TerminalNode">
                <Prob xmi:id="_xt2YkVmYEeWlgPkqlatlIg" Value="pStartTreat*pStartTreatBR"/>
                <MarkovData xsi:type="tree:MarkovJumpTransitionData" xmi:id="_xt2YklmYEeWlgPkqmZtlIg" MarkovJumpState="XDR, BDQ-S, on BR, C+"/>
              </Node>
              <Node xmi:id="_xt2Yk1mYEeWlgPkqmZtlIg" NameID="Node802" Label="Don't start BR treatment" NodeType="ChanceNode">
                <Prob xmi:id="_xt2YlFmYEeWlgPkqmZtlIg" Value="#"/>
                <MarkovData xsi:type="tree:MarkovTransitionData" xmi:id="_xt2YlVmYEeWlgPkqmZtlIg"/>
                <Node xmi:id="_xt2YllmYEeWlgPkqmZtlIg" NameID="Node803" Label="Start treatment with BDQ" NodeType="TerminalNode">
                  <Prob xmi:id="_xt2Yl1mYEeWlgPkqnYtlIg" Value="pStartTreat*pStartTreatBDQ"/>
                  <MarkovData xsi:type="tree:MarkovJumpTransitionData" xmi:id="_xt2YmFmYEeWlgPkqnYtlIg" MarkovJumpState="XDR, BDQ-S, on BDQ, C+"/>
                </Node>
                <Node xmi:id="_xt2YmVmYEeWlgPkqnYtlIg" NameID="Node804" Label="Continue Untreated" NodeType="TerminalNode">
                  <Prob xmi:id="_xt2YmlmYEeWlgPkqnYtlIg" Value="#"/>
                  <MarkovData xsi:type="tree:MarkovJumpTransitionData" xmi:id="_xt2Ym1mYEeWlgPkqnYtlIg" MarkovJumpState="XDR, BDQ-S, untreated, C+"/>
                </Node>
              </Node>
            </Node>
          </Node>
        </Node>
        <Node xmi:id="_xt2YnFmYEeWlgPkqoXtlIg" NameID="Node805" Label="XDR, BDQ-R, untreated, C+" NodeType="ChanceNode">
          <Prob xmi:id="_xt2YnVmYEeWlgPkqoXtlIg" Value="0"/>
          <MarkovData xsi:type="tree:MarkovNonAbsorbingStateData" xmi:id="_xt2YnlmYEeWlgPkqoXtlIg"/>
          <Definition xmi:id="_S6uG8HySEeWWzpPBYnjXgA" Variable="pDie" Value="pDieUntreatedTB"/>
          <Node xmi:id="_xt2Yn1mYEeWlgPkqoXtlIg" NameID="Node806" Label="Die" NodeType="TerminalNode">
            <Prob xmi:id="_xt2YoFmYEeWlgPkqoXtlIg" Value="pDie"/>
            <MarkovData xsi:type="tree:MarkovJumpTransitionData" xmi:id="_xt2YoVmYEeWlgPkqpWtlIg" MarkovJumpState="Death"/>
          </Node>
          <Node xmi:id="_xt2YolmYEeWlgPkqpWtlIg" NameID="Node807" Label="Survive" NodeType="ChanceNode">
            <Prob xmi:id="_xt2Yo1mYEeWlgPkqpWtlIg" Value="#"/>
            <MarkovData xsi:type="tree:MarkovTransitionData" xmi:id="_xt2YpFmYEeWlgPkqpWtlIg"/>
            <Node xmi:id="_xt2YpVmYEeWlgPkqpWtlIg" NameID="Node808" Label="Cure" NodeType="TerminalNode">
              <Prob xmi:id="_xt2YplmYEeWlgPkqqVtlIg" Value="pCureUntreated"/>
              <MarkovData xsi:type="tree:MarkovJumpTransitionData" xmi:id="_xt2Yp1mYEeWlgPkqqVtlIg" MarkovJumpState="Cured, untreated, any resistance"/>
            </Node>
            <Node xmi:id="_xt2YqFmYEeWlgPkqqVtlIg" NameID="Node809" Label="Continue Not Cured" NodeType="ChanceNode">
              <Prob xmi:id="_xt2YqVmYEeWlgPkqqVtlIg" Value="#"/>
              <MarkovData xsi:type="tree:MarkovTransitionData" xmi:id="_xt2YqlmYEeWlgPkqqVtlIg"/>
              <Node xmi:id="_xt2Yq1mYEeWlgPkqrUtlIg" NameID="Node810" Label="Start Treatment with BR" NodeType="TerminalNode">
                <Prob xmi:id="_xt2YrFmYEeWlgPkqrUtlIg" Value="pStartTreat*pStartTreatBR"/>
                <MarkovData xsi:type="tree:MarkovJumpTransitionData" xmi:id="_xt2YrVmYEeWlgPkqrUtlIg" MarkovJumpState="XDR, BDQ-R, on BR, C+"/>
              </Node>
              <Node xmi:id="_xt2YrlmYEeWlgPkqrUtlIg" NameID="Node811" Label="Don't start BR treatment" NodeType="ChanceNode">
                <Prob xmi:id="_xt2Yr1mYEeWlgPkqrUtlIg" Value="#"/>
                <MarkovData xsi:type="tree:MarkovTransitionData" xmi:id="_xt2YsFmYEeWlgPkqsTtlIg"/>
                <Node xmi:id="_xt2YsVmYEeWlgPkqsTtlIg" NameID="Node812" Label="Start treatment with BDQ" NodeType="TerminalNode">
                  <Prob xmi:id="_xt2YslmYEeWlgPkqsTtlIg" Value="pStartTreat*pStartTreatBDQ"/>
                  <MarkovData xsi:type="tree:MarkovJumpTransitionData" xmi:id="_xt2Ys1mYEeWlgPkqsTtlIg" MarkovJumpState="XDR, BDQ-R, on BDQ, C+"/>
                </Node>
                <Node xmi:id="_xt2YtFmYEeWlgPkqsTtlIg" NameID="Node813" Label="Continue Untreated" NodeType="TerminalNode">
                  <Prob xmi:id="_xt2YtVmYEeWlgPkqtStlIg" Value="#"/>
                  <MarkovData xsi:type="tree:MarkovJumpTransitionData" xmi:id="_xt2YtlmYEeWlgPkqtStlIg" MarkovJumpState="XDR, BDQ-R, untreated, C+"/>
                </Node>
              </Node>
            </Node>
          </Node>
        </Node>
        <Node xmi:id="_xt2Yt1mYEeWlgPkqtStlIg" NameID="Node814" Label="XDR, BDQ-S, untreated, C-" NodeType="ChanceNode">
          <Prob xmi:id="_xt2YuFmYEeWlgPkqtStlIg" Value="0"/>
          <MarkovData xsi:type="tree:MarkovNonAbsorbingStateData" xmi:id="_xt2YuVmYEeWlgPkqtStlIg"/>
          <Definition xmi:id="_cI8mgHyREeWWzpPBPwjXgA" Variable="pDie" Value="pDieWell"/>
          <Node xmi:id="_xt2YulmYEeWlgPkquRtlIg" NameID="Node815" Label="Die" NodeType="TerminalNode">
            <Prob xmi:id="_xt2Yu1mYEeWlgPkquRtlIg" Value="pDie"/>
            <MarkovData xsi:type="tree:MarkovJumpTransitionData" xmi:id="_xt2YvFmYEeWlgPkquRtlIg" MarkovJumpState="Death"/>
          </Node>
          <Node xmi:id="_xt2YvVmYEeWlgPkquRtlIg" NameID="Node816" Label="Survive" NodeType="ChanceNode">
            <Prob xmi:id="_xt2YvlmYEeWlgPkquRtlIg" Value="#"/>
            <MarkovData xsi:type="tree:MarkovTransitionData" xmi:id="_xt2Yv1mYEeWlgPkqvQtlIg"/>
            <Node xmi:id="_xt2YwFmYEeWlgPkqvQtlIg" NameID="Node817" Label="Relapse" NodeType="TerminalNode">
              <Prob xmi:id="_xt2YwVmYEeWlgPkqvQtlIg" Value="pRelapse"/>
              <MarkovData xsi:type="tree:MarkovJumpTransitionData" xmi:id="_xt2YwlmYEeWlgPkqvQtlIg" MarkovJumpState="XDR, BDQ-S, untreated, C+"/>
            </Node>
            <Node xmi:id="_xt2Yw1mYEeWlgPkqvQtlIg" NameID="Node818" Label="Continue C-" NodeType="TerminalNode">
              <Prob xmi:id="_xt2YxFmYEeWlgPkqwPtlIg" Value="#"/>
              <MarkovData xsi:type="tree:MarkovJumpTransitionData" xmi:id="_xt2YxVmYEeWlgPkqwPtlIg" MarkovJumpState="XDR, BDQ-S, untreated, C-"/>
            </Node>
          </Node>
        </Node>
        <Node xmi:id="_xt2YxlmYEeWlgPkqwPtlIg" NameID="Node819" Label="XDR, BDQ-R, untreated, C-" NodeType="ChanceNode">
          <Prob xmi:id="_xt2Yx1mYEeWlgPkqwPtlIg" Value="0"/>
          <MarkovData xsi:type="tree:MarkovNonAbsorbingStateData" xmi:id="_xt2YyFmYEeWlgPkqwPtlIg"/>
          <Definition xmi:id="_cpmcgHyREeWWzpPBPwjXgA" Variable="pDie" Value="pDieWell"/>
          <Node xmi:id="_xt2YyVmYEeWlgPkqxOtlIg" NameID="Node820" Label="Die" NodeType="TerminalNode">
            <Prob xmi:id="_xt2YylmYEeWlgPkqxOtlIg" Value="pDie"/>
            <MarkovData xsi:type="tree:MarkovJumpTransitionData" xmi:id="_xt2Yy1mYEeWlgPkqxOtlIg" MarkovJumpState="Death"/>
          </Node>
          <Node xmi:id="_xt2YzFmYEeWlgPkqxOtlIg" NameID="Node821" Label="Survive" NodeType="ChanceNode">
            <Prob xmi:id="_xt2YzVmYEeWlgPkqxOtlIg" Value="#"/>
            <MarkovData xsi:type="tree:MarkovTransitionData" xmi:id="_xt2YzlmYEeWlgPkqyNtlIg"/>
            <Node xmi:id="_xt2Yz1mYEeWlgPkqyNtlIg" NameID="Node822" Label="Relapse" NodeType="TerminalNode">
              <Prob xmi:id="_xt2Y0FmYEeWlgPkqyNtlIg" Value="pRelapse"/>
              <MarkovData xsi:type="tree:MarkovJumpTransitionData" xmi:id="_xt2Y0VmYEeWlgPkqyNtlIg" MarkovJumpState="XDR, BDQ-R, untreated, C+"/>
            </Node>
            <Node xmi:id="_xt2Y0lmYEeWlgPkqyNtlIg" NameID="Node823" Label="Continue C-" NodeType="TerminalNode">
              <Prob xmi:id="_xt2Y01mYEeWlgPkqzMtlIg" Value="#"/>
              <MarkovData xsi:type="tree:MarkovJumpTransitionData" xmi:id="_xt2Y1FmYEeWlgPkqzMtlIg" MarkovJumpState="XDR, BDQ-R, untreated, C-"/>
            </Node>
          </Node>
        </Node>
        <Node xmi:id="_xt2Y1VmYEeWlgPkqzMtlIg" NameID="Node824" Label="Cured, untreated, any resistance" NodeType="ChanceNode">
          <Prob xmi:id="_xt2Y1lmYEeWlgPkqzMtlIg" Value="0"/>
          <MarkovData xsi:type="tree:MarkovNonAbsorbingStateData" xmi:id="_xt2Y11mYEeWlgPkqzMtlIg"/>
          <Definition xmi:id="_djIskHyREeWWzpPBPwjXgA" Variable="pDie" Value="pDieWell"/>
          <Node xmi:id="_xt2Y2FmYEeWlgPkq0LtlIg" NameID="Node825" Label="Die" NodeType="TerminalNode">
            <Prob xmi:id="_xt2Y2VmYEeWlgPkq0LtlIg" Value="pDie"/>
            <MarkovData xsi:type="tree:MarkovJumpTransitionData" xmi:id="_xt2Y2lmYEeWlgPkq0LtlIg" MarkovJumpState="Death"/>
          </Node>
          <Node xmi:id="_xt2Y21mYEeWlgPkq0LtlIg" NameID="Node826" Label="Survive" NodeType="TerminalNode">
            <Prob xmi:id="_xt2Y3FmYEeWlgPkq0LtlIg" Value="#"/>
            <MarkovData xsi:type="tree:MarkovJumpTransitionData" xmi:id="_xt2Y3VmYEeWlgPkq1KtlIg" MarkovJumpState="Cured, untreated, any resistance"/>
          </Node>
        </Node>
        <Node xmi:id="_xt2Y3lmYEeWlgPkq1KtlIg" NameID="Node827" Label="Death" NodeType="TerminalNode">
          <Prob xmi:id="_xt2Y31mYEeWlgPkq1KtlIg" Value="0"/>
          <MarkovData xsi:type="tree:MarkovStateData" xmi:id="_xt2Y4FmYEeWlgPkq1KtlIg"/>
        </Node>
        <Termination xmi:id="_xt2Y4VmYEeWlgPkq1KtlIg" Set="1" Value="_STAGE = 4000" Comment="Default condition must be modified to correct rule for model."/>
        <Termination xmi:id="_xt2Y4lmYEeWlgPkq2JtlIg" Set="2" Value="_STAGE = 4000" Comment="Default condition must be modified to correct rule for model."/>
        <Termination xmi:id="_xt2Y41mYEeWlgPkq2JtlIg" Set="3" Value="_STAGE = 4000" Comment="Default condition must be modified to correct rule for model."/>
        <Termination xmi:id="_xt2Y5FmYEeWlgPkq2JtlIg" Set="4" Value="_STAGE = 4000" Comment="Default condition must be modified to correct rule for model."/>
        <Termination xmi:id="_xt2Y5VmYEeWlgPkq2JtlIg" Set="5" Value="_STAGE = 4000" Comment="Default condition must be modified to correct rule for model."/>
      </Node>
      <Node xmi:id="_5QAggFmYEeWlgPkqqVtlIg" NameID="Node828" Label="Bedaquiline XDR" NodeType="MarkovNode">
        <Definition xmi:id="_5QAggVmYEeWlgPkqrUtlIg" Variable="GetBDQXDR" Value="1" Comment=""/>
        <Definition xmi:id="_7h7f0FmYEeWlgPkqoXtlIg" Variable="GetBDQMDR" Value="0" Comment=""/>
        <Definition xmi:id="_754FwFmYEeWlgPkqoXtlIg" Variable="GetBDQPreXDR" Value="0" Comment=""/>
        <Node xmi:id="_5QAghFmYEeWlgPkqrUtlIg" NameID="Node829" Label="MDR, BDQ-S, on BDQ, C+" NodeType="ChanceNode">
          <Prob xmi:id="_5QAghVmYEeWlgPkqrUtlIg" Value="InitMDR*GetBDQMDR"/>
          <MarkovData xsi:type="tree:MarkovNonAbsorbingStateData" xmi:id="_5QAghlmYEeWlgPkqsTtlIg"/>
          <Definition xmi:id="_y_TcAHwJEeWOccOrK1MxXg" Variable="pDefault" Value="0.0029 + 0.0029*DefaultBDQPercent"/>
          <Definition xmi:id="_Sxe9UHyQEeWWzpPBD8jXgA" Variable="pDie" Value="pDieTreatedTB + pDieBDQ"/>
          <Node xmi:id="_5QAgh1mYEeWlgPkqsTtlIg" NameID="Node830" Label="Die" NodeType="TerminalNode">
            <Prob xmi:id="_5QAgiFmYEeWlgPkqsTtlIg" Value="pDie"/>
            <MarkovData xsi:type="tree:MarkovJumpTransitionData" xmi:id="_5QAgiVmYEeWlgPkqsTtlIg" MarkovJumpState="Death"/>
          </Node>
          <Node xmi:id="_5QAgilmYEeWlgPkqsTtlIg" NameID="Node831" Label="Survive" NodeType="ChanceNode">
            <Prob xmi:id="_5QAgi1mYEeWlgPkqtStlIg" Value="#"/>
            <MarkovData xsi:type="tree:MarkovTransitionData" xmi:id="_5QAgjFmYEeWlgPkqtStlIg"/>
            <Node xmi:id="_5QAgjVmYEeWlgPkqtStlIg" NameID="Node832" Label="Stop treatment - routine" NodeType="TerminalNode">
              <Prob xmi:id="_5QAgjlmYEeWlgPkqtStlIg" Value="pEnd"/>
              <MarkovData xsi:type="tree:MarkovJumpTransitionData" xmi:id="_5QAgj1mYEeWlgPkqtStlIg" MarkovJumpState="MDR, BDQ-S, untreated, C+"/>
            </Node>
            <Node xmi:id="_5QAgkFmYEeWlgPkquRtlIg" NameID="Node833" Label="Continue treatment" NodeType="ChanceNode">
              <Prob xmi:id="_5QAgkVmYEeWlgPkquRtlIg" Value="#"/>
              <MarkovData xsi:type="tree:MarkovTransitionData" xmi:id="_5QAgklmYEeWlgPkquRtlIg"/>
              <Node xmi:id="_5QAgk1mYEeWlgPkquRtlIg" NameID="Node834" Label="Default" NodeType="TerminalNode">
                <Prob xmi:id="_5QAglFmYEeWlgPkquRtlIg" Value="pDefault"/>
                <MarkovData xsi:type="tree:MarkovJumpTransitionData" xmi:id="_5QAglVmYEeWlgPkqvQtlIg" MarkovJumpState="MDR, BDQ-S, untreated, C+"/>
              </Node>
              <Node xmi:id="_5QAgllmYEeWlgPkqvQtlIg" NameID="Node835" Label="Continue Treatment" NodeType="ChanceNode">
                <Prob xmi:id="_5QAgl1mYEeWlgPkqvQtlIg" Value="#"/>
                <MarkovData xsi:type="tree:MarkovTransitionData" xmi:id="_5QAgmFmYEeWlgPkqvQtlIg"/>
                <Node xmi:id="_5QAgmVmYEeWlgPkqvQtlIg" NameID="Node836" Label="Convert" NodeType="TerminalNode" Node="">
                  <Prob xmi:id="_5QAgmlmYEeWlgPkqwPtlIg" Value="pConvertMDR_BDQ"/>
                  <MarkovData xsi:type="tree:MarkovJumpTransitionData" xmi:id="_5QAgm1mYEeWlgPkqwPtlIg" MarkovJumpState="MDR, BDQ-S, on BDQ, C-"/>
                </Node>
                <Node xmi:id="_5QAgnFmYEeWlgPkqwPtlIg" NameID="Node837" Label="Continue Not Converted" NodeType="ChanceNode">
                  <Prob xmi:id="_5QAgnVmYEeWlgPkqwPtlIg" Value="#"/>
                  <MarkovData xsi:type="tree:MarkovTransitionData" xmi:id="_5QAgnlmYEeWlgPkqwPtlIg"/>
                  <Node xmi:id="_5QAgn1mYEeWlgPkqxOtlIg" NameID="Node838" Label="Acquire Pre-XDR" NodeType="TerminalNode">
                    <Prob xmi:id="_5QAgoFmYEeWlgPkqxOtlIg" Value="pAcquirePreXDR_BDQ"/>
                    <MarkovData xsi:type="tree:MarkovJumpTransitionData" xmi:id="_5QAgoVmYEeWlgPkqxOtlIg" MarkovJumpState="pre-XDR, BDQ-S, on BDQ, C+">
                      <TransitionReward xmi:id="_5QAgolmYEeWlgPkqxOtlIg" Set="1" Value="1"/>
                    </MarkovData>
                  </Node>
                  <Node xmi:id="_5QAgo1mYEeWlgPkqxOtlIg" NameID="Node839" Label="Continue MDR" NodeType="ChanceNode">
                    <Prob xmi:id="_5QAgpFmYEeWlgPkqyNtlIg" Value="#"/>
                    <MarkovData xsi:type="tree:MarkovTransitionData" xmi:id="_5QAgpVmYEeWlgPkqyNtlIg"/>
                    <Node xmi:id="_5QAgplmYEeWlgPkqyNtlIg" NameID="Node840" Label="Acquire BDQ-R" NodeType="TerminalNode">
                      <Prob xmi:id="_5QAgp1mYEeWlgPkqyNtlIg" Value="pAcquireBDQR_MDR"/>
                      <MarkovData xsi:type="tree:MarkovJumpTransitionData" xmi:id="_5QAgqFmYEeWlgPkqyNtlIg" MarkovJumpState="MDR, BDQ-R, on BDQ, C+">
                        <TransitionReward xmi:id="_5QAgqVmYEeWlgPkqzMtlIg" Set="3" Value="1"/>
                      </MarkovData>
                    </Node>
                    <Node xmi:id="_5QAgqlmYEeWlgPkqzMtlIg" NameID="Node841" Label="Continue BDQ-S" NodeType="TerminalNode">
                      <Prob xmi:id="_5QAgq1mYEeWlgPkqzMtlIg" Value="#"/>
                      <MarkovData xsi:type="tree:MarkovJumpTransitionData" xmi:id="_5QAgrFmYEeWlgPkqzMtlIg" MarkovJumpState="MDR, BDQ-S, on BDQ, C+"/>
                    </Node>
                  </Node>
                </Node>
              </Node>
            </Node>
          </Node>
        </Node>
        <Node xmi:id="_5QAgrVmYEeWlgPkqzMtlIg" NameID="Node842" Label="MDR, BDQ-R, on BDQ, C+" NodeType="ChanceNode">
          <Prob xmi:id="_5QAgrlmYEeWlgPkq0LtlIg" Value="0"/>
          <MarkovData xsi:type="tree:MarkovNonAbsorbingStateData" xmi:id="_5QAgr1mYEeWlgPkq0LtlIg"/>
          <Definition xmi:id="_zieagHwJEeWOccOrL0MxXg" Variable="pDefault" Value="0.0029 + 0.0029*DefaultBDQPercent"/>
          <Definition xmi:id="_TSXc0HyQEeWWzpPBD8jXgA" Variable="pDie" Value="pDieTreatedTB + pDieBDQ"/>
          <Node xmi:id="_5QAgsFmYEeWlgPkq0LtlIg" NameID="Node843" Label="Die" NodeType="TerminalNode">
            <Prob xmi:id="_5QAgsVmYEeWlgPkq0LtlIg" Value="pDie"/>
            <MarkovData xsi:type="tree:MarkovJumpTransitionData" xmi:id="_5QAgslmYEeWlgPkq0LtlIg" MarkovJumpState="Death"/>
          </Node>
          <Node xmi:id="_5QAgs1mYEeWlgPkq1KtlIg" NameID="Node844" Label="Survive" NodeType="ChanceNode">
            <Prob xmi:id="_5QAgtFmYEeWlgPkq1KtlIg" Value="#"/>
            <MarkovData xsi:type="tree:MarkovTransitionData" xmi:id="_5QAgtVmYEeWlgPkq1KtlIg"/>
            <Node xmi:id="_5QAgtlmYEeWlgPkq1KtlIg" NameID="Node845" Label="Stop treatment - routine" NodeType="TerminalNode">
              <Prob xmi:id="_5QAgt1mYEeWlgPkq1KtlIg" Value="pEnd"/>
              <MarkovData xsi:type="tree:MarkovJumpTransitionData" xmi:id="_5QAguFmYEeWlgPkq2JtlIg" MarkovJumpState="MDR, BDQ-R, untreated, C+"/>
            </Node>
            <Node xmi:id="_5QAguVmYEeWlgPkq2JtlIg" NameID="Node846" Label="Continue treatment" NodeType="ChanceNode">
              <Prob xmi:id="_5QAgulmYEeWlgPkq2JtlIg" Value="#"/>
              <MarkovData xsi:type="tree:MarkovTransitionData" xmi:id="_5QAgu1mYEeWlgPkq2JtlIg"/>
              <Node xmi:id="_5QAgvFmYEeWlgPkq2JtlIg" NameID="Node847" Label="Default" NodeType="TerminalNode">
                <Prob xmi:id="_5QAgvVmYEeWlgPkq3ItlIg" Value="pDefault"/>
                <MarkovData xsi:type="tree:MarkovJumpTransitionData" xmi:id="_5QAgvlmYEeWlgPkq3ItlIg" MarkovJumpState="MDR, BDQ-R, untreated, C+"/>
              </Node>
              <Node xmi:id="_5QAgv1mYEeWlgPkq3ItlIg" NameID="Node848" Label="Continue Treatment" NodeType="ChanceNode">
                <Prob xmi:id="_5QAgwFmYEeWlgPkq3ItlIg" Value="#"/>
                <MarkovData xsi:type="tree:MarkovTransitionData" xmi:id="_5QAgwVmYEeWlgPkq3ItlIg"/>
                <Node xmi:id="_5QAgwlmYEeWlgPkq4HtlIg" NameID="Node849" Label="Convert" NodeType="TerminalNode" Node="">
                  <Prob xmi:id="_5QAgw1mYEeWlgPkq4HtlIg" Value="pConvertMDR"/>
                  <MarkovData xsi:type="tree:MarkovJumpTransitionData" xmi:id="_5QAgxFmYEeWlgPkq4HtlIg" MarkovJumpState="MDR, BDQ-R, on BDQ, C-"/>
                </Node>
                <Node xmi:id="_5QAgxVmYEeWlgPkq4HtlIg" NameID="Node850" Label="Continue Not Converted" NodeType="ChanceNode">
                  <Prob xmi:id="_5QAgxlmYEeWlgPkq4HtlIg" Value="#"/>
                  <MarkovData xsi:type="tree:MarkovTransitionData" xmi:id="_5QAgx1mYEeWlgPkq5GtlIg"/>
                  <Node xmi:id="_5QAgyFmYEeWlgPkq5GtlIg" NameID="Node851" Label="Acquire Pre-XDR" NodeType="TerminalNode">
                    <Prob xmi:id="_5QAgyVmYEeWlgPkq5GtlIg" Value="pAcquirePreXDR"/>
                    <MarkovData xsi:type="tree:MarkovJumpTransitionData" xmi:id="_5QAgylmYEeWlgPkq5GtlIg" MarkovJumpState="pre-XDR, BDQ-R, on BDQ, C+">
                      <TransitionReward xmi:id="_5QAgy1mYEeWlgPkq5GtlIg" Set="1" Value="1"/>
                      <TransitionReward xmi:id="_5QAgzFmYEeWlgPkq6FtlIg" Set="4" Value="1"/>
                    </MarkovData>
                  </Node>
                  <Node xmi:id="_5QAgzVmYEeWlgPkq6FtlIg" NameID="Node852" Label="Continue MDR" NodeType="TerminalNode" Node="">
                    <Prob xmi:id="_5QAgzlmYEeWlgPkq6FtlIg" Value="#"/>
                    <MarkovData xsi:type="tree:MarkovJumpTransitionData" xmi:id="_5QAgz1mYEeWlgPkq6FtlIg" MarkovJumpState="MDR, BDQ-R, on BDQ, C+"/>
                  </Node>
                </Node>
              </Node>
            </Node>
          </Node>
        </Node>
        <Node xmi:id="_5QAg0FmYEeWlgPkq6FtlIg" NameID="Node853" Label="MDR, BDQ-S, on BDQ, C-" NodeType="ChanceNode">
          <Prob xmi:id="_5QAg0VmYEeWlgPkq7EtlIg" Value="0"/>
          <MarkovData xsi:type="tree:MarkovNonAbsorbingStateData" xmi:id="_5QAg0lmYEeWlgPkq7EtlIg"/>
          <Definition xmi:id="_0IPaAHwJEeWOccOrL0MxXg" Variable="pDefault" Value="0.0029 + 0.0029*DefaultBDQPercent"/>
          <Definition xmi:id="_uiqlQHyQEeWWzpPBH4jXgA" Variable="pDie" Value="pDieWell + pDieBDQ"/>
          <Definition xmi:id="_OmHx0IK_EeWmwuEaB-si6w" Variable="RelapseProp" Value="RelapsePropMDR*BDQRelapseRR"/>
          <Node xmi:id="_5QAg01mYEeWlgPkq7EtlIg" NameID="Node854" Label="Die" NodeType="TerminalNode">
            <Prob xmi:id="_5QAg1FmYEeWlgPkq7EtlIg" Value="pDie"/>
            <MarkovData xsi:type="tree:MarkovJumpTransitionData" xmi:id="_5QAg1VmYEeWlgPkq7EtlIg" MarkovJumpState="Death"/>
          </Node>
          <Node xmi:id="_5QAg1lmYEeWlgPkq8DtlIg" NameID="Node855" Label="Survive" NodeType="ChanceNode">
            <Prob xmi:id="_5QAg11mYEeWlgPkq8DtlIg" Value="#"/>
            <MarkovData xsi:type="tree:MarkovTransitionData" xmi:id="_5QAg2FmYEeWlgPkq8DtlIg"/>
            <Node xmi:id="_5QAg2VmYEeWlgPkq8DtlIg" NameID="Node856" Label="Stop treatment - routine" NodeType="TerminalNode">
              <Prob xmi:id="_5QAg2lmYEeWlgPkq8DtlIg" Value="pEnd"/>
              <MarkovData xsi:type="tree:MarkovJumpTransitionData" xmi:id="_5QAg21mYEeWlgPkq9CtlIg" MarkovJumpState="MDR, BDQ-S, untreated, C-"/>
            </Node>
            <Node xmi:id="_5QAg3FmYEeWlgPkq9CtlIg" NameID="Node857" Label="Continue treatment" NodeType="ChanceNode">
              <Prob xmi:id="_5QAg3VmYEeWlgPkq9CtlIg" Value="#"/>
              <MarkovData xsi:type="tree:MarkovTransitionData" xmi:id="_5QAg3lmYEeWlgPkq9CtlIg"/>
              <Node xmi:id="_5QAg31mYEeWlgPkq9CtlIg" NameID="Node858" Label="Default" NodeType="TerminalNode">
                <Prob xmi:id="_5QAg4FmYEeWlgPkq-BtlIg" Value="pDefault"/>
                <MarkovData xsi:type="tree:MarkovJumpTransitionData" xmi:id="_5QAg4VmYEeWlgPkq-BtlIg" MarkovJumpState="MDR, BDQ-S, untreated, C-"/>
              </Node>
              <Node xmi:id="_5QAg4lmYEeWlgPkq-BtlIg" NameID="Node859" Label="Continue Treatment" NodeType="ChanceNode">
                <Prob xmi:id="_5QAg41mYEeWlgPkq-BtlIg" Value="#"/>
                <MarkovData xsi:type="tree:MarkovTransitionData" xmi:id="_5QAg5FmYEeWlgPkq-BtlIg"/>
                <Node xmi:id="_5QAg5VmYEeWlgPkq_AtlIg" NameID="Node860" Label="Cured" NodeType="TerminalNode">
                  <Prob xmi:id="_5QAg5lmYEeWlgPkq_AtlIg" Value="pCure"/>
                  <MarkovData xsi:type="tree:MarkovJumpTransitionData" xmi:id="_5QAg51mYEeWlgPkq_AtlIg" MarkovJumpState="Cured, on BDQ, any res"/>
                </Node>
                <Node xmi:id="_5QAg6FmYEeWlgPkq_AtlIg" NameID="Node861" Label="Continue Not Cured" NodeType="TerminalNode">
                  <Prob xmi:id="_5QAg6VmYEeWlgPkq_AtlIg" Value="#"/>
                  <MarkovData xsi:type="tree:MarkovJumpTransitionData" xmi:id="_5QAg6lmYEeWlgPkqA_tlIg" MarkovJumpState="MDR, BDQ-S, on BDQ, C-"/>
                </Node>
              </Node>
            </Node>
          </Node>
        </Node>
        <Node xmi:id="_5QAg61mYEeWlgPkqA_tlIg" NameID="Node862" Label="MDR, BDQ-R, on BDQ, C-" NodeType="ChanceNode">
          <Prob xmi:id="_5QAg7FmYEeWlgPkqA_tlIg" Value="0"/>
          <MarkovData xsi:type="tree:MarkovNonAbsorbingStateData" xmi:id="_5QAg7VmYEeWlgPkqA_tlIg"/>
          <Definition xmi:id="_066NEHwJEeWOccOrL0MxXg" Variable="pDefault" Value="0.0029 + 0.0029*DefaultBDQPercent"/>
          <Definition xmi:id="_vDFxwHyQEeWWzpPBH4jXgA" Variable="pDie" Value="pDieWell + pDieBDQ"/>
          <Definition xmi:id="_8Uxr8IK_EeWnbaQlB-zvuQ" Variable="RelapseProp" Value="RelapsePropMDR"/>
          <Node xmi:id="_5QAg7lmYEeWlgPkqA_tlIg" NameID="Node863" Label="Die" NodeType="TerminalNode">
            <Prob xmi:id="_5QAg71mYEeWlgPkqB-tlIg" Value="pDie"/>
            <MarkovData xsi:type="tree:MarkovJumpTransitionData" xmi:id="_5QAg8FmYEeWlgPkqB-tlIg" MarkovJumpState="Death"/>
          </Node>
          <Node xmi:id="_5QAg8VmYEeWlgPkqB-tlIg" NameID="Node864" Label="Survive" NodeType="ChanceNode">
            <Prob xmi:id="_5QAg8lmYEeWlgPkqB-tlIg" Value="#"/>
            <MarkovData xsi:type="tree:MarkovTransitionData" xmi:id="_5QAg81mYEeWlgPkqB-tlIg"/>
            <Node xmi:id="_5QAg9FmYEeWlgPkqC9tlIg" NameID="Node865" Label="Stop treatment - routine" NodeType="TerminalNode">
              <Prob xmi:id="_5QAg9VmYEeWlgPkqC9tlIg" Value="pEnd"/>
              <MarkovData xsi:type="tree:MarkovJumpTransitionData" xmi:id="_5QAg9lmYEeWlgPkqC9tlIg" MarkovJumpState="MDR, BDQ-R, untreated, C-"/>
            </Node>
            <Node xmi:id="_5QAg91mYEeWlgPkqC9tlIg" NameID="Node866" Label="Continue treatment" NodeType="ChanceNode">
              <Prob xmi:id="_5QAg-FmYEeWlgPkqC9tlIg" Value="#"/>
              <MarkovData xsi:type="tree:MarkovTransitionData" xmi:id="_5QAg-VmYEeWlgPkqD8tlIg"/>
              <Node xmi:id="_5QAg-lmYEeWlgPkqD8tlIg" NameID="Node867" Label="Default" NodeType="TerminalNode">
                <Prob xmi:id="_5QAg-1mYEeWlgPkqD8tlIg" Value="pDefault"/>
                <MarkovData xsi:type="tree:MarkovJumpTransitionData" xmi:id="_5QAg_FmYEeWlgPkqD8tlIg" MarkovJumpState="MDR, BDQ-R, untreated, C-"/>
              </Node>
              <Node xmi:id="_5QAg_VmYEeWlgPkqD8tlIg" NameID="Node868" Label="Continue Treatment" NodeType="ChanceNode">
                <Prob xmi:id="_5QAg_lmYEeWlgPkqE7tlIg" Value="#"/>
                <MarkovData xsi:type="tree:MarkovTransitionData" xmi:id="_5QAg_1mYEeWlgPkqE7tlIg"/>
                <Node xmi:id="_5QAhAFmYEeWlgPkqE7tlIg" NameID="Node869" Label="Cured" NodeType="TerminalNode">
                  <Prob xmi:id="_5QAhAVmYEeWlgPkqE7tlIg" Value="pCure"/>
                  <MarkovData xsi:type="tree:MarkovJumpTransitionData" xmi:id="_5QAhAlmYEeWlgPkqE7tlIg" MarkovJumpState="Cured, on BDQ, any res"/>
                </Node>
                <Node xmi:id="_5QAhA1mYEeWlgPkqF6tlIg" NameID="Node870" Label="Continue Not Cured" NodeType="TerminalNode">
                  <Prob xmi:id="_5QAhBFmYEeWlgPkqF6tlIg" Value="#"/>
                  <MarkovData xsi:type="tree:MarkovJumpTransitionData" xmi:id="_5QAhBVmYEeWlgPkqF6tlIg" MarkovJumpState="MDR, BDQ-R, on BDQ, C-"/>
                </Node>
              </Node>
            </Node>
          </Node>
        </Node>
        <Node xmi:id="_5QAhBlmYEeWlgPkqF6tlIg" NameID="Node871" Label="pre-XDR, BDQ-S, on BDQ, C+" NodeType="ChanceNode">
          <Prob xmi:id="_5QAhB1mYEeWlgPkqF6tlIg" Value="InitPreXDR*GetBDQMDR"/>
          <MarkovData xsi:type="tree:MarkovNonAbsorbingStateData" xmi:id="_5QAhCFmYEeWlgPkqG5tlIg"/>
          <Definition xmi:id="_1lLSEHwJEeWOccOrL0MxXg" Variable="pDefault" Value="0.0029 + 0.0029*DefaultBDQPercent"/>
          <Definition xmi:id="_UInIUHyQEeWWzpPBD8jXgA" Variable="pDie" Value="pDieTreatedTB + pDieBDQ"/>
          <Node xmi:id="_5QAhCVmYEeWlgPkqG5tlIg" NameID="Node872" Label="Die" NodeType="TerminalNode">
            <Prob xmi:id="_5QAhClmYEeWlgPkqG5tlIg" Value="pDie"/>
            <MarkovData xsi:type="tree:MarkovJumpTransitionData" xmi:id="_5QAhC1mYEeWlgPkqG5tlIg" MarkovJumpState="Death"/>
          </Node>
          <Node xmi:id="_5QAhDFmYEeWlgPkqG5tlIg" NameID="Node873" Label="Survive" NodeType="ChanceNode">
            <Prob xmi:id="_5QAhDVmYEeWlgPkqH4tlIg" Value="#"/>
            <MarkovData xsi:type="tree:MarkovTransitionData" xmi:id="_5QAhDlmYEeWlgPkqH4tlIg"/>
            <Node xmi:id="_5QAhD1mYEeWlgPkqH4tlIg" NameID="Node874" Label="Stop Treatment - Routine" NodeType="TerminalNode">
              <Prob xmi:id="_5QAhEFmYEeWlgPkqH4tlIg" Value="pEnd"/>
              <MarkovData xsi:type="tree:MarkovJumpTransitionData" xmi:id="_5QAhEVmYEeWlgPkqH4tlIg" MarkovJumpState="pre-XDR, BDQ-S, untreated, C+"/>
            </Node>
            <Node xmi:id="_5QAhElmYEeWlgPkqI3tlIg" NameID="Node875" Label="Continue Treatment" NodeType="ChanceNode">
              <Prob xmi:id="_5QAhE1mYEeWlgPkqI3tlIg" Value="#"/>
              <MarkovData xsi:type="tree:MarkovTransitionData" xmi:id="_5QAhFFmYEeWlgPkqI3tlIg"/>
              <Node xmi:id="_5QAhFVmYEeWlgPkqI3tlIg" NameID="Node876" Label="Default" NodeType="TerminalNode">
                <Prob xmi:id="_5QAhFlmYEeWlgPkqI3tlIg" Value="pDefault"/>
                <MarkovData xsi:type="tree:MarkovJumpTransitionData" xmi:id="_5QAhF1mYEeWlgPkqJ2tlIg" MarkovJumpState="pre-XDR, BDQ-S, untreated, C+"/>
              </Node>
              <Node xmi:id="_5QAhGFmYEeWlgPkqJ2tlIg" NameID="Node877" Label="Continue Treatment" NodeType="ChanceNode">
                <Prob xmi:id="_5QAhGVmYEeWlgPkqJ2tlIg" Value="#"/>
                <MarkovData xsi:type="tree:MarkovTransitionData" xmi:id="_5QAhGlmYEeWlgPkqJ2tlIg"/>
                <Node xmi:id="_5QAhG1mYEeWlgPkqJ2tlIg" NameID="Node878" Label="Converted" NodeType="TerminalNode">
                  <Prob xmi:id="_5QAhHFmYEeWlgPkqK1tlIg" Value="pConvertPreXDR_BDQ"/>
                  <MarkovData xsi:type="tree:MarkovJumpTransitionData" xmi:id="_5QAhHVmYEeWlgPkqK1tlIg" MarkovJumpState="pre-XDR, BDQ-S, on BDQ, C-"/>
                </Node>
                <Node xmi:id="_5QAhHlmYEeWlgPkqK1tlIg" NameID="Node879" Label="Continue Not Converted" NodeType="ChanceNode">
                  <Prob xmi:id="_5QAhH1mYEeWlgPkqK1tlIg" Value="#"/>
                  <MarkovData xsi:type="tree:MarkovTransitionData" xmi:id="_5QAhIFmYEeWlgPkqK1tlIg"/>
                  <Node xmi:id="_5QAhIVmYEeWlgPkqL0tlIg" NameID="Node880" Label="Acquire XDR" NodeType="TerminalNode">
                    <Prob xmi:id="_5QAhIlmYEeWlgPkqL0tlIg" Value="pAcquireXDR_BDQ"/>
                    <MarkovData xsi:type="tree:MarkovJumpTransitionData" xmi:id="_5QAhI1mYEeWlgPkqL0tlIg" MarkovJumpState="XDR, BDQ-S, on BDQ, C+">
                      <TransitionReward xmi:id="_5QAhJFmYEeWlgPkqL0tlIg" Set="2" Value="1"/>
                    </MarkovData>
                  </Node>
                  <Node xmi:id="_5QAhJVmYEeWlgPkqL0tlIg" NameID="Node881" Label="Continue Pre-XDR" NodeType="ChanceNode">
                    <Prob xmi:id="_5QAhJlmYEeWlgPkqMztlIg" Value="#"/>
                    <MarkovData xsi:type="tree:MarkovTransitionData" xmi:id="_5QAhJ1mYEeWlgPkqMztlIg"/>
                    <Node xmi:id="_5QAhKFmYEeWlgPkqMztlIg" NameID="Node882" Label="Acquire BDQ-R" NodeType="TerminalNode">
                      <Prob xmi:id="_5QAhKVmYEeWlgPkqMztlIg" Value="pAcquireBDQR_PreXDR"/>
                      <MarkovData xsi:type="tree:MarkovJumpTransitionData" xmi:id="_5QAhKlmYEeWlgPkqMztlIg" MarkovJumpState="pre-XDR, BDQ-R, on BDQ, C+">
                        <TransitionReward xmi:id="_5QAhK1mYEeWlgPkqNytlIg" Set="3" Value="1"/>
                        <TransitionReward xmi:id="_5QAhLFmYEeWlgPkqNytlIg" Set="4" Value="1"/>
                      </MarkovData>
                    </Node>
                    <Node xmi:id="_5QAhLVmYEeWlgPkqNytlIg" NameID="Node883" Label="Continue BDQ-S" NodeType="TerminalNode">
                      <Prob xmi:id="_5QAhLlmYEeWlgPkqNytlIg" Value="#"/>
                      <MarkovData xsi:type="tree:MarkovJumpTransitionData" xmi:id="_5QAhL1mYEeWlgPkqNytlIg" MarkovJumpState="pre-XDR, BDQ-S, on BDQ, C+"/>
                    </Node>
                  </Node>
                </Node>
              </Node>
            </Node>
          </Node>
        </Node>
        <Node xmi:id="_5QAhMFmYEeWlgPkqOxtlIg" NameID="Node884" Label="pre-XDR, BDQ-R, on BDQ, C+" NodeType="ChanceNode">
          <Prob xmi:id="_5QAhMVmYEeWlgPkqOxtlIg" Value="0"/>
          <MarkovData xsi:type="tree:MarkovNonAbsorbingStateData" xmi:id="_5QAhMlmYEeWlgPkqOxtlIg"/>
          <Definition xmi:id="_2SzNEHwJEeWOccOrL0MxXg" Variable="pDefault" Value="0.0029 + 0.0029*DefaultBDQPercent"/>
          <Definition xmi:id="_UroV0HyQEeWWzpPBE7jXgA" Variable="pDie" Value="pDieTreatedTB + pDieBDQ"/>
          <Node xmi:id="_5QAhM1mYEeWlgPkqOxtlIg" NameID="Node885" Label="Die" NodeType="TerminalNode">
            <Prob xmi:id="_5QAhNFmYEeWlgPkqOxtlIg" Value="pDie"/>
            <MarkovData xsi:type="tree:MarkovJumpTransitionData" xmi:id="_5QAhNVmYEeWlgPkqPwtlIg" MarkovJumpState="Death"/>
          </Node>
          <Node xmi:id="_5QAhNlmYEeWlgPkqPwtlIg" NameID="Node886" Label="Survive" NodeType="ChanceNode">
            <Prob xmi:id="_5QAhN1mYEeWlgPkqPwtlIg" Value="#"/>
            <MarkovData xsi:type="tree:MarkovTransitionData" xmi:id="_5QAhOFmYEeWlgPkqPwtlIg"/>
            <Node xmi:id="_5QAhOVmYEeWlgPkqPwtlIg" NameID="Node887" Label="Stop Treatment - Routine" NodeType="TerminalNode">
              <Prob xmi:id="_5QAhOlmYEeWlgPkqQvtlIg" Value="pEnd"/>
              <MarkovData xsi:type="tree:MarkovJumpTransitionData" xmi:id="_5QAhO1mYEeWlgPkqQvtlIg" MarkovJumpState="pre-XDR, BDQ-R, untreated, C+"/>
            </Node>
            <Node xmi:id="_5QAhPFmYEeWlgPkqQvtlIg" NameID="Node888" Label="Continue Treatment" NodeType="ChanceNode">
              <Prob xmi:id="_5QAhPVmYEeWlgPkqQvtlIg" Value="#"/>
              <MarkovData xsi:type="tree:MarkovTransitionData" xmi:id="_5QAhPlmYEeWlgPkqQvtlIg"/>
              <Node xmi:id="_5QAhP1mYEeWlgPkqRutlIg" NameID="Node889" Label="Default" NodeType="TerminalNode">
                <Prob xmi:id="_5QAhQFmYEeWlgPkqRutlIg" Value="pDefault"/>
                <MarkovData xsi:type="tree:MarkovJumpTransitionData" xmi:id="_5QAhQVmYEeWlgPkqRutlIg" MarkovJumpState="pre-XDR, BDQ-R, untreated, C+"/>
              </Node>
              <Node xmi:id="_5QAhQlmYEeWlgPkqRutlIg" NameID="Node890" Label="Continue Treatment" NodeType="ChanceNode">
                <Prob xmi:id="_5QAhQ1mYEeWlgPkqRutlIg" Value="#"/>
                <MarkovData xsi:type="tree:MarkovTransitionData" xmi:id="_5QAhRFmYEeWlgPkqSttlIg"/>
                <Node xmi:id="_5QAhRVmYEeWlgPkqSttlIg" NameID="Node891" Label="Converted" NodeType="TerminalNode">
                  <Prob xmi:id="_5QAhRlmYEeWlgPkqSttlIg" Value="pConvertPreXDR"/>
                  <MarkovData xsi:type="tree:MarkovJumpTransitionData" xmi:id="_5QAhR1mYEeWlgPkqSttlIg" MarkovJumpState="pre-XDR, BDQ-R, on BDQ, C-"/>
                </Node>
                <Node xmi:id="_5QAhSFmYEeWlgPkqSttlIg" NameID="Node892" Label="Continue Not Converted" NodeType="ChanceNode">
                  <Prob xmi:id="_5QAhSVmYEeWlgPkqTstlIg" Value="#"/>
                  <MarkovData xsi:type="tree:MarkovTransitionData" xmi:id="_5QAhSlmYEeWlgPkqTstlIg"/>
                  <Node xmi:id="_5QAhS1mYEeWlgPkqTstlIg" NameID="Node893" Label="Acquire XDR" NodeType="TerminalNode">
                    <Prob xmi:id="_5QAhTFmYEeWlgPkqTstlIg" Value="pAcquireXDR"/>
                    <MarkovData xsi:type="tree:MarkovJumpTransitionData" xmi:id="_5QAhTVmYEeWlgPkqTstlIg" MarkovJumpState="XDR, BDQ-R, on BDQ, C+">
                      <TransitionReward xmi:id="_5QAhTlmYEeWlgPkqUrtlIg" Set="2" Value="1"/>
                      <TransitionReward xmi:id="_5QAhT1mYEeWlgPkqUrtlIg" Set="5" Value="1"/>
                    </MarkovData>
                  </Node>
                  <Node xmi:id="_5QAhUFmYEeWlgPkqUrtlIg" NameID="Node894" Label="Continue Pre-XDR" NodeType="TerminalNode" Node="">
                    <Prob xmi:id="_5QAhUVmYEeWlgPkqUrtlIg" Value="#"/>
                    <MarkovData xsi:type="tree:MarkovJumpTransitionData" xmi:id="_5QAhUlmYEeWlgPkqUrtlIg" MarkovJumpState="pre-XDR, BDQ-R, on BDQ, C+"/>
                  </Node>
                </Node>
              </Node>
            </Node>
          </Node>
        </Node>
        <Node xmi:id="_5QAhU1mYEeWlgPkqVqtlIg" NameID="Node895" Label="pre-XDR, BDQ-S, on BDQ, C-" NodeType="ChanceNode">
          <Prob xmi:id="_5QAhVFmYEeWlgPkqVqtlIg" Value="0"/>
          <MarkovData xsi:type="tree:MarkovNonAbsorbingStateData" xmi:id="_5QAhVVmYEeWlgPkqVqtlIg"/>
          <Definition xmi:id="_25ojkHwJEeWOccOrMzMxXg" Variable="pDefault" Value="0.0029 + 0.0029*DefaultBDQPercent"/>
          <Definition xmi:id="_wFx90HyQEeWWzpPBH4jXgA" Variable="pDie" Value="pDieWell + pDieBDQ"/>
          <Definition xmi:id="_sPnw0ILAEeW-ZNpVA_nceQ" Variable="RelapseProp" Value="RelapsePropPreXDR*BDQRelapseRR"/>
          <Node xmi:id="_5QAhVlmYEeWlgPkqVqtlIg" NameID="Node896" Label="Die" NodeType="TerminalNode">
            <Prob xmi:id="_5QAhV1mYEeWlgPkqVqtlIg" Value="pDie"/>
            <MarkovData xsi:type="tree:MarkovJumpTransitionData" xmi:id="_5QAhWFmYEeWlgPkqWptlIg" MarkovJumpState="Death"/>
          </Node>
          <Node xmi:id="_5QAhWVmYEeWlgPkqWptlIg" NameID="Node897" Label="Survive" NodeType="ChanceNode">
            <Prob xmi:id="_5QAhWlmYEeWlgPkqWptlIg" Value="#"/>
            <MarkovData xsi:type="tree:MarkovTransitionData" xmi:id="_5QAhW1mYEeWlgPkqWptlIg"/>
            <Node xmi:id="_5QAhXFmYEeWlgPkqWptlIg" NameID="Node898" Label="Stop Treatment - Routine" NodeType="TerminalNode">
              <Prob xmi:id="_5QAhXVmYEeWlgPkqXotlIg" Value="pEnd"/>
              <MarkovData xsi:type="tree:MarkovJumpTransitionData" xmi:id="_5QAhXlmYEeWlgPkqXotlIg" MarkovJumpState="pre-XDR, BDQ-S, untreated, C-"/>
            </Node>
            <Node xmi:id="_5QAhX1mYEeWlgPkqXotlIg" NameID="Node899" Label="Continue Treatment" NodeType="ChanceNode">
              <Prob xmi:id="_5QAhYFmYEeWlgPkqXotlIg" Value="#"/>
              <MarkovData xsi:type="tree:MarkovTransitionData" xmi:id="_5QAhYVmYEeWlgPkqXotlIg"/>
              <Node xmi:id="_5QAhYlmYEeWlgPkqYntlIg" NameID="Node900" Label="Default" NodeType="TerminalNode">
                <Prob xmi:id="_5QAhY1mYEeWlgPkqYntlIg" Value="pDefault"/>
                <MarkovData xsi:type="tree:MarkovJumpTransitionData" xmi:id="_5QAhZFmYEeWlgPkqYntlIg" MarkovJumpState="pre-XDR, BDQ-S, untreated, C-"/>
              </Node>
              <Node xmi:id="_5QAhZVmYEeWlgPkqYntlIg" NameID="Node901" Label="Continue Treatment" NodeType="ChanceNode">
                <Prob xmi:id="_5QAhZlmYEeWlgPkqYntlIg" Value="#"/>
                <MarkovData xsi:type="tree:MarkovTransitionData" xmi:id="_5QAhZ1mYEeWlgPkqZmtlIg"/>
                <Node xmi:id="_5QAhaFmYEeWlgPkqZmtlIg" NameID="Node902" Label="Cured" NodeType="TerminalNode">
                  <Prob xmi:id="_5QAhaVmYEeWlgPkqZmtlIg" Value="pCure"/>
                  <MarkovData xsi:type="tree:MarkovJumpTransitionData" xmi:id="_5QAhalmYEeWlgPkqZmtlIg" MarkovJumpState="Cured, on BDQ, any res"/>
                </Node>
                <Node xmi:id="_5QAha1mYEeWlgPkqZmtlIg" NameID="Node903" Label="Continue Not Cured" NodeType="TerminalNode">
                  <Prob xmi:id="_5QAhbFmYEeWlgPkqaltlIg" Value="#"/>
                  <MarkovData xsi:type="tree:MarkovJumpTransitionData" xmi:id="_5QAhbVmYEeWlgPkqaltlIg" MarkovJumpState="pre-XDR, BDQ-S, on BDQ, C-"/>
                </Node>
              </Node>
            </Node>
          </Node>
        </Node>
        <Node xmi:id="_5QAhblmYEeWlgPkqaltlIg" NameID="Node904" Label="pre-XDR, BDQ-R, on BDQ, C-" NodeType="ChanceNode">
          <Prob xmi:id="_5QAhb1mYEeWlgPkqaltlIg" Value="0"/>
          <MarkovData xsi:type="tree:MarkovNonAbsorbingStateData" xmi:id="_5QAhcFmYEeWlgPkqaltlIg"/>
          <Definition xmi:id="_3lp8EHwJEeWOccOrMzMxXg" Variable="pDefault" Value="0.0029 + 0.0029*DefaultBDQPercent"/>
          <Definition xmi:id="_wsTyUHyQEeWWzpPBI3jXgA" Variable="pDie" Value="pDieWell + pDieBDQ"/>
          <Definition xmi:id="_ZBUTcILBEeW-ZNpVC9nceQ" Variable="RelapseProp" Value="RelapsePropPreXDR"/>
          <Node xmi:id="_5QAhcVmYEeWlgPkqbktlIg" NameID="Node905" Label="Die" NodeType="TerminalNode">
            <Prob xmi:id="_5QAhclmYEeWlgPkqbktlIg" Value="pDie"/>
            <MarkovData xsi:type="tree:MarkovJumpTransitionData" xmi:id="_5QAhc1mYEeWlgPkqbktlIg" MarkovJumpState="Death"/>
          </Node>
          <Node xmi:id="_5QAhdFmYEeWlgPkqbktlIg" NameID="Node906" Label="Survive" NodeType="ChanceNode">
            <Prob xmi:id="_5QAhdVmYEeWlgPkqbktlIg" Value="#"/>
            <MarkovData xsi:type="tree:MarkovTransitionData" xmi:id="_5QAhdlmYEeWlgPkqcjtlIg"/>
            <Node xmi:id="_5QAhd1mYEeWlgPkqcjtlIg" NameID="Node907" Label="Stop Treatment - Routine" NodeType="TerminalNode">
              <Prob xmi:id="_5QAheFmYEeWlgPkqcjtlIg" Value="pEnd"/>
              <MarkovData xsi:type="tree:MarkovJumpTransitionData" xmi:id="_5QAheVmYEeWlgPkqcjtlIg" MarkovJumpState="pre-XDR, BDQ-R, untreated, C-"/>
            </Node>
            <Node xmi:id="_5QAhelmYEeWlgPkqcjtlIg" NameID="Node908" Label="Continue Treatment" NodeType="ChanceNode">
              <Prob xmi:id="_5QAhe1mYEeWlgPkqditlIg" Value="#"/>
              <MarkovData xsi:type="tree:MarkovTransitionData" xmi:id="_5QAhfFmYEeWlgPkqditlIg"/>
              <Node xmi:id="_5QAhfVmYEeWlgPkqditlIg" NameID="Node909" Label="Default" NodeType="TerminalNode">
                <Prob xmi:id="_5QAhflmYEeWlgPkqditlIg" Value="pDefault"/>
                <MarkovData xsi:type="tree:MarkovJumpTransitionData" xmi:id="_5QAhf1mYEeWlgPkqditlIg" MarkovJumpState="pre-XDR, BDQ-R, untreated, C-"/>
              </Node>
              <Node xmi:id="_5QAhgFmYEeWlgPkqehtlIg" NameID="Node910" Label="Continue Treatment" NodeType="ChanceNode">
                <Prob xmi:id="_5QAhgVmYEeWlgPkqehtlIg" Value="#"/>
                <MarkovData xsi:type="tree:MarkovTransitionData" xmi:id="_5QAhglmYEeWlgPkqehtlIg"/>
                <Node xmi:id="_5QAhg1mYEeWlgPkqehtlIg" NameID="Node911" Label="Cured" NodeType="TerminalNode">
                  <Prob xmi:id="_5QAhhFmYEeWlgPkqehtlIg" Value="pCure"/>
                  <MarkovData xsi:type="tree:MarkovJumpTransitionData" xmi:id="_5QAhhVmYEeWlgPkqfgtlIg" MarkovJumpState="Cured, on BDQ, any res"/>
                </Node>
                <Node xmi:id="_5QAhhlmYEeWlgPkqfgtlIg" NameID="Node912" Label="Continue Not Cured" NodeType="TerminalNode">
                  <Prob xmi:id="_5QAhh1mYEeWlgPkqfgtlIg" Value="#"/>
                  <MarkovData xsi:type="tree:MarkovJumpTransitionData" xmi:id="_5QAhiFmYEeWlgPkqfgtlIg" MarkovJumpState="pre-XDR, BDQ-R, on BDQ, C-"/>
                </Node>
              </Node>
            </Node>
          </Node>
        </Node>
        <Node xmi:id="_5QAhiVmYEeWlgPkqfgtlIg" NameID="Node913" Label="XDR, BDQ-S, on BDQ, C+" NodeType="ChanceNode">
          <Prob xmi:id="_5QAhilmYEeWlgPkqgftlIg" Value="InitXDR*GetBDQMDR"/>
          <MarkovData xsi:type="tree:MarkovNonAbsorbingStateData" xmi:id="_5QAhi1mYEeWlgPkqgftlIg"/>
          <Definition xmi:id="_4KqGkHwJEeWOccOrMzMxXg" Variable="pDefault" Value="0.0029 + 0.0029*DefaultBDQPercent"/>
          <Definition xmi:id="_VsBb0HyQEeWWzpPBE7jXgA" Variable="pDie" Value="pDieTreatedTB + pDieBDQ"/>
          <Node xmi:id="_5QAhjFmYEeWlgPkqgftlIg" NameID="Node914" Label="Die" NodeType="TerminalNode">
            <Prob xmi:id="_5QAhjVmYEeWlgPkqgftlIg" Value="pDie"/>
            <MarkovData xsi:type="tree:MarkovJumpTransitionData" xmi:id="_5QAhjlmYEeWlgPkqgftlIg" MarkovJumpState="Death"/>
          </Node>
          <Node xmi:id="_5QAhj1mYEeWlgPkqhetlIg" NameID="Node915" Label="Survive" NodeType="ChanceNode">
            <Prob xmi:id="_5QAhkFmYEeWlgPkqhetlIg" Value="#"/>
            <MarkovData xsi:type="tree:MarkovTransitionData" xmi:id="_5QAhkVmYEeWlgPkqhetlIg"/>
            <Node xmi:id="_5QAhklmYEeWlgPkqhetlIg" NameID="Node916" Label="Stop Treatment - Routine" NodeType="TerminalNode">
              <Prob xmi:id="_5QAhk1mYEeWlgPkqhetlIg" Value="pEnd"/>
              <MarkovData xsi:type="tree:MarkovJumpTransitionData" xmi:id="_5QAhlFmYEeWlgPkqidtlIg" MarkovJumpState="XDR, BDQ-S, untreated, C+"/>
            </Node>
            <Node xmi:id="_5QAhlVmYEeWlgPkqidtlIg" NameID="Node917" Label="Continue Treatment" NodeType="ChanceNode">
              <Prob xmi:id="_5QAhllmYEeWlgPkqidtlIg" Value="#"/>
              <MarkovData xsi:type="tree:MarkovTransitionData" xmi:id="_5QAhl1mYEeWlgPkqidtlIg"/>
              <Node xmi:id="_5QAhmFmYEeWlgPkqidtlIg" NameID="Node918" Label="Default" NodeType="TerminalNode">
                <Prob xmi:id="_5QAhmVmYEeWlgPkqjctlIg" Value="pDefault"/>
                <MarkovData xsi:type="tree:MarkovJumpTransitionData" xmi:id="_5QAhmlmYEeWlgPkqjctlIg" MarkovJumpState="XDR, BDQ-S, untreated, C+"/>
              </Node>
              <Node xmi:id="_5QAhm1mYEeWlgPkqjctlIg" NameID="Node919" Label="Continue Treatment" NodeType="ChanceNode">
                <Prob xmi:id="_5QAhnFmYEeWlgPkqjctlIg" Value="#"/>
                <MarkovData xsi:type="tree:MarkovTransitionData" xmi:id="_5QAhnVmYEeWlgPkqjctlIg"/>
                <Node xmi:id="_5QAhnlmYEeWlgPkqkbtlIg" NameID="Node920" Label="Converted" NodeType="TerminalNode">
                  <Prob xmi:id="_5QAhn1mYEeWlgPkqkbtlIg" Value="pConvertXDR_BDQ"/>
                  <MarkovData xsi:type="tree:MarkovJumpTransitionData" xmi:id="_5QAhoFmYEeWlgPkqkbtlIg" MarkovJumpState="XDR, BDQ-S, on BDQ, C-"/>
                </Node>
                <Node xmi:id="_5QAhoVmYEeWlgPkqkbtlIg" NameID="Node921" Label="Continue Not Converted" NodeType="ChanceNode">
                  <Prob xmi:id="_5QAholmYEeWlgPkqkbtlIg" Value="#"/>
                  <MarkovData xsi:type="tree:MarkovTransitionData" xmi:id="_5QAho1mYEeWlgPkqlatlIg"/>
                  <Node xmi:id="_5QAhpFmYEeWlgPkqlatlIg" NameID="Node922" Label="Acquire BDQ R" NodeType="TerminalNode">
                    <Prob xmi:id="_5QAhpVmYEeWlgPkqlatlIg" Value="PAcquireBDQR_XDR"/>
                    <MarkovData xsi:type="tree:MarkovJumpTransitionData" xmi:id="_5QAhplmYEeWlgPkqlatlIg" MarkovJumpState="XDR, BDQ-R, on BDQ, C+">
                      <TransitionReward xmi:id="_5QAhp1mYEeWlgPkqlatlIg" Set="3" Value="1"/>
                      <TransitionReward xmi:id="_5QAhqFmYEeWlgPkqmZtlIg" Set="5" Value="1"/>
                    </MarkovData>
                  </Node>
                  <Node xmi:id="_5QAhqVmYEeWlgPkqmZtlIg" NameID="Node923" Label="Continue BDQ S" NodeType="TerminalNode">
                    <Prob xmi:id="_5QAhqlmYEeWlgPkqmZtlIg" Value="#"/>
                    <MarkovData xsi:type="tree:MarkovJumpTransitionData" xmi:id="_5QAhq1mYEeWlgPkqmZtlIg" MarkovJumpState="XDR, BDQ-S, on BDQ, C+"/>
                  </Node>
                </Node>
              </Node>
            </Node>
          </Node>
        </Node>
        <Node xmi:id="_5QAhrFmYEeWlgPkqmZtlIg" NameID="Node924" Label="XDR, BDQ-R, on BDQ, C+" NodeType="ChanceNode">
          <Prob xmi:id="_5QAhrVmYEeWlgPkqnYtlIg" Value="0"/>
          <MarkovData xsi:type="tree:MarkovNonAbsorbingStateData" xmi:id="_5QAhrlmYEeWlgPkqnYtlIg"/>
          <Definition xmi:id="_47CaoHwJEeWOccOrMzMxXg" Variable="pDefault" Value="0.0029 + 0.0029*DefaultBDQPercent"/>
          <Definition xmi:id="_WSBE0HyQEeWWzpPBE7jXgA" Variable="pDie" Value="pDieTreatedTB + pDieBDQ"/>
          <Node xmi:id="_5QAhr1mYEeWlgPkqnYtlIg" NameID="Node925" Label="Die" NodeType="TerminalNode">
            <Prob xmi:id="_5QAhsFmYEeWlgPkqnYtlIg" Value="pDie"/>
            <MarkovData xsi:type="tree:MarkovJumpTransitionData" xmi:id="_5QAhsVmYEeWlgPkqnYtlIg" MarkovJumpState="Death"/>
          </Node>
          <Node xmi:id="_5QAhslmYEeWlgPkqoXtlIg" NameID="Node926" Label="Survive" NodeType="ChanceNode">
            <Prob xmi:id="_5QAhs1mYEeWlgPkqoXtlIg" Value="#"/>
            <MarkovData xsi:type="tree:MarkovTransitionData" xmi:id="_5QAhtFmYEeWlgPkqoXtlIg"/>
            <Node xmi:id="_5QAhtVmYEeWlgPkqoXtlIg" NameID="Node927" Label="Stop Treatment - Routine" NodeType="TerminalNode">
              <Prob xmi:id="_5QAhtlmYEeWlgPkqoXtlIg" Value="pEnd"/>
              <MarkovData xsi:type="tree:MarkovJumpTransitionData" xmi:id="_5QAht1mYEeWlgPkqpWtlIg" MarkovJumpState="XDR, BDQ-R, untreated, C+"/>
            </Node>
            <Node xmi:id="_5QAhuFmYEeWlgPkqpWtlIg" NameID="Node928" Label="Continue Treatment" NodeType="ChanceNode">
              <Prob xmi:id="_5QAhuVmYEeWlgPkqpWtlIg" Value="#"/>
              <MarkovData xsi:type="tree:MarkovTransitionData" xmi:id="_5QAhulmYEeWlgPkqpWtlIg"/>
              <Node xmi:id="_5QAhu1mYEeWlgPkqpWtlIg" NameID="Node929" Label="Default" NodeType="TerminalNode">
                <Prob xmi:id="_5QAhvFmYEeWlgPkqqVtlIg" Value="pDefault"/>
                <MarkovData xsi:type="tree:MarkovJumpTransitionData" xmi:id="_5QAhvVmYEeWlgPkqqVtlIg" MarkovJumpState="XDR, BDQ-R, untreated, C+"/>
              </Node>
              <Node xmi:id="_5QAhvlmYEeWlgPkqqVtlIg" NameID="Node930" Label="Continue Treatment" NodeType="ChanceNode">
                <Prob xmi:id="_5QAhv1mYEeWlgPkqqVtlIg" Value="#"/>
                <MarkovData xsi:type="tree:MarkovTransitionData" xmi:id="_5QAhwFmYEeWlgPkqqVtlIg"/>
                <Node xmi:id="_5QAhwVmYEeWlgPkqrUtlIg" NameID="Node931" Label="Converted" NodeType="TerminalNode">
                  <Prob xmi:id="_5QAhwlmYEeWlgPkqrUtlIg" Value="pConvertXDR"/>
                  <MarkovData xsi:type="tree:MarkovJumpTransitionData" xmi:id="_5QAhw1mYEeWlgPkqrUtlIg" MarkovJumpState="XDR, BDQ-R, on BDQ, C-"/>
                </Node>
                <Node xmi:id="_5QAhxFmYEeWlgPkqrUtlIg" NameID="Node932" Label="Continue Not Converted" NodeType="TerminalNode" Node="">
                  <Prob xmi:id="_5QAhxVmYEeWlgPkqrUtlIg" Value="#"/>
                  <MarkovData xsi:type="tree:MarkovJumpTransitionData" xmi:id="_5QAhxlmYEeWlgPkqsTtlIg" MarkovJumpState="XDR, BDQ-R, on BDQ, C+"/>
                </Node>
              </Node>
            </Node>
          </Node>
        </Node>
        <Node xmi:id="_5QAhx1mYEeWlgPkqsTtlIg" NameID="Node933" Label="XDR, BDQ-S, on BDQ, C-" NodeType="ChanceNode">
          <Prob xmi:id="_5QAhyFmYEeWlgPkqsTtlIg" Value="0"/>
          <MarkovData xsi:type="tree:MarkovNonAbsorbingStateData" xmi:id="_5QAhyVmYEeWlgPkqsTtlIg"/>
          <Definition xmi:id="_5eXKIHwJEeWOccOrMzMxXg" Variable="pDefault" Value="0.0029 + 0.0029*DefaultBDQPercent"/>
          <Definition xmi:id="_xxIFUHyQEeWWzpPBI3jXgA" Variable="pDie" Value="pDieWell + pDieBDQ"/>
          <Definition xmi:id="_ZfNpAILEEeW-ZNpVD8nceQ" Variable="RelapseProp" Value="RelapsePropXDR*BDQRelapseRR"/>
          <Node xmi:id="_5QAhylmYEeWlgPkqsTtlIg" NameID="Node934" Label="Die" NodeType="TerminalNode">
            <Prob xmi:id="_5QAhy1mYEeWlgPkqtStlIg" Value="pDie"/>
            <MarkovData xsi:type="tree:MarkovJumpTransitionData" xmi:id="_5QAhzFmYEeWlgPkqtStlIg" MarkovJumpState="Death"/>
          </Node>
          <Node xmi:id="_5QAhzVmYEeWlgPkqtStlIg" NameID="Node935" Label="Survive" NodeType="ChanceNode">
            <Prob xmi:id="_5QAhzlmYEeWlgPkqtStlIg" Value="#"/>
            <MarkovData xsi:type="tree:MarkovTransitionData" xmi:id="_5QAhz1mYEeWlgPkqtStlIg"/>
            <Node xmi:id="_5QAh0FmYEeWlgPkquRtlIg" NameID="Node936" Label="Stop Treatment - Routine" NodeType="TerminalNode">
              <Prob xmi:id="_5QAh0VmYEeWlgPkquRtlIg" Value="pEnd"/>
              <MarkovData xsi:type="tree:MarkovJumpTransitionData" xmi:id="_5QAh0lmYEeWlgPkquRtlIg" MarkovJumpState="XDR, BDQ-S, untreated, C-"/>
            </Node>
            <Node xmi:id="_5QAh01mYEeWlgPkquRtlIg" NameID="Node937" Label="Continue Treatment" NodeType="ChanceNode">
              <Prob xmi:id="_5QAh1FmYEeWlgPkquRtlIg" Value="#"/>
              <MarkovData xsi:type="tree:MarkovTransitionData" xmi:id="_5QAh1VmYEeWlgPkqvQtlIg"/>
              <Node xmi:id="_5QAh1lmYEeWlgPkqvQtlIg" NameID="Node938" Label="Default" NodeType="TerminalNode">
                <Prob xmi:id="_5QAh11mYEeWlgPkqvQtlIg" Value="pDefault"/>
                <MarkovData xsi:type="tree:MarkovJumpTransitionData" xmi:id="_5QAh2FmYEeWlgPkqvQtlIg" MarkovJumpState="XDR, BDQ-S, untreated, C-"/>
              </Node>
              <Node xmi:id="_5QAh2VmYEeWlgPkqvQtlIg" NameID="Node939" Label="Continue Treatment" NodeType="ChanceNode">
                <Prob xmi:id="_5QAh2lmYEeWlgPkqwPtlIg" Value="#"/>
                <MarkovData xsi:type="tree:MarkovTransitionData" xmi:id="_5QAh21mYEeWlgPkqwPtlIg"/>
                <Node xmi:id="_5QAh3FmYEeWlgPkqwPtlIg" NameID="Node940" Label="Cured" NodeType="TerminalNode">
                  <Prob xmi:id="_5QAh3VmYEeWlgPkqwPtlIg" Value="pCure"/>
                  <MarkovData xsi:type="tree:MarkovJumpTransitionData" xmi:id="_5QAh3lmYEeWlgPkqwPtlIg" MarkovJumpState="Cured, on BDQ, any res"/>
                </Node>
                <Node xmi:id="_5QAh31mYEeWlgPkqxOtlIg" NameID="Node941" Label="Continue Not Cured" NodeType="TerminalNode">
                  <Prob xmi:id="_5QAh4FmYEeWlgPkqxOtlIg" Value="#"/>
                  <MarkovData xsi:type="tree:MarkovJumpTransitionData" xmi:id="_5QAh4VmYEeWlgPkqxOtlIg" MarkovJumpState="XDR, BDQ-S, on BDQ, C-"/>
                </Node>
              </Node>
            </Node>
          </Node>
        </Node>
        <Node xmi:id="_5QAh4lmYEeWlgPkqxOtlIg" NameID="Node942" Label="XDR, BDQ-R, on BDQ, C-" NodeType="ChanceNode">
          <Prob xmi:id="_5QAh41mYEeWlgPkqxOtlIg" Value="0"/>
          <MarkovData xsi:type="tree:MarkovNonAbsorbingStateData" xmi:id="_5QAh5FmYEeWlgPkqyNtlIg"/>
          <Definition xmi:id="_6TYtoHwJEeWOccOrNyMxXg" Variable="pDefault" Value="0.0029 + 0.0029*DefaultBDQPercent"/>
          <Definition xmi:id="_yovp0HyQEeWWzpPBI3jXgA" Variable="pDie" Value="pDieWell + pDieBDQ"/>
          <Definition xmi:id="_z22rIILEEeW-ZNpVF6nceQ" Variable="RelapseProp" Value="RelapsePropXDR"/>
          <Node xmi:id="_5QAh5VmYEeWlgPkqyNtlIg" NameID="Node943" Label="Die" NodeType="TerminalNode">
            <Prob xmi:id="_5QAh5lmYEeWlgPkqyNtlIg" Value="pDie"/>
            <MarkovData xsi:type="tree:MarkovJumpTransitionData" xmi:id="_5QAh51mYEeWlgPkqyNtlIg" MarkovJumpState="Death"/>
          </Node>
          <Node xmi:id="_5QAh6FmYEeWlgPkqyNtlIg" NameID="Node944" Label="Survive" NodeType="ChanceNode">
            <Prob xmi:id="_5QAh6VmYEeWlgPkqzMtlIg" Value="#"/>
            <MarkovData xsi:type="tree:MarkovTransitionData" xmi:id="_5QAh6lmYEeWlgPkqzMtlIg"/>
            <Node xmi:id="_5QAh61mYEeWlgPkqzMtlIg" NameID="Node945" Label="Stop Treatment - Routine" NodeType="TerminalNode">
              <Prob xmi:id="_5QAh7FmYEeWlgPkqzMtlIg" Value="pEnd"/>
              <MarkovData xsi:type="tree:MarkovJumpTransitionData" xmi:id="_5QAh7VmYEeWlgPkqzMtlIg" MarkovJumpState="XDR, BDQ-R, untreated, C-"/>
            </Node>
            <Node xmi:id="_5QAh7lmYEeWlgPkq0LtlIg" NameID="Node946" Label="Continue Treatment" NodeType="ChanceNode">
              <Prob xmi:id="_5QAh71mYEeWlgPkq0LtlIg" Value="#"/>
              <MarkovData xsi:type="tree:MarkovTransitionData" xmi:id="_5QAh8FmYEeWlgPkq0LtlIg"/>
              <Node xmi:id="_5QAh8VmYEeWlgPkq0LtlIg" NameID="Node947" Label="Default" NodeType="TerminalNode">
                <Prob xmi:id="_5QAh8lmYEeWlgPkq0LtlIg" Value="pDefault"/>
                <MarkovData xsi:type="tree:MarkovJumpTransitionData" xmi:id="_5QAh81mYEeWlgPkq1KtlIg" MarkovJumpState="XDR, BDQ-R, untreated, C-"/>
              </Node>
              <Node xmi:id="_5QAh9FmYEeWlgPkq1KtlIg" NameID="Node948" Label="Continue Treatment" NodeType="ChanceNode">
                <Prob xmi:id="_5QAh9VmYEeWlgPkq1KtlIg" Value="#"/>
                <MarkovData xsi:type="tree:MarkovTransitionData" xmi:id="_5QAh9lmYEeWlgPkq1KtlIg"/>
                <Node xmi:id="_5QAh91mYEeWlgPkq1KtlIg" NameID="Node949" Label="Cured" NodeType="TerminalNode">
                  <Prob xmi:id="_5QAh-FmYEeWlgPkq2JtlIg" Value="pCure"/>
                  <MarkovData xsi:type="tree:MarkovJumpTransitionData" xmi:id="_5QAh-VmYEeWlgPkq2JtlIg" MarkovJumpState="Cured, on BDQ, any res"/>
                </Node>
                <Node xmi:id="_5QAh-lmYEeWlgPkq2JtlIg" NameID="Node950" Label="Continue Not Cured" NodeType="TerminalNode">
                  <Prob xmi:id="_5QAh-1mYEeWlgPkq2JtlIg" Value="#"/>
                  <MarkovData xsi:type="tree:MarkovJumpTransitionData" xmi:id="_5QAh_FmYEeWlgPkq2JtlIg" MarkovJumpState="XDR, BDQ-R, on BDQ, C-"/>
                </Node>
              </Node>
            </Node>
          </Node>
        </Node>
        <Node xmi:id="_5QAh_VmYEeWlgPkq3ItlIg" NameID="Node951" Label="Cured, on BDQ, any res" NodeType="ChanceNode">
          <Prob xmi:id="_5QAh_lmYEeWlgPkq3ItlIg" Value="0"/>
          <MarkovData xsi:type="tree:MarkovNonAbsorbingStateData" xmi:id="_5QAh_1mYEeWlgPkq3ItlIg"/>
          <Definition xmi:id="_661IIHwJEeWOccOrNyMxXg" Variable="pDefault" Value="0.0029 + 0.0029*DefaultBDQPercent"/>
          <Definition xmi:id="_z25fAHyQEeWWzpPBI3jXgA" Variable="pDie" Value="pDieWell + pDieBDQ"/>
          <Node xmi:id="_5QAiAFmYEeWlgPkq3ItlIg" NameID="Node952" Label="Die" NodeType="TerminalNode">
            <Prob xmi:id="_5QAiAVmYEeWlgPkq3ItlIg" Value="pDie"/>
            <MarkovData xsi:type="tree:MarkovJumpTransitionData" xmi:id="_5QAiAlmYEeWlgPkq4HtlIg" MarkovJumpState="Death"/>
          </Node>
          <Node xmi:id="_5QAiA1mYEeWlgPkq4HtlIg" NameID="Node953" Label="Survive" NodeType="ChanceNode">
            <Prob xmi:id="_5QAiBFmYEeWlgPkq4HtlIg" Value="#"/>
            <MarkovData xsi:type="tree:MarkovTransitionData" xmi:id="_5QAiBVmYEeWlgPkq4HtlIg"/>
            <Node xmi:id="_5QAiBlmYEeWlgPkq4HtlIg" NameID="Node954" Label="Stop Treatment - Routine" NodeType="TerminalNode">
              <Prob xmi:id="_5QAiB1mYEeWlgPkq5GtlIg" Value="pEnd"/>
              <MarkovData xsi:type="tree:MarkovJumpTransitionData" xmi:id="_5QAiCFmYEeWlgPkq5GtlIg" MarkovJumpState="Cured, untreated, any resistance"/>
            </Node>
            <Node xmi:id="_5QAiCVmYEeWlgPkq5GtlIg" NameID="Node955" Label="Continue Treatment" NodeType="ChanceNode">
              <Prob xmi:id="_5QAiClmYEeWlgPkq5GtlIg" Value="#"/>
              <MarkovData xsi:type="tree:MarkovTransitionData" xmi:id="_5QAiC1mYEeWlgPkq5GtlIg"/>
              <Node xmi:id="_5QAiDFmYEeWlgPkq6FtlIg" NameID="Node956" Label="Default" NodeType="TerminalNode">
                <Prob xmi:id="_5QAiDVmYEeWlgPkq6FtlIg" Value="pDefault"/>
                <MarkovData xsi:type="tree:MarkovJumpTransitionData" xmi:id="_5QAiDlmYEeWlgPkq6FtlIg" MarkovJumpState="Cured, untreated, any resistance"/>
              </Node>
              <Node xmi:id="_5QAiD1mYEeWlgPkq6FtlIg" NameID="Node957" Label="Continue Treatment" NodeType="TerminalNode">
                <Prob xmi:id="_5QAiEFmYEeWlgPkq6FtlIg" Value="#"/>
                <MarkovData xsi:type="tree:MarkovJumpTransitionData" xmi:id="_5QAiEVmYEeWlgPkq7EtlIg" MarkovJumpState="Cured, on BDQ, any res"/>
              </Node>
            </Node>
          </Node>
        </Node>
        <Node xmi:id="_5QAiElmYEeWlgPkq7EtlIg" NameID="Node958" Label="MDR, BDQ-S, on BR, C+" NodeType="ChanceNode">
          <Prob xmi:id="_5QAiE1mYEeWlgPkq7EtlIg" Value="InitMDR*(1-GetBDQMDR)"/>
          <MarkovData xsi:type="tree:MarkovNonAbsorbingStateData" xmi:id="_5QAiFFmYEeWlgPkq7EtlIg"/>
          <Definition xmi:id="_QfCbAHwLEeWOccOrTsMxXg" Variable="pDefault" Value="0.0029"/>
          <Definition xmi:id="__caUIHyREeWWzpPBVqjXgA" Variable="pDie" Value="pDieTreatedTB"/>
          <Node xmi:id="_5QAiFVmYEeWlgPkq7EtlIg" NameID="Node959" Label="Die" NodeType="TerminalNode">
            <Prob xmi:id="_5QAiFlmYEeWlgPkq8DtlIg" Value="pDie"/>
            <MarkovData xsi:type="tree:MarkovJumpTransitionData" xmi:id="_5QAiF1mYEeWlgPkq8DtlIg" MarkovJumpState="Death"/>
          </Node>
          <Node xmi:id="_5QAiGFmYEeWlgPkq8DtlIg" NameID="Node960" Label="Survive" NodeType="ChanceNode">
            <Prob xmi:id="_5QBHkFmYEeWlgPkq8DtlIg" Value="#"/>
            <MarkovData xsi:type="tree:MarkovTransitionData" xmi:id="_5QBHkVmYEeWlgPkq8DtlIg"/>
            <Node xmi:id="_5QBHklmYEeWlgPkq9CtlIg" NameID="Node961" Label="Stop treatment - routine" NodeType="TerminalNode">
              <Prob xmi:id="_5QBHk1mYEeWlgPkq9CtlIg" Value="pEnd"/>
              <MarkovData xsi:type="tree:MarkovJumpTransitionData" xmi:id="_5QBHlFmYEeWlgPkq9CtlIg" MarkovJumpState="MDR, BDQ-S, untreated, C+"/>
            </Node>
            <Node xmi:id="_5QBHlVmYEeWlgPkq9CtlIg" NameID="Node962" Label="Continue treatment" NodeType="ChanceNode">
              <Prob xmi:id="_5QBHllmYEeWlgPkq9CtlIg" Value="#"/>
              <MarkovData xsi:type="tree:MarkovTransitionData" xmi:id="_5QBHl1mYEeWlgPkq-BtlIg"/>
              <Node xmi:id="_5QBHmFmYEeWlgPkq-BtlIg" NameID="Node963" Label="Default" NodeType="TerminalNode">
                <Prob xmi:id="_5QBHmVmYEeWlgPkq-BtlIg" Value="pDefault"/>
                <MarkovData xsi:type="tree:MarkovJumpTransitionData" xmi:id="_5QBHmlmYEeWlgPkq-BtlIg" MarkovJumpState="MDR, BDQ-S, untreated, C+"/>
              </Node>
              <Node xmi:id="_5QBHm1mYEeWlgPkq-BtlIg" NameID="Node964" Label="Continue Treatment" NodeType="ChanceNode">
                <Prob xmi:id="_5QBHnFmYEeWlgPkq_AtlIg" Value="#"/>
                <MarkovData xsi:type="tree:MarkovTransitionData" xmi:id="_5QBHnVmYEeWlgPkq_AtlIg"/>
                <Node xmi:id="_5QBHnlmYEeWlgPkq_AtlIg" NameID="Node965" Label="Convert" NodeType="TerminalNode" Node="">
                  <Prob xmi:id="_5QBHn1mYEeWlgPkq_AtlIg" Value="pConvertMDR"/>
                  <MarkovData xsi:type="tree:MarkovJumpTransitionData" xmi:id="_5QBHoFmYEeWlgPkq_AtlIg" MarkovJumpState="MDR, BDQ-S, on BR, C-"/>
                </Node>
                <Node xmi:id="_5QBHoVmYEeWlgPkqA_tlIg" NameID="Node966" Label="Continue Not Converted" NodeType="ChanceNode">
                  <Prob xmi:id="_5QBHolmYEeWlgPkqA_tlIg" Value="#"/>
                  <MarkovData xsi:type="tree:MarkovTransitionData" xmi:id="_5QBHo1mYEeWlgPkqA_tlIg"/>
                  <Node xmi:id="_5QBHpFmYEeWlgPkqA_tlIg" NameID="Node967" Label="Acquire Pre-XDR" NodeType="TerminalNode" Node="">
                    <Prob xmi:id="_5QBHpVmYEeWlgPkqA_tlIg" Value="pAcquirePreXDR"/>
                    <MarkovData xsi:type="tree:MarkovJumpTransitionData" xmi:id="_5QBHplmYEeWlgPkqB-tlIg" MarkovJumpState="pre-XDR, BDQ-S, on BR, C+">
                      <TransitionReward xmi:id="_5QBHp1mYEeWlgPkqB-tlIg" Set="1" Value="1"/>
                    </MarkovData>
                  </Node>
                  <Node xmi:id="_5QBHqFmYEeWlgPkqB-tlIg" NameID="Node968" Label="Continue MDR" NodeType="TerminalNode" Node="">
                    <Prob xmi:id="_5QBHqVmYEeWlgPkqB-tlIg" Value="#"/>
                    <MarkovData xsi:type="tree:MarkovJumpTransitionData" xmi:id="_5QBHqlmYEeWlgPkqB-tlIg" MarkovJumpState="MDR, BDQ-S, on BR, C+"/>
                  </Node>
                </Node>
              </Node>
            </Node>
          </Node>
        </Node>
        <Node xmi:id="_5QBHq1mYEeWlgPkqC9tlIg" NameID="Node969" Label="MDR, BDQ-R, on BR, C+" NodeType="ChanceNode">
          <Prob xmi:id="_5QBHrFmYEeWlgPkqC9tlIg" Value="0"/>
          <MarkovData xsi:type="tree:MarkovNonAbsorbingStateData" xmi:id="_5QBHrVmYEeWlgPkqC9tlIg"/>
          <Definition xmi:id="_RMD5EHwLEeWOccOrTsMxXg" Variable="pDefault" Value="0.0029"/>
          <Definition xmi:id="__-XKoHyREeWWzpPBVqjXgA" Variable="pDie" Value="pDieTreatedTB"/>
          <Node xmi:id="_5QBHrlmYEeWlgPkqC9tlIg" NameID="Node970" Label="Die" NodeType="TerminalNode">
            <Prob xmi:id="_5QBHr1mYEeWlgPkqC9tlIg" Value="pDie"/>
            <MarkovData xsi:type="tree:MarkovJumpTransitionData" xmi:id="_5QBHsFmYEeWlgPkqD8tlIg" MarkovJumpState="Death"/>
          </Node>
          <Node xmi:id="_5QBHsVmYEeWlgPkqD8tlIg" NameID="Node971" Label="Survive" NodeType="ChanceNode">
            <Prob xmi:id="_5QBHslmYEeWlgPkqD8tlIg" Value="#"/>
            <MarkovData xsi:type="tree:MarkovTransitionData" xmi:id="_5QBHs1mYEeWlgPkqD8tlIg"/>
            <Node xmi:id="_5QBHtFmYEeWlgPkqD8tlIg" NameID="Node972" Label="Stop treatment - routine" NodeType="TerminalNode">
              <Prob xmi:id="_5QBHtVmYEeWlgPkqE7tlIg" Value="pEnd"/>
              <MarkovData xsi:type="tree:MarkovJumpTransitionData" xmi:id="_5QBHtlmYEeWlgPkqE7tlIg" MarkovJumpState="MDR, BDQ-R, untreated, C+"/>
            </Node>
            <Node xmi:id="_5QBHt1mYEeWlgPkqE7tlIg" NameID="Node973" Label="Continue treatment" NodeType="ChanceNode">
              <Prob xmi:id="_5QBHuFmYEeWlgPkqE7tlIg" Value="#"/>
              <MarkovData xsi:type="tree:MarkovTransitionData" xmi:id="_5QBHuVmYEeWlgPkqE7tlIg"/>
              <Node xmi:id="_5QBHulmYEeWlgPkqF6tlIg" NameID="Node974" Label="Default" NodeType="TerminalNode">
                <Prob xmi:id="_5QBHu1mYEeWlgPkqF6tlIg" Value="pDefault"/>
                <MarkovData xsi:type="tree:MarkovJumpTransitionData" xmi:id="_5QBHvFmYEeWlgPkqF6tlIg" MarkovJumpState="MDR, BDQ-R, untreated, C+"/>
              </Node>
              <Node xmi:id="_5QBHvVmYEeWlgPkqF6tlIg" NameID="Node975" Label="Continue Treatment" NodeType="ChanceNode">
                <Prob xmi:id="_5QBHvlmYEeWlgPkqF6tlIg" Value="#"/>
                <MarkovData xsi:type="tree:MarkovTransitionData" xmi:id="_5QBHv1mYEeWlgPkqG5tlIg"/>
                <Node xmi:id="_5QBHwFmYEeWlgPkqG5tlIg" NameID="Node976" Label="Convert" NodeType="TerminalNode" Node="">
                  <Prob xmi:id="_5QBHwVmYEeWlgPkqG5tlIg" Value="pConvertMDR"/>
                  <MarkovData xsi:type="tree:MarkovJumpTransitionData" xmi:id="_5QBHwlmYEeWlgPkqG5tlIg" MarkovJumpState="MDR, BDQ-R, on BR, C-"/>
                </Node>
                <Node xmi:id="_5QBHw1mYEeWlgPkqG5tlIg" NameID="Node977" Label="Continue Not Converted" NodeType="ChanceNode">
                  <Prob xmi:id="_5QBHxFmYEeWlgPkqH4tlIg" Value="#"/>
                  <MarkovData xsi:type="tree:MarkovTransitionData" xmi:id="_5QBHxVmYEeWlgPkqH4tlIg"/>
                  <Node xmi:id="_5QBHxlmYEeWlgPkqH4tlIg" NameID="Node978" Label="Acquire Pre-XDR" NodeType="TerminalNode" Node="">
                    <Prob xmi:id="_5QBHx1mYEeWlgPkqH4tlIg" Value="pAcquirePreXDR"/>
                    <MarkovData xsi:type="tree:MarkovJumpTransitionData" xmi:id="_5QBHyFmYEeWlgPkqH4tlIg" MarkovJumpState="pre-XDR, BDQ-R, on BR, C+">
                      <TransitionReward xmi:id="_5QBHyVmYEeWlgPkqI3tlIg" Set="1" Value="1"/>
                      <TransitionReward xmi:id="_5QBHylmYEeWlgPkqI3tlIg" Set="4" Value="1"/>
                    </MarkovData>
                  </Node>
                  <Node xmi:id="_5QBHy1mYEeWlgPkqI3tlIg" NameID="Node979" Label="Continue MDR" NodeType="TerminalNode" Node="">
                    <Prob xmi:id="_5QBHzFmYEeWlgPkqI3tlIg" Value="#"/>
                    <MarkovData xsi:type="tree:MarkovJumpTransitionData" xmi:id="_5QBHzVmYEeWlgPkqI3tlIg" MarkovJumpState="MDR, BDQ-R, on BR, C+"/>
                  </Node>
                </Node>
              </Node>
            </Node>
          </Node>
        </Node>
        <Node xmi:id="_5QBHzlmYEeWlgPkqJ2tlIg" NameID="Node980" Label="MDR, BDQ-S, on BR, C-" NodeType="ChanceNode">
          <Prob xmi:id="_5QBHz1mYEeWlgPkqJ2tlIg" Value="0"/>
          <MarkovData xsi:type="tree:MarkovNonAbsorbingStateData" xmi:id="_5QBH0FmYEeWlgPkqJ2tlIg"/>
          <Definition xmi:id="_R1t6EHwLEeWOccOrTsMxXg" Variable="pDefault" Value="0.0029"/>
          <Definition xmi:id="_hDJPoHyREeWWzpPBPwjXgA" Variable="pDie" Value="pDieWell"/>
          <Definition xmi:id="_-Qw3gIK_EeWnbaQlB-zvuQ" Variable="RelapseProp" Value="RelapsePropMDR"/>
          <Node xmi:id="_5QBH0VmYEeWlgPkqJ2tlIg" NameID="Node981" Label="Die" NodeType="TerminalNode">
            <Prob xmi:id="_5QBH0lmYEeWlgPkqJ2tlIg" Value="pDie"/>
            <MarkovData xsi:type="tree:MarkovJumpTransitionData" xmi:id="_5QBH01mYEeWlgPkqK1tlIg" MarkovJumpState="Death"/>
          </Node>
          <Node xmi:id="_5QBH1FmYEeWlgPkqK1tlIg" NameID="Node982" Label="Survive" NodeType="ChanceNode">
            <Prob xmi:id="_5QBH1VmYEeWlgPkqK1tlIg" Value="#"/>
            <MarkovData xsi:type="tree:MarkovTransitionData" xmi:id="_5QBH1lmYEeWlgPkqK1tlIg"/>
            <Node xmi:id="_5QBH11mYEeWlgPkqK1tlIg" NameID="Node983" Label="Stop treatment - routine" NodeType="TerminalNode">
              <Prob xmi:id="_5QBH2FmYEeWlgPkqL0tlIg" Value="pEnd"/>
              <MarkovData xsi:type="tree:MarkovJumpTransitionData" xmi:id="_5QBH2VmYEeWlgPkqL0tlIg" MarkovJumpState="MDR, BDQ-S, untreated, C-"/>
            </Node>
            <Node xmi:id="_5QBH2lmYEeWlgPkqL0tlIg" NameID="Node984" Label="Continue treatment" NodeType="ChanceNode">
              <Prob xmi:id="_5QBH21mYEeWlgPkqL0tlIg" Value="#"/>
              <MarkovData xsi:type="tree:MarkovTransitionData" xmi:id="_5QBH3FmYEeWlgPkqL0tlIg"/>
              <Node xmi:id="_5QBH3VmYEeWlgPkqMztlIg" NameID="Node985" Label="Default" NodeType="TerminalNode">
                <Prob xmi:id="_5QBH3lmYEeWlgPkqMztlIg" Value="pDefault"/>
                <MarkovData xsi:type="tree:MarkovJumpTransitionData" xmi:id="_5QBH31mYEeWlgPkqMztlIg" MarkovJumpState="MDR, BDQ-S, untreated, C-"/>
              </Node>
              <Node xmi:id="_5QBH4FmYEeWlgPkqMztlIg" NameID="Node986" Label="Continue Treatment" NodeType="ChanceNode">
                <Prob xmi:id="_5QBH4VmYEeWlgPkqMztlIg" Value="#"/>
                <MarkovData xsi:type="tree:MarkovTransitionData" xmi:id="_5QBH4lmYEeWlgPkqNytlIg"/>
                <Node xmi:id="_5QBH41mYEeWlgPkqNytlIg" NameID="Node987" Label="Cured" NodeType="TerminalNode">
                  <Prob xmi:id="_5QBH5FmYEeWlgPkqNytlIg" Value="pCure"/>
                  <MarkovData xsi:type="tree:MarkovJumpTransitionData" xmi:id="_5QBH5VmYEeWlgPkqNytlIg" MarkovJumpState="Cured, on BR, MDR"/>
                </Node>
                <Node xmi:id="_5QBH5lmYEeWlgPkqNytlIg" NameID="Node988" Label="Continue Not Cured" NodeType="TerminalNode">
                  <Prob xmi:id="_5QBH51mYEeWlgPkqOxtlIg" Value="#"/>
                  <MarkovData xsi:type="tree:MarkovJumpTransitionData" xmi:id="_5QBH6FmYEeWlgPkqOxtlIg" MarkovJumpState="MDR, BDQ-S, on BR, C-"/>
                </Node>
              </Node>
            </Node>
          </Node>
        </Node>
        <Node xmi:id="_5QBH6VmYEeWlgPkqOxtlIg" NameID="Node989" Label="MDR, BDQ-R, on BR, C-" NodeType="ChanceNode">
          <Prob xmi:id="_5QBH6lmYEeWlgPkqOxtlIg" Value="0"/>
          <MarkovData xsi:type="tree:MarkovNonAbsorbingStateData" xmi:id="_5QBH61mYEeWlgPkqOxtlIg"/>
          <Definition xmi:id="_ScZfkHwLEeWOccOrUrMxXg" Variable="pDefault" Value="0.0029"/>
          <Definition xmi:id="_iCi3IHyREeWWzpPBPwjXgA" Variable="pDie" Value="pDieWell"/>
          <Definition xmi:id="_-_wrgIK_EeWnbaQlB-zvuQ" Variable="RelapseProp" Value="RelapsePropMDR"/>
          <Node xmi:id="_5QBH7FmYEeWlgPkqPwtlIg" NameID="Node990" Label="Die" NodeType="TerminalNode">
            <Prob xmi:id="_5QBH7VmYEeWlgPkqPwtlIg" Value="pDie"/>
            <MarkovData xsi:type="tree:MarkovJumpTransitionData" xmi:id="_5QBH7lmYEeWlgPkqPwtlIg" MarkovJumpState="Death"/>
          </Node>
          <Node xmi:id="_5QBH71mYEeWlgPkqPwtlIg" NameID="Node991" Label="Survive" NodeType="ChanceNode">
            <Prob xmi:id="_5QBH8FmYEeWlgPkqPwtlIg" Value="#"/>
            <MarkovData xsi:type="tree:MarkovTransitionData" xmi:id="_5QBH8VmYEeWlgPkqQvtlIg"/>
            <Node xmi:id="_5QBH8lmYEeWlgPkqQvtlIg" NameID="Node992" Label="Stop treatment - routine" NodeType="TerminalNode">
              <Prob xmi:id="_5QBH81mYEeWlgPkqQvtlIg" Value="pEnd"/>
              <MarkovData xsi:type="tree:MarkovJumpTransitionData" xmi:id="_5QBH9FmYEeWlgPkqQvtlIg" MarkovJumpState="MDR, BDQ-R, untreated, C-"/>
            </Node>
            <Node xmi:id="_5QBH9VmYEeWlgPkqQvtlIg" NameID="Node993" Label="Continue treatment" NodeType="ChanceNode">
              <Prob xmi:id="_5QBH9lmYEeWlgPkqRutlIg" Value="#"/>
              <MarkovData xsi:type="tree:MarkovTransitionData" xmi:id="_5QBH91mYEeWlgPkqRutlIg"/>
              <Node xmi:id="_5QBH-FmYEeWlgPkqRutlIg" NameID="Node994" Label="Default" NodeType="TerminalNode">
                <Prob xmi:id="_5QBH-VmYEeWlgPkqRutlIg" Value="pDefault"/>
                <MarkovData xsi:type="tree:MarkovJumpTransitionData" xmi:id="_5QBH-lmYEeWlgPkqRutlIg" MarkovJumpState="MDR, BDQ-R, untreated, C-"/>
              </Node>
              <Node xmi:id="_5QBH-1mYEeWlgPkqSttlIg" NameID="Node995" Label="Continue Treatment" NodeType="ChanceNode">
                <Prob xmi:id="_5QBH_FmYEeWlgPkqSttlIg" Value="#"/>
                <MarkovData xsi:type="tree:MarkovTransitionData" xmi:id="_5QBH_VmYEeWlgPkqSttlIg"/>
                <Node xmi:id="_5QBH_lmYEeWlgPkqSttlIg" NameID="Node996" Label="Cured" NodeType="TerminalNode" Node="">
                  <Prob xmi:id="_5QBH_1mYEeWlgPkqSttlIg" Value="pCure"/>
                  <MarkovData xsi:type="tree:MarkovJumpTransitionData" xmi:id="_5QBIAFmYEeWlgPkqTstlIg" MarkovJumpState="Cured, on BR, MDR"/>
                </Node>
                <Node xmi:id="_5QBIAVmYEeWlgPkqTstlIg" NameID="Node997" Label="Continue Not Cured" NodeType="TerminalNode" Node="">
                  <Prob xmi:id="_5QBIAlmYEeWlgPkqTstlIg" Value="#"/>
                  <MarkovData xsi:type="tree:MarkovJumpTransitionData" xmi:id="_5QBIA1mYEeWlgPkqTstlIg" MarkovJumpState="MDR, BDQ-R, on BR, C-"/>
                </Node>
              </Node>
            </Node>
          </Node>
        </Node>
        <Node xmi:id="_5QBIBFmYEeWlgPkqTstlIg" NameID="Node998" Label="pre-XDR, BDQ-S, on BR, C+" NodeType="ChanceNode">
          <Prob xmi:id="_5QBIBVmYEeWlgPkqUrtlIg" Value="InitPreXDR*(1-GetBDQMDR)"/>
          <MarkovData xsi:type="tree:MarkovNonAbsorbingStateData" xmi:id="_5QBIBlmYEeWlgPkqUrtlIg"/>
          <Definition xmi:id="_TNYQkHwLEeWOccOrUrMxXg" Variable="pDefault" Value="0.0029"/>
          <Definition xmi:id="_A4CkoHySEeWWzpPBVqjXgA" Variable="pDie" Value="pDieTreatedTB"/>
          <Node xmi:id="_5QBIB1mYEeWlgPkqUrtlIg" NameID="Node999" Label="Die" NodeType="TerminalNode">
            <Prob xmi:id="_5QBICFmYEeWlgPkqUrtlIg" Value="pDie"/>
            <MarkovData xsi:type="tree:MarkovJumpTransitionData" xmi:id="_5QBICVmYEeWlgPkqUrtlIg" MarkovJumpState="Death"/>
          </Node>
          <Node xmi:id="_5QBIClmYEeWlgPkqVqtlIg" NameID="Node1000" Label="Survive" NodeType="ChanceNode">
            <Prob xmi:id="_5QBIC1mYEeWlgPkqVqtlIg" Value="#"/>
            <MarkovData xsi:type="tree:MarkovTransitionData" xmi:id="_5QBIDFmYEeWlgPkqVqtlIg"/>
            <Node xmi:id="_5QBIDVmYEeWlgPkqVqtlIg" NameID="Node1001" Label="Stop Treatment - Routine" NodeType="TerminalNode">
              <Prob xmi:id="_5QBIDlmYEeWlgPkqVqtlIg" Value="pEnd"/>
              <MarkovData xsi:type="tree:MarkovJumpTransitionData" xmi:id="_5QBID1mYEeWlgPkqWptlIg" MarkovJumpState="pre-XDR, BDQ-S, untreated, C+"/>
            </Node>
            <Node xmi:id="_5QBIEFmYEeWlgPkqWptlIg" NameID="Node1002" Label="Continue Treatment" NodeType="ChanceNode">
              <Prob xmi:id="_5QBIEVmYEeWlgPkqWptlIg" Value="#"/>
              <MarkovData xsi:type="tree:MarkovTransitionData" xmi:id="_5QBIElmYEeWlgPkqWptlIg"/>
              <Node xmi:id="_5QBIE1mYEeWlgPkqWptlIg" NameID="Node1003" Label="Default" NodeType="TerminalNode">
                <Prob xmi:id="_5QBIFFmYEeWlgPkqXotlIg" Value="pDefault"/>
                <MarkovData xsi:type="tree:MarkovJumpTransitionData" xmi:id="_5QBIFVmYEeWlgPkqXotlIg" MarkovJumpState="pre-XDR, BDQ-S, untreated, C+"/>
              </Node>
              <Node xmi:id="_5QBIFlmYEeWlgPkqXotlIg" NameID="Node1004" Label="Continue Treatment" NodeType="ChanceNode">
                <Prob xmi:id="_5QBIF1mYEeWlgPkqXotlIg" Value="#"/>
                <MarkovData xsi:type="tree:MarkovTransitionData" xmi:id="_5QBIGFmYEeWlgPkqXotlIg"/>
                <Node xmi:id="_5QBIGVmYEeWlgPkqYntlIg" NameID="Node1005" Label="Converted" NodeType="ChanceNode">
                  <Prob xmi:id="_5QBIGlmYEeWlgPkqYntlIg" Value="pConvertPreXDR"/>
                  <MarkovData xsi:type="tree:MarkovTransitionData" xmi:id="_5QBIG1mYEeWlgPkqYntlIg"/>
                  <Node xmi:id="_5QBIHFmYEeWlgPkqYntlIg" NameID="Node1006" Label="Start BDQ" NodeType="TerminalNode">
                    <Prob xmi:id="_5QBIHVmYEeWlgPkqYntlIg" Value="pStartBDQPreXDR"/>
                    <MarkovData xsi:type="tree:MarkovJumpTransitionData" xmi:id="_5QBIHlmYEeWlgPkqZmtlIg" MarkovJumpState="pre-XDR, BDQ-S, on BDQ, C-"/>
                  </Node>
                  <Node xmi:id="_5QBIH1mYEeWlgPkqZmtlIg" NameID="Node1007" Label="Continue BR" NodeType="TerminalNode">
                    <Prob xmi:id="_5QBIIFmYEeWlgPkqZmtlIg" Value="#"/>
                    <MarkovData xsi:type="tree:MarkovJumpTransitionData" xmi:id="_5QBIIVmYEeWlgPkqZmtlIg" MarkovJumpState="pre-XDR, BDQ-S, on BR, C-"/>
                  </Node>
                </Node>
                <Node xmi:id="_5QBIIlmYEeWlgPkqZmtlIg" NameID="Node1008" Label="Continue Not Converted" NodeType="ChanceNode">
                  <Prob xmi:id="_5QBII1mYEeWlgPkqaltlIg" Value="#"/>
                  <MarkovData xsi:type="tree:MarkovTransitionData" xmi:id="_5QBIJFmYEeWlgPkqaltlIg"/>
                  <Node xmi:id="_5QBIJVmYEeWlgPkqaltlIg" NameID="Node1009" Label="Acquire XDR" NodeType="ChanceNode">
                    <Prob xmi:id="_5QBIJlmYEeWlgPkqaltlIg" Value="pAcquireXDR"/>
                    <MarkovData xsi:type="tree:MarkovTransitionData" xmi:id="_5QBIJ1mYEeWlgPkqaltlIg">
                      <TransitionReward xmi:id="_5QBIKFmYEeWlgPkqbktlIg" Set="2" Value="1"/>
                    </MarkovData>
                    <Node xmi:id="_5QBIKVmYEeWlgPkqbktlIg" NameID="Node1010" Label="Start BDQ" NodeType="TerminalNode">
                      <Prob xmi:id="_5QBIKlmYEeWlgPkqbktlIg" Value="pStartBDQPreXDR"/>
                      <MarkovData xsi:type="tree:MarkovJumpTransitionData" xmi:id="_5QBIK1mYEeWlgPkqbktlIg" MarkovJumpState="XDR, BDQ-S, on BDQ, C+"/>
                    </Node>
                    <Node xmi:id="_5QBILFmYEeWlgPkqbktlIg" NameID="Node1011" Label="Continue BR" NodeType="TerminalNode">
                      <Prob xmi:id="_5QBILVmYEeWlgPkqcjtlIg" Value="#"/>
                      <MarkovData xsi:type="tree:MarkovJumpTransitionData" xmi:id="_5QBILlmYEeWlgPkqcjtlIg" MarkovJumpState="XDR, BDQ-S, on BR, C+"/>
                    </Node>
                  </Node>
                  <Node xmi:id="_5QBIL1mYEeWlgPkqcjtlIg" NameID="Node1012" Label="Continue Pre-XDR" NodeType="ChanceNode">
                    <Prob xmi:id="_5QBIMFmYEeWlgPkqcjtlIg" Value="#"/>
                    <MarkovData xsi:type="tree:MarkovTransitionData" xmi:id="_5QBIMVmYEeWlgPkqcjtlIg"/>
                    <Node xmi:id="_5QBIMlmYEeWlgPkqditlIg" NameID="Node1013" Label="Start BDQ" NodeType="TerminalNode">
                      <Prob xmi:id="_5QBIM1mYEeWlgPkqditlIg" Value="pStartBDQPreXDR"/>
                      <MarkovData xsi:type="tree:MarkovJumpTransitionData" xmi:id="_5QBINFmYEeWlgPkqditlIg" MarkovJumpState="pre-XDR, BDQ-S, on BDQ, C+"/>
                    </Node>
                    <Node xmi:id="_5QBINVmYEeWlgPkqditlIg" NameID="Node1014" Label="Continue BR" NodeType="TerminalNode">
                      <Prob xmi:id="_5QBINlmYEeWlgPkqditlIg" Value="#"/>
                      <MarkovData xsi:type="tree:MarkovJumpTransitionData" xmi:id="_5QBIN1mYEeWlgPkqehtlIg" MarkovJumpState="pre-XDR, BDQ-S, on BR, C+"/>
                    </Node>
                  </Node>
                </Node>
              </Node>
            </Node>
          </Node>
        </Node>
        <Node xmi:id="_5QBIOFmYEeWlgPkqehtlIg" NameID="Node1015" Label="pre-XDR, BDQ-R, on BR, C+" NodeType="ChanceNode">
          <Prob xmi:id="_5QBIOVmYEeWlgPkqehtlIg" Value="0"/>
          <MarkovData xsi:type="tree:MarkovNonAbsorbingStateData" xmi:id="_5QBIOlmYEeWlgPkqehtlIg"/>
          <Definition xmi:id="_T62akHwLEeWOccOrUrMxXg" Variable="pDefault" Value="0.0029"/>
          <Definition xmi:id="_BXs8IHySEeWWzpPBVqjXgA" Variable="pDie" Value="pDieTreatedTB"/>
          <Node xmi:id="_5QBIO1mYEeWlgPkqehtlIg" NameID="Node1016" Label="Die" NodeType="TerminalNode">
            <Prob xmi:id="_5QBIPFmYEeWlgPkqfgtlIg" Value="pDie"/>
            <MarkovData xsi:type="tree:MarkovJumpTransitionData" xmi:id="_5QBIPVmYEeWlgPkqfgtlIg" MarkovJumpState="Death"/>
          </Node>
          <Node xmi:id="_5QBIPlmYEeWlgPkqfgtlIg" NameID="Node1017" Label="Survive" NodeType="ChanceNode">
            <Prob xmi:id="_5QBIP1mYEeWlgPkqfgtlIg" Value="#"/>
            <MarkovData xsi:type="tree:MarkovTransitionData" xmi:id="_5QBIQFmYEeWlgPkqfgtlIg"/>
            <Node xmi:id="_5QBIQVmYEeWlgPkqgftlIg" NameID="Node1018" Label="Stop Treatment - Routine" NodeType="TerminalNode">
              <Prob xmi:id="_5QBIQlmYEeWlgPkqgftlIg" Value="pEnd"/>
              <MarkovData xsi:type="tree:MarkovJumpTransitionData" xmi:id="_5QBIQ1mYEeWlgPkqgftlIg" MarkovJumpState="pre-XDR, BDQ-R, untreated, C+"/>
            </Node>
            <Node xmi:id="_5QBIRFmYEeWlgPkqgftlIg" NameID="Node1019" Label="Continue Treatment" NodeType="ChanceNode">
              <Prob xmi:id="_5QBIRVmYEeWlgPkqgftlIg" Value="#"/>
              <MarkovData xsi:type="tree:MarkovTransitionData" xmi:id="_5QBIRlmYEeWlgPkqhetlIg"/>
              <Node xmi:id="_5QBIR1mYEeWlgPkqhetlIg" NameID="Node1020" Label="Default" NodeType="TerminalNode">
                <Prob xmi:id="_5QBISFmYEeWlgPkqhetlIg" Value="pDefault"/>
                <MarkovData xsi:type="tree:MarkovJumpTransitionData" xmi:id="_5QBISVmYEeWlgPkqhetlIg" MarkovJumpState="pre-XDR, BDQ-R, untreated, C+"/>
              </Node>
              <Node xmi:id="_5QBISlmYEeWlgPkqhetlIg" NameID="Node1021" Label="Continue Treatment" NodeType="ChanceNode">
                <Prob xmi:id="_5QBIS1mYEeWlgPkqidtlIg" Value="#"/>
                <MarkovData xsi:type="tree:MarkovTransitionData" xmi:id="_5QBITFmYEeWlgPkqidtlIg"/>
                <Node xmi:id="_5QBITVmYEeWlgPkqidtlIg" NameID="Node1022" Label="Converted" NodeType="ChanceNode">
                  <Prob xmi:id="_5QBITlmYEeWlgPkqidtlIg" Value="pConvertPreXDR"/>
                  <MarkovData xsi:type="tree:MarkovTransitionData" xmi:id="_5QBIT1mYEeWlgPkqidtlIg"/>
                  <Node xmi:id="_5QBIUFmYEeWlgPkqjctlIg" NameID="Node1023" Label="Start BDQ" NodeType="TerminalNode">
                    <Prob xmi:id="_5QBIUVmYEeWlgPkqjctlIg" Value="pStartBDQPreXDR"/>
                    <MarkovData xsi:type="tree:MarkovJumpTransitionData" xmi:id="_5QBIUlmYEeWlgPkqjctlIg" MarkovJumpState="pre-XDR, BDQ-R, on BDQ, C-"/>
                  </Node>
                  <Node xmi:id="_5QBIU1mYEeWlgPkqjctlIg" NameID="Node1024" Label="Continue BR" NodeType="TerminalNode">
                    <Prob xmi:id="_5QBIVFmYEeWlgPkqjctlIg" Value="#"/>
                    <MarkovData xsi:type="tree:MarkovJumpTransitionData" xmi:id="_5QBIVVmYEeWlgPkqkbtlIg" MarkovJumpState="pre-XDR, BDQ-R, on BR, C-"/>
                  </Node>
                </Node>
                <Node xmi:id="_5QBIVlmYEeWlgPkqkbtlIg" NameID="Node1025" Label="Continue Not Converted" NodeType="ChanceNode">
                  <Prob xmi:id="_5QBIV1mYEeWlgPkqkbtlIg" Value="#"/>
                  <MarkovData xsi:type="tree:MarkovTransitionData" xmi:id="_5QBIWFmYEeWlgPkqkbtlIg"/>
                  <Node xmi:id="_5QBIWVmYEeWlgPkqkbtlIg" NameID="Node1026" Label="Acquire XDR" NodeType="ChanceNode">
                    <Prob xmi:id="_5QBIWlmYEeWlgPkqlatlIg" Value="pAcquireXDR"/>
                    <MarkovData xsi:type="tree:MarkovTransitionData" xmi:id="_5QBIW1mYEeWlgPkqlatlIg">
                      <TransitionReward xmi:id="_5QBIXFmYEeWlgPkqlatlIg" Set="2" Value="1"/>
                      <TransitionReward xmi:id="_5QBIXVmYEeWlgPkqlatlIg" Set="5" Value="1"/>
                    </MarkovData>
                    <Node xmi:id="_5QBIXlmYEeWlgPkqlatlIg" NameID="Node1027" Label="Start BDQ" NodeType="TerminalNode">
                      <Prob xmi:id="_5QBIX1mYEeWlgPkqmZtlIg" Value="pStartBDQPreXDR"/>
                      <MarkovData xsi:type="tree:MarkovJumpTransitionData" xmi:id="_5QBIYFmYEeWlgPkqmZtlIg" MarkovJumpState="XDR, BDQ-R, on BDQ, C+"/>
                    </Node>
                    <Node xmi:id="_5QBIYVmYEeWlgPkqmZtlIg" NameID="Node1028" Label="Continue BR" NodeType="TerminalNode">
                      <Prob xmi:id="_5QBIYlmYEeWlgPkqmZtlIg" Value="#"/>
                      <MarkovData xsi:type="tree:MarkovJumpTransitionData" xmi:id="_5QBIY1mYEeWlgPkqmZtlIg" MarkovJumpState="XDR, BDQ-R, on BR, C+"/>
                    </Node>
                  </Node>
                  <Node xmi:id="_5QBIZFmYEeWlgPkqnYtlIg" NameID="Node1029" Label="Continue Pre-XDR" NodeType="ChanceNode">
                    <Prob xmi:id="_5QBIZVmYEeWlgPkqnYtlIg" Value="#"/>
                    <MarkovData xsi:type="tree:MarkovTransitionData" xmi:id="_5QBIZlmYEeWlgPkqnYtlIg"/>
                    <Node xmi:id="_5QBIZ1mYEeWlgPkqnYtlIg" NameID="Node1030" Label="Start BDQ" NodeType="TerminalNode">
                      <Prob xmi:id="_5QBIaFmYEeWlgPkqnYtlIg" Value="pStartBDQPreXDR"/>
                      <MarkovData xsi:type="tree:MarkovJumpTransitionData" xmi:id="_5QBIaVmYEeWlgPkqoXtlIg" MarkovJumpState="pre-XDR, BDQ-R, on BDQ, C+"/>
                    </Node>
                    <Node xmi:id="_5QBIalmYEeWlgPkqoXtlIg" NameID="Node1031" Label="Continue BR" NodeType="TerminalNode">
                      <Prob xmi:id="_5QBIa1mYEeWlgPkqoXtlIg" Value="#"/>
                      <MarkovData xsi:type="tree:MarkovJumpTransitionData" xmi:id="_5QBIbFmYEeWlgPkqoXtlIg" MarkovJumpState="pre-XDR, BDQ-R, on BR, C+"/>
                    </Node>
                  </Node>
                </Node>
              </Node>
            </Node>
          </Node>
        </Node>
        <Node xmi:id="_5QBIbVmYEeWlgPkqoXtlIg" NameID="Node1032" Label="pre-XDR, BDQ-S, on BR, C-" NodeType="ChanceNode">
          <Prob xmi:id="_5QBIblmYEeWlgPkqpWtlIg" Value="0"/>
          <MarkovData xsi:type="tree:MarkovNonAbsorbingStateData" xmi:id="_5QBIb1mYEeWlgPkqpWtlIg"/>
          <Definition xmi:id="_Usq5EHwLEeWOccOrUrMxXg" Variable="pDefault" Value="0.0029"/>
          <Definition xmi:id="_ixY6IHyREeWWzpPBQvjXgA" Variable="pDie" Value="pDieWell"/>
          <Definition xmi:id="_bkI1gILBEeW-ZNpVC9nceQ" Variable="RelapseProp" Value="RelapsePropPreXDR"/>
          <Node xmi:id="_5QBIcFmYEeWlgPkqpWtlIg" NameID="Node1033" Label="Die" NodeType="TerminalNode">
            <Prob xmi:id="_5QBIcVmYEeWlgPkqpWtlIg" Value="pDie"/>
            <MarkovData xsi:type="tree:MarkovJumpTransitionData" xmi:id="_5QBIclmYEeWlgPkqpWtlIg" MarkovJumpState="Death"/>
          </Node>
          <Node xmi:id="_5QBIc1mYEeWlgPkqqVtlIg" NameID="Node1034" Label="Survive" NodeType="ChanceNode">
            <Prob xmi:id="_5QBIdFmYEeWlgPkqqVtlIg" Value="#"/>
            <MarkovData xsi:type="tree:MarkovTransitionData" xmi:id="_5QBIdVmYEeWlgPkqqVtlIg"/>
            <Node xmi:id="_5QBIdlmYEeWlgPkqqVtlIg" NameID="Node1035" Label="Stop Treatment - Routine" NodeType="TerminalNode">
              <Prob xmi:id="_5QBId1mYEeWlgPkqqVtlIg" Value="pEnd"/>
              <MarkovData xsi:type="tree:MarkovJumpTransitionData" xmi:id="_5QBIeFmYEeWlgPkqrUtlIg" MarkovJumpState="pre-XDR, BDQ-S, untreated, C-"/>
            </Node>
            <Node xmi:id="_5QBIeVmYEeWlgPkqrUtlIg" NameID="Node1036" Label="Continue Treatment" NodeType="ChanceNode">
              <Prob xmi:id="_5QBIelmYEeWlgPkqrUtlIg" Value="#"/>
              <MarkovData xsi:type="tree:MarkovTransitionData" xmi:id="_5QBIe1mYEeWlgPkqrUtlIg"/>
              <Node xmi:id="_5QBIfFmYEeWlgPkqrUtlIg" NameID="Node1037" Label="Default" NodeType="TerminalNode">
                <Prob xmi:id="_5QBIfVmYEeWlgPkqsTtlIg" Value="pDefault"/>
                <MarkovData xsi:type="tree:MarkovJumpTransitionData" xmi:id="_5QBIflmYEeWlgPkqsTtlIg" MarkovJumpState="pre-XDR, BDQ-S, untreated, C-"/>
              </Node>
              <Node xmi:id="_5QBIf1mYEeWlgPkqsTtlIg" NameID="Node1038" Label="Continue Treatment" NodeType="ChanceNode">
                <Prob xmi:id="_5QBIgFmYEeWlgPkqsTtlIg" Value="#"/>
                <MarkovData xsi:type="tree:MarkovTransitionData" xmi:id="_5QBIgVmYEeWlgPkqsTtlIg"/>
                <Node xmi:id="_5QBIglmYEeWlgPkqtStlIg" NameID="Node1039" Label="Cured" NodeType="ChanceNode">
                  <Prob xmi:id="_5QBIg1mYEeWlgPkqtStlIg" Value="pCure"/>
                  <MarkovData xsi:type="tree:MarkovTransitionData" xmi:id="_5QBIhFmYEeWlgPkqtStlIg"/>
                  <Node xmi:id="_5QBIhVmYEeWlgPkqtStlIg" NameID="Node1040" Label="Start BDQ" NodeType="TerminalNode">
                    <Prob xmi:id="_5QBIhlmYEeWlgPkqtStlIg" Value="pStartBDQPreXDR"/>
                    <MarkovData xsi:type="tree:MarkovJumpTransitionData" xmi:id="_5QBIh1mYEeWlgPkquRtlIg" MarkovJumpState="Cured, on BDQ, any res"/>
                  </Node>
                  <Node xmi:id="_5QBIiFmYEeWlgPkquRtlIg" NameID="Node1041" Label="Continue BR" NodeType="TerminalNode">
                    <Prob xmi:id="_5QBIiVmYEeWlgPkquRtlIg" Value="#"/>
                    <MarkovData xsi:type="tree:MarkovJumpTransitionData" xmi:id="_5QBIilmYEeWlgPkquRtlIg" MarkovJumpState="Cured, on BR, pre-XDR"/>
                  </Node>
                </Node>
                <Node xmi:id="_5QBIi1mYEeWlgPkquRtlIg" NameID="Node1042" Label="Continue Not Cured" NodeType="ChanceNode">
                  <Prob xmi:id="_5QBIjFmYEeWlgPkqvQtlIg" Value="#"/>
                  <MarkovData xsi:type="tree:MarkovTransitionData" xmi:id="_5QBIjVmYEeWlgPkqvQtlIg"/>
                  <Node xmi:id="_5QBIjlmYEeWlgPkqvQtlIg" NameID="Node1043" Label="Start BDQ" NodeType="TerminalNode">
                    <Prob xmi:id="_5QBIj1mYEeWlgPkqvQtlIg" Value="pStartBDQPreXDR"/>
                    <MarkovData xsi:type="tree:MarkovJumpTransitionData" xmi:id="_5QBIkFmYEeWlgPkqvQtlIg" MarkovJumpState="pre-XDR, BDQ-S, on BDQ, C-"/>
                  </Node>
                  <Node xmi:id="_5QBIkVmYEeWlgPkqwPtlIg" NameID="Node1044" Label="Continue BR" NodeType="TerminalNode">
                    <Prob xmi:id="_5QBIklmYEeWlgPkqwPtlIg" Value="#"/>
                    <MarkovData xsi:type="tree:MarkovJumpTransitionData" xmi:id="_5QBIk1mYEeWlgPkqwPtlIg" MarkovJumpState="pre-XDR, BDQ-S, on BR, C-"/>
                  </Node>
                </Node>
              </Node>
            </Node>
          </Node>
        </Node>
        <Node xmi:id="_5QBIlFmYEeWlgPkqwPtlIg" NameID="Node1045" Label="pre-XDR, BDQ-R, on BR, C-" NodeType="ChanceNode">
          <Prob xmi:id="_5QBIlVmYEeWlgPkqwPtlIg" Value="0"/>
          <MarkovData xsi:type="tree:MarkovNonAbsorbingStateData" xmi:id="_5QBIllmYEeWlgPkqxOtlIg"/>
          <Definition xmi:id="_VOKckHwLEeWOccOrUrMxXg" Variable="pDefault" Value="0.0029"/>
          <Definition xmi:id="_jWi1oHyREeWWzpPBQvjXgA" Variable="pDie" Value="pDieWell"/>
          <Definition xmi:id="_cVuqgILBEeW-ZNpVC9nceQ" Variable="RelapseProp" Value="RelapsePropPreXDR"/>
          <Node xmi:id="_5QBIl1mYEeWlgPkqxOtlIg" NameID="Node1046" Label="Die" NodeType="TerminalNode">
            <Prob xmi:id="_5QBImFmYEeWlgPkqxOtlIg" Value="pDie"/>
            <MarkovData xsi:type="tree:MarkovJumpTransitionData" xmi:id="_5QBImVmYEeWlgPkqxOtlIg" MarkovJumpState="Death"/>
          </Node>
          <Node xmi:id="_5QBImlmYEeWlgPkqxOtlIg" NameID="Node1047" Label="Survive" NodeType="ChanceNode">
            <Prob xmi:id="_5QBIm1mYEeWlgPkqyNtlIg" Value="#"/>
            <MarkovData xsi:type="tree:MarkovTransitionData" xmi:id="_5QBInFmYEeWlgPkqyNtlIg"/>
            <Node xmi:id="_5QBInVmYEeWlgPkqyNtlIg" NameID="Node1048" Label="Stop Treatment - Routine" NodeType="TerminalNode">
              <Prob xmi:id="_5QBInlmYEeWlgPkqyNtlIg" Value="pEnd"/>
              <MarkovData xsi:type="tree:MarkovJumpTransitionData" xmi:id="_5QBIn1mYEeWlgPkqyNtlIg" MarkovJumpState="pre-XDR, BDQ-R, untreated, C-"/>
            </Node>
            <Node xmi:id="_5QBIoFmYEeWlgPkqzMtlIg" NameID="Node1049" Label="Continue Treatment" NodeType="ChanceNode">
              <Prob xmi:id="_5QBIoVmYEeWlgPkqzMtlIg" Value="#"/>
              <MarkovData xsi:type="tree:MarkovTransitionData" xmi:id="_5QBIolmYEeWlgPkqzMtlIg"/>
              <Node xmi:id="_5QBIo1mYEeWlgPkqzMtlIg" NameID="Node1050" Label="Default" NodeType="TerminalNode">
                <Prob xmi:id="_5QBIpFmYEeWlgPkqzMtlIg" Value="pDefault"/>
                <MarkovData xsi:type="tree:MarkovJumpTransitionData" xmi:id="_5QBIpVmYEeWlgPkq0LtlIg" MarkovJumpState="pre-XDR, BDQ-R, untreated, C-"/>
              </Node>
              <Node xmi:id="_5QBIplmYEeWlgPkq0LtlIg" NameID="Node1051" Label="Continue Treatment" NodeType="ChanceNode">
                <Prob xmi:id="_5QBIp1mYEeWlgPkq0LtlIg" Value="#"/>
                <MarkovData xsi:type="tree:MarkovTransitionData" xmi:id="_5QBIqFmYEeWlgPkq0LtlIg"/>
                <Node xmi:id="_5QBIqVmYEeWlgPkq0LtlIg" NameID="Node1052" Label="Cured" NodeType="ChanceNode">
                  <Prob xmi:id="_5QBIqlmYEeWlgPkq1KtlIg" Value="pCure"/>
                  <MarkovData xsi:type="tree:MarkovTransitionData" xmi:id="_5QBIq1mYEeWlgPkq1KtlIg"/>
                  <Node xmi:id="_5QBIrFmYEeWlgPkq1KtlIg" NameID="Node1053" Label="Start BDQ" NodeType="TerminalNode">
                    <Prob xmi:id="_5QBIrVmYEeWlgPkq1KtlIg" Value="pStartBDQPreXDR"/>
                    <MarkovData xsi:type="tree:MarkovJumpTransitionData" xmi:id="_5QBIrlmYEeWlgPkq1KtlIg" MarkovJumpState="Cured, on BDQ, any res"/>
                  </Node>
                  <Node xmi:id="_5QBIr1mYEeWlgPkq2JtlIg" NameID="Node1054" Label="Continue BR" NodeType="TerminalNode">
                    <Prob xmi:id="_5QBIsFmYEeWlgPkq2JtlIg" Value="#"/>
                    <MarkovData xsi:type="tree:MarkovJumpTransitionData" xmi:id="_5QBIsVmYEeWlgPkq2JtlIg" MarkovJumpState="Cured, on BR, pre-XDR"/>
                  </Node>
                </Node>
                <Node xmi:id="_5QBIslmYEeWlgPkq2JtlIg" NameID="Node1055" Label="Continue Not Cured" NodeType="ChanceNode">
                  <Prob xmi:id="_5QBIs1mYEeWlgPkq2JtlIg" Value="#"/>
                  <MarkovData xsi:type="tree:MarkovTransitionData" xmi:id="_5QBItFmYEeWlgPkq3ItlIg"/>
                  <Node xmi:id="_5QBItVmYEeWlgPkq3ItlIg" NameID="Node1056" Label="Start BDQ" NodeType="TerminalNode">
                    <Prob xmi:id="_5QBItlmYEeWlgPkq3ItlIg" Value="pStartBDQPreXDR"/>
                    <MarkovData xsi:type="tree:MarkovJumpTransitionData" xmi:id="_5QBIt1mYEeWlgPkq3ItlIg" MarkovJumpState="pre-XDR, BDQ-R, on BDQ, C-"/>
                  </Node>
                  <Node xmi:id="_5QBIuFmYEeWlgPkq3ItlIg" NameID="Node1057" Label="Continue BR" NodeType="TerminalNode">
                    <Prob xmi:id="_5QBIuVmYEeWlgPkq4HtlIg" Value="#"/>
                    <MarkovData xsi:type="tree:MarkovJumpTransitionData" xmi:id="_5QBIulmYEeWlgPkq4HtlIg" MarkovJumpState="pre-XDR, BDQ-R, on BR, C-"/>
                  </Node>
                </Node>
              </Node>
            </Node>
          </Node>
        </Node>
        <Node xmi:id="_5QBIu1mYEeWlgPkq4HtlIg" NameID="Node1058" Label="XDR, BDQ-S, on BR, C+" NodeType="ChanceNode">
          <Prob xmi:id="_5QBIvFmYEeWlgPkq4HtlIg" Value="InitXDR*(1-GetBDQMDR)"/>
          <MarkovData xsi:type="tree:MarkovNonAbsorbingStateData" xmi:id="_5QBIvVmYEeWlgPkq4HtlIg"/>
          <Definition xmi:id="_VxVbEHwLEeWOccOrVqMxXg" Variable="pDefault" Value="0.0029"/>
          <Definition xmi:id="_Coz-sHySEeWWzpPBWpjXgA" Variable="pDie" Value="pDieTreatedTB"/>
          <Node xmi:id="_5QBIvlmYEeWlgPkq5GtlIg" NameID="Node1059" Label="Die" NodeType="TerminalNode">
            <Prob xmi:id="_5QBIv1mYEeWlgPkq5GtlIg" Value="pDie"/>
            <MarkovData xsi:type="tree:MarkovJumpTransitionData" xmi:id="_5QBIwFmYEeWlgPkq5GtlIg" MarkovJumpState="Death"/>
          </Node>
          <Node xmi:id="_5QBIwVmYEeWlgPkq5GtlIg" NameID="Node1060" Label="Survive" NodeType="ChanceNode">
            <Prob xmi:id="_5QBIwlmYEeWlgPkq5GtlIg" Value="#"/>
            <MarkovData xsi:type="tree:MarkovTransitionData" xmi:id="_5QBIw1mYEeWlgPkq6FtlIg"/>
            <Node xmi:id="_5QBIxFmYEeWlgPkq6FtlIg" NameID="Node1061" Label="Stop Treatment - Routine" NodeType="TerminalNode">
              <Prob xmi:id="_5QBIxVmYEeWlgPkq6FtlIg" Value="pEnd"/>
              <MarkovData xsi:type="tree:MarkovJumpTransitionData" xmi:id="_5QBIxlmYEeWlgPkq6FtlIg" MarkovJumpState="XDR, BDQ-S, untreated, C+"/>
            </Node>
            <Node xmi:id="_5QBIx1mYEeWlgPkq6FtlIg" NameID="Node1062" Label="Continue Treatment" NodeType="ChanceNode">
              <Prob xmi:id="_5QBIyFmYEeWlgPkq7EtlIg" Value="#"/>
              <MarkovData xsi:type="tree:MarkovTransitionData" xmi:id="_5QBIyVmYEeWlgPkq7EtlIg"/>
              <Node xmi:id="_5QBIylmYEeWlgPkq7EtlIg" NameID="Node1063" Label="Default" NodeType="TerminalNode">
                <Prob xmi:id="_5QBIy1mYEeWlgPkq7EtlIg" Value="pDefault"/>
                <MarkovData xsi:type="tree:MarkovJumpTransitionData" xmi:id="_5QBIzFmYEeWlgPkq7EtlIg" MarkovJumpState="XDR, BDQ-S, untreated, C+"/>
              </Node>
              <Node xmi:id="_5QBIzVmYEeWlgPkq8DtlIg" NameID="Node1064" Label="Continue Treatment" NodeType="ChanceNode">
                <Prob xmi:id="_5QBIzlmYEeWlgPkq8DtlIg" Value="#"/>
                <MarkovData xsi:type="tree:MarkovTransitionData" xmi:id="_5QBIz1mYEeWlgPkq8DtlIg"/>
                <Node xmi:id="_5QBI0FmYEeWlgPkq8DtlIg" NameID="Node1065" Label="Converted" NodeType="ChanceNode">
                  <Prob xmi:id="_5QBI0VmYEeWlgPkq8DtlIg" Value="pConvertXDR"/>
                  <MarkovData xsi:type="tree:MarkovTransitionData" xmi:id="_5QBI0lmYEeWlgPkq9CtlIg"/>
                  <Node xmi:id="_5QBI01mYEeWlgPkq9CtlIg" NameID="Node1066" Label="Start BDQ" NodeType="TerminalNode">
                    <Prob xmi:id="_5QBI1FmYEeWlgPkq9CtlIg" Value="pStartBDQXDR"/>
                    <MarkovData xsi:type="tree:MarkovJumpTransitionData" xmi:id="_5QBI1VmYEeWlgPkq9CtlIg" MarkovJumpState="XDR, BDQ-S, on BDQ, C-"/>
                  </Node>
                  <Node xmi:id="_5QBI1lmYEeWlgPkq9CtlIg" NameID="Node1067" Label="Continue BR" NodeType="TerminalNode">
                    <Prob xmi:id="_5QBI11mYEeWlgPkq-BtlIg" Value="#"/>
                    <MarkovData xsi:type="tree:MarkovJumpTransitionData" xmi:id="_5QBI2FmYEeWlgPkq-BtlIg" MarkovJumpState="XDR, BDQ-S, on BR, C-"/>
                  </Node>
                </Node>
                <Node xmi:id="_5QBI2VmYEeWlgPkq-BtlIg" NameID="Node1068" Label="Continue Not Converted" NodeType="ChanceNode">
                  <Prob xmi:id="_5QBI2lmYEeWlgPkq-BtlIg" Value="#"/>
                  <MarkovData xsi:type="tree:MarkovTransitionData" xmi:id="_5QBI21mYEeWlgPkq-BtlIg"/>
                  <Node xmi:id="_5QBI3FmYEeWlgPkq_AtlIg" NameID="Node1069" Label="Start BDQ" NodeType="TerminalNode">
                    <Prob xmi:id="_5QBI3VmYEeWlgPkq_AtlIg" Value="pStartBDQXDR"/>
                    <MarkovData xsi:type="tree:MarkovJumpTransitionData" xmi:id="_5QBI3lmYEeWlgPkq_AtlIg" MarkovJumpState="XDR, BDQ-S, on BDQ, C+"/>
                  </Node>
                  <Node xmi:id="_5QBI31mYEeWlgPkq_AtlIg" NameID="Node1070" Label="Continue BR" NodeType="TerminalNode">
                    <Prob xmi:id="_5QBI4FmYEeWlgPkq_AtlIg" Value="#"/>
                    <MarkovData xsi:type="tree:MarkovJumpTransitionData" xmi:id="_5QBI4VmYEeWlgPkqA_tlIg" MarkovJumpState="XDR, BDQ-S, on BR, C+"/>
                  </Node>
                </Node>
              </Node>
            </Node>
          </Node>
        </Node>
        <Node xmi:id="_5QBI4lmYEeWlgPkqA_tlIg" NameID="Node1071" Label="XDR, BDQ-R, on BR, C+" NodeType="ChanceNode">
          <Prob xmi:id="_5QBI41mYEeWlgPkqA_tlIg" Value="0"/>
          <MarkovData xsi:type="tree:MarkovNonAbsorbingStateData" xmi:id="_5QBI5FmYEeWlgPkqA_tlIg"/>
          <Definition xmi:id="_WuJooHwLEeWOccOrVqMxXg" Variable="pDefault" Value="0.0029"/>
          <Definition xmi:id="_DPVzMHySEeWWzpPBWpjXgA" Variable="pDie" Value="pDieTreatedTB"/>
          <Node xmi:id="_5QBI5VmYEeWlgPkqA_tlIg" NameID="Node1072" Label="Die" NodeType="TerminalNode">
            <Prob xmi:id="_5QBI5lmYEeWlgPkqB-tlIg" Value="pDie"/>
            <MarkovData xsi:type="tree:MarkovJumpTransitionData" xmi:id="_5QBI51mYEeWlgPkqB-tlIg" MarkovJumpState="Death"/>
          </Node>
          <Node xmi:id="_5QBI6FmYEeWlgPkqB-tlIg" NameID="Node1073" Label="Survive" NodeType="ChanceNode">
            <Prob xmi:id="_5QBI6VmYEeWlgPkqB-tlIg" Value="#"/>
            <MarkovData xsi:type="tree:MarkovTransitionData" xmi:id="_5QBI6lmYEeWlgPkqB-tlIg"/>
            <Node xmi:id="_5QBI61mYEeWlgPkqC9tlIg" NameID="Node1074" Label="Stop Treatment - Routine" NodeType="TerminalNode">
              <Prob xmi:id="_5QBI7FmYEeWlgPkqC9tlIg" Value="pEnd"/>
              <MarkovData xsi:type="tree:MarkovJumpTransitionData" xmi:id="_5QBI7VmYEeWlgPkqC9tlIg" MarkovJumpState="XDR, BDQ-R, untreated, C+"/>
            </Node>
            <Node xmi:id="_5QBI7lmYEeWlgPkqC9tlIg" NameID="Node1075" Label="Continue Treatment" NodeType="ChanceNode">
              <Prob xmi:id="_5QBI71mYEeWlgPkqC9tlIg" Value="#"/>
              <MarkovData xsi:type="tree:MarkovTransitionData" xmi:id="_5QBI8FmYEeWlgPkqD8tlIg"/>
              <Node xmi:id="_5QBI8VmYEeWlgPkqD8tlIg" NameID="Node1076" Label="Default" NodeType="TerminalNode">
                <Prob xmi:id="_5QBI8lmYEeWlgPkqD8tlIg" Value="pDefault"/>
                <MarkovData xsi:type="tree:MarkovJumpTransitionData" xmi:id="_5QBI81mYEeWlgPkqD8tlIg" MarkovJumpState="XDR, BDQ-R, untreated, C+"/>
              </Node>
              <Node xmi:id="_5QBI9FmYEeWlgPkqD8tlIg" NameID="Node1077" Label="Continue Treatment" NodeType="ChanceNode">
                <Prob xmi:id="_5QBI9VmYEeWlgPkqE7tlIg" Value="#"/>
                <MarkovData xsi:type="tree:MarkovTransitionData" xmi:id="_5QBI9lmYEeWlgPkqE7tlIg"/>
                <Node xmi:id="_5QBI91mYEeWlgPkqE7tlIg" NameID="Node1078" Label="Converted" NodeType="ChanceNode">
                  <Prob xmi:id="_5QBI-FmYEeWlgPkqE7tlIg" Value="pConvertXDR"/>
                  <MarkovData xsi:type="tree:MarkovTransitionData" xmi:id="_5QBI-VmYEeWlgPkqE7tlIg"/>
                  <Node xmi:id="_5QBI-lmYEeWlgPkqF6tlIg" NameID="Node1079" Label="Start BDQ" NodeType="TerminalNode">
                    <Prob xmi:id="_5QBI-1mYEeWlgPkqF6tlIg" Value="pStartBDQXDR"/>
                    <MarkovData xsi:type="tree:MarkovJumpTransitionData" xmi:id="_5QBI_FmYEeWlgPkqF6tlIg" MarkovJumpState="XDR, BDQ-R, on BDQ, C-"/>
                  </Node>
                  <Node xmi:id="_5QBI_VmYEeWlgPkqF6tlIg" NameID="Node1080" Label="Continue BR" NodeType="TerminalNode">
                    <Prob xmi:id="_5QBI_lmYEeWlgPkqF6tlIg" Value="#"/>
                    <MarkovData xsi:type="tree:MarkovJumpTransitionData" xmi:id="_5QBI_1mYEeWlgPkqG5tlIg" MarkovJumpState="XDR, BDQ-R, on BR, C-"/>
                  </Node>
                </Node>
                <Node xmi:id="_5QBJAFmYEeWlgPkqG5tlIg" NameID="Node1081" Label="Continue Not Converted" NodeType="ChanceNode">
                  <Prob xmi:id="_5QBJAVmYEeWlgPkqG5tlIg" Value="#"/>
                  <MarkovData xsi:type="tree:MarkovTransitionData" xmi:id="_5QBJAlmYEeWlgPkqG5tlIg"/>
                  <Node xmi:id="_5QBJA1mYEeWlgPkqG5tlIg" NameID="Node1082" Label="Start BDQ" NodeType="TerminalNode">
                    <Prob xmi:id="_5QBJBFmYEeWlgPkqH4tlIg" Value="pStartBDQXDR"/>
                    <MarkovData xsi:type="tree:MarkovJumpTransitionData" xmi:id="_5QBJBVmYEeWlgPkqH4tlIg" MarkovJumpState="XDR, BDQ-R, on BDQ, C+"/>
                  </Node>
                  <Node xmi:id="_5QBJBlmYEeWlgPkqH4tlIg" NameID="Node1083" Label="Continue BR" NodeType="TerminalNode">
                    <Prob xmi:id="_5QBJB1mYEeWlgPkqH4tlIg" Value="#"/>
                    <MarkovData xsi:type="tree:MarkovJumpTransitionData" xmi:id="_5QBJCFmYEeWlgPkqH4tlIg" MarkovJumpState="XDR, BDQ-R, on BR, C+"/>
                  </Node>
                </Node>
              </Node>
            </Node>
          </Node>
        </Node>
        <Node xmi:id="_5QBJCVmYEeWlgPkqI3tlIg" NameID="Node1084" Label="XDR, BDQ-S, on BR, C-" NodeType="ChanceNode">
          <Prob xmi:id="_5QBJClmYEeWlgPkqI3tlIg" Value="0"/>
          <MarkovData xsi:type="tree:MarkovNonAbsorbingStateData" xmi:id="_5QBJC1mYEeWlgPkqI3tlIg"/>
          <Definition xmi:id="_XORTIHwLEeWOccOrVqMxXg" Variable="pDefault" Value="0.0029"/>
          <Definition xmi:id="_kWpAsHyREeWWzpPBQvjXgA" Variable="pDie" Value="pDieWell"/>
          <Definition xmi:id="_1ZydgILEEeW-ZNpVF6nceQ" Variable="RelapseProp" Value="RelapsePropXDR"/>
          <Node xmi:id="_5QBJDFmYEeWlgPkqI3tlIg" NameID="Node1085" Label="Die" NodeType="TerminalNode">
            <Prob xmi:id="_5QBJDVmYEeWlgPkqI3tlIg" Value="pDie"/>
            <MarkovData xsi:type="tree:MarkovJumpTransitionData" xmi:id="_5QBJDlmYEeWlgPkqJ2tlIg" MarkovJumpState="Death"/>
          </Node>
          <Node xmi:id="_5QBJD1mYEeWlgPkqJ2tlIg" NameID="Node1086" Label="Survive" NodeType="ChanceNode">
            <Prob xmi:id="_5QBJEFmYEeWlgPkqJ2tlIg" Value="#"/>
            <MarkovData xsi:type="tree:MarkovTransitionData" xmi:id="_5QBJEVmYEeWlgPkqJ2tlIg"/>
            <Node xmi:id="_5QBJElmYEeWlgPkqJ2tlIg" NameID="Node1087" Label="Stop Treatment - Routine" NodeType="TerminalNode">
              <Prob xmi:id="_5QBJE1mYEeWlgPkqK1tlIg" Value="pEnd"/>
              <MarkovData xsi:type="tree:MarkovJumpTransitionData" xmi:id="_5QBJFFmYEeWlgPkqK1tlIg" MarkovJumpState="XDR, BDQ-S, untreated, C-"/>
            </Node>
            <Node xmi:id="_5QBJFVmYEeWlgPkqK1tlIg" NameID="Node1088" Label="Continue Treatment" NodeType="ChanceNode">
              <Prob xmi:id="_5QBJFlmYEeWlgPkqK1tlIg" Value="#"/>
              <MarkovData xsi:type="tree:MarkovTransitionData" xmi:id="_5QBJF1mYEeWlgPkqK1tlIg"/>
              <Node xmi:id="_5QBJGFmYEeWlgPkqL0tlIg" NameID="Node1089" Label="Default" NodeType="TerminalNode">
                <Prob xmi:id="_5QBJGVmYEeWlgPkqL0tlIg" Value="pDefault"/>
                <MarkovData xsi:type="tree:MarkovJumpTransitionData" xmi:id="_5QBJGlmYEeWlgPkqL0tlIg" MarkovJumpState="XDR, BDQ-S, untreated, C-"/>
              </Node>
              <Node xmi:id="_5QBJG1mYEeWlgPkqL0tlIg" NameID="Node1090" Label="Continue Treatment" NodeType="ChanceNode">
                <Prob xmi:id="_5QBJHFmYEeWlgPkqL0tlIg" Value="#"/>
                <MarkovData xsi:type="tree:MarkovTransitionData" xmi:id="_5QBJHVmYEeWlgPkqMztlIg"/>
                <Node xmi:id="_5QBJHlmYEeWlgPkqMztlIg" NameID="Node1091" Label="Cured" NodeType="ChanceNode">
                  <Prob xmi:id="_5QBJH1mYEeWlgPkqMztlIg" Value="pCure"/>
                  <MarkovData xsi:type="tree:MarkovTransitionData" xmi:id="_5QBJIFmYEeWlgPkqMztlIg"/>
                  <Node xmi:id="_5QBJIVmYEeWlgPkqMztlIg" NameID="Node1092" Label="Start BDQ" NodeType="TerminalNode">
                    <Prob xmi:id="_5QBJIlmYEeWlgPkqNytlIg" Value="pStartBDQXDR"/>
[truncated: 2,042,695 more chars]
